# Supplementary material for: Towards single-crystalline two-dimensional poly(arylene vinylene) covalent organic frameworks
Source: Nat Chem. 2026 Jan 20;18(5):853–62. doi: 10.1038/s41557-025-02048-8 (PMC13149328; doi:10.1038/s41557-025-02048-8)
Supplement: Supplementary file 2 — Coordinates for the optimized structures. [file 41557_2025_2048_MOESM2_ESM.xlsx]

## Sheet: 2DPI-BTT-P
Dimeric Model				Periodic 2D Layer Structure
Atom	x	y	z	Atom	x	y	z
C	3.59887	-0.585173	-0.034969	C	2.8407	-2.33076	0.00121769
C	8.58156	-1.39179	-0.014029	C	6.77927	-5.48924	0.0397903
C	7.31886	-0.748985	-0.026178	C	5.99317	-4.30821	0.0400188
C	7.28506	0.657611	-0.046806	C	6.65859	-3.0575	0.0690354
C	8.47283	1.42975	-0.056596	C	8.0745	-2.96582	0.086959
C	9.70765	0.755486	-0.043958	C	8.8231	-4.16867	0.0841929
C	9.78257	-0.659254	-0.02226	C	8.19435	-5.44125	0.0668213
C	8.64172	2.84369	-0.076066	C	8.91599	-1.82067	0.106444
C	9.95678	3.22446	-0.078164	C	10.2579	-2.13872	0.115935
S	11.0436	1.85834	-0.058	S	10.5237	-3.86432	0.0956789
C	6.01018	-1.30961	-0.020482	C	4.58166	-4.15432	0.0135089
C	5.02252	-0.361148	-0.0359	C	4.18376	-2.83398	0.0259025
S	5.66186	1.26313	-0.056679	S	5.54214	-1.73798	0.0748272
C	10.923	-1.51214	-0.007901	C	8.76489	-6.74225	0.0674486
C	10.5956	-2.84138	0.010606	C	7.8199	-7.74654	0.0393661
S	8.86908	-3.10003	0.0124	S	6.19282	-7.11504	0.00668523
H	3.28351	-1.63786	-0.024083	H	2.04745	-3.09785	-0.0574142
H	7.82308	3.5554	-0.087753	H	8.55317	-0.793855	0.114645
H	5.80314	-2.37441	-0.005348	H	3.87299	-4.98096	-0.0135462
H	11.9486	-1.15877	-0.011221	H	9.83479	-6.94431	0.0855124
N	2.77227	0.392616	-0.065991	N	2.59649	-1.06343	0.0212981
C	1.39889	0.157832	-0.003533	C	1.29358	-0.573678	0.0564984
C	0.814359	-0.895202	0.719379	C	0.19352	-1.26716	0.602677
C	0.560396	1.05158	-0.684124	C	1.07595	0.711346	-0.476147
C	-0.559979	-1.06207	0.729527	C	-1.07219	-0.706151	0.58216
H	1.442	-1.5676	1.29725	H	0.339955	-2.24291	1.06672
C	-0.813995	0.884904	-0.673766	C	-0.19019	1.27194	-0.497844
H	1.02041	1.86186	-1.24114	H	1.93165	1.24276	-0.893375
C	-1.39844	-0.168093	0.049166	C	-1.29138	0.577113	0.0449286
H	-1.01995	-1.87224	1.28672	H	-1.92342	-1.24	1.004
H	-1.44187	1.55749	-1.25117	H	-0.337839	2.24807	-0.960956
N	-2.77195	-0.402049	0.112223	N	-2.59592	1.06322	0.0631844
C	-3.59738	0.576865	0.086679	C	-2.84207	2.33064	0.0846856
H	-3.28052	1.62915	0.079931	H	-2.05077	3.09718	0.167903
C	-5.02134	0.35474	0.08971	C	-4.18436	2.83295	0.0278983
C	-6.00773	1.30462	0.082833	C	-4.58453	4.15249	0.0416097
S	-5.66286	-1.26874	0.104318	S	-5.5397	1.73677	-0.0631024
C	-7.31717	0.745776	0.090319	C	-5.9956	4.30614	-0.011184
H	-5.79925	2.36921	0.073466	H	-3.87587	4.97769	0.0909393
C	-7.28524	-0.660957	0.103353	C	-6.65879	3.05453	-0.0631076
C	-8.579	1.3904	0.088586	C	-6.78501	5.48539	-0.0123129
C	-8.47403	-1.43151	0.114156	C	-8.07488	2.95988	-0.0929479
C	-9.78098	0.65947	0.09887	C	-8.20023	5.43219	-0.0402455
S	-8.86426	3.09917	0.075295	S	-6.2057	7.11411	0.0152699
C	-9.70794	-0.755477	0.111489	C	-8.82673	4.15978	-0.0681439
C	-8.64483	-2.84531	0.126187	C	-8.91514	1.81418	-0.131078
C	-10.9202	1.51397	0.094501	C	-8.77706	6.72973	-0.0396185
C	-10.5911	2.84284	0.081098	C	-7.83628	7.73681	-0.0139549
S	-11.0454	-1.85654	0.125035	S	-10.5273	3.85458	-0.0720475
C	-9.9604	-3.22426	0.132251	C	-10.2575	2.1305	-0.118254
H	-7.82715	-3.55822	0.129932	H	-8.55093	0.78904	-0.165557
H	-11.9464	1.16199	0.101253	H	-9.84777	6.92813	-0.0608057
C	-10.4828	-4.56822	0.142788	C	-11.3817	1.23839	-0.129821
H	-9.73123	-5.37008	0.144435	H	-11.1482	0.159545	-0.175379
N	-11.7438	-4.7892	0.129985	N	-12.5868	1.70023	-0.111486
C	-12.2327	-6.09492	0.192854	C	-8.07586	9.15163	-0.0214174
C	-11.6045	-7.13663	0.895473	N	-7.10559	9.99964	0.0418771
C	-13.4568	-6.35475	-0.436514	C	-7.33712	11.3686	-0.0618421
C	-12.1689	-8.40074	0.931521	C	-8.34623	11.9353	-0.867428
H	-10.6955	-6.93862	1.45641	C	-6.48954	12.2325	0.655192
C	-14.0029	-7.62872	-0.430458	H	-8.97519	11.2853	-1.47629
H	-13.9609	-5.53293	-0.935258	H	-5.71323	11.7879	1.27797
C	-13.3559	-8.67617	0.240504	H	-9.13714	9.45694	-0.0666839
H	-11.7035	-9.20257	1.49612	C	8.05532	-9.16314	0.0438868
H	-14.9602	-7.81127	-0.91048	N	7.08686	-10.0132	-0.0253572
N	-13.8757	-9.97548	0.318444	C	7.32335	-11.3832	0.070106
C	-14.3953	-10.5028	-0.716831	C	8.33633	-11.9511	0.871045
H	-14.3992	-9.9824	-1.68796	C	6.47654	-12.248	-0.648268
C	-11.4945	3.96668	0.072969	H	8.97183	-11.304	1.47607
N	-11.0564	5.16932	0.042664	H	5.69552	-11.808	-1.26853
C	-11.9442	6.24526	0.089284	C	11.3799	-1.24375	0.145806
C	-13.1599	6.23072	0.793057	N	12.5884	-1.69684	0.173449
C	-11.5595	7.42624	-0.55821	C	13.6926	-0.85128	0.128947
C	-13.9742	7.35073	0.812956	C	14.8794	-1.30438	0.737638
H	-13.441	5.35259	1.36759	C	13.7046	0.40307	-0.517111
C	-12.3915	8.5348	-0.568162	H	14.8645	-2.27053	1.24294
H	-10.5961	7.44595	-1.05796	H	12.8102	0.755566	-1.03216
C	-13.6216	8.50641	0.104261	H	9.11529	-9.47099	0.094273
H	-14.9008	7.35561	1.37831	H	11.1388	-0.16576	0.166466
H	-12.0728	9.4483	-1.06218	C	-13.6963	0.865126	-0.0455345
N	-14.4885	9.60597	0.16636	C	-13.7094	-0.384876	0.607937
C	-14.6872	10.3037	-0.879371	C	-14.8852	1.32318	-0.646252
H	-14.2349	10.033	-1.84686	H	-12.8151	-0.736092	1.12446
H	-12.5645	3.71601	0.077128	H	-14.8674	2.2905	-1.15014
C	-15.5505	11.5173	-0.859345
H	-14.9761	12.4002	-1.16465	CELL_PARAMETERS (angstrom)
H	-16.3743	11.4168	-1.57564		x	y	z
H	-15.9547	11.6778	0.141347	x	29.7379	-0.146253	0.115039
C	-15.0162	-11.8561	-0.67919	y	14.7409	25.411	-0.156767
H	-16.0719	-11.8007	-0.970858	z	0.0753639	-0.195834	30
H	-14.5277	-12.525	-1.39747
H	-14.9404	-12.2797	0.32352
C	11.5004	-3.96397	0.028035
N	11.0637	-5.1675	0.027993
C	11.9529	-6.24101	0.098816
C	13.1701	-6.20805	0.799358
C	11.5681	-7.43778	-0.518989
C	13.9857	-7.32635	0.844648
H	13.4514	-5.31586	1.35166
C	12.4014	-8.54533	-0.503861
H	10.6037	-7.47062	-1.01612
C	13.6328	-8.49927	0.164973
H	14.9136	-7.31648	1.40782
H	12.0827	-9.47087	-0.97496
N	14.5012	-9.59603	0.25175
C	14.6985	-10.3185	-0.777341
H	14.244	-10.0715	-1.75009
C	15.5634	-11.5302	-0.730009
H	14.9895	-12.4208	-1.0129
H	16.3856	-11.4459	-1.45022
H	15.9699	-11.6663	0.2734
C	10.4773	4.5691	-0.093994
N	11.7379	4.79204	-0.076738
C	12.2251	6.09814	-0.144764
C	13.4458	6.36351	0.488891
C	11.5986	7.13484	-0.856257
C	13.9899	7.6383	0.478188
H	13.9488	5.54536	0.994727
C	12.1612	8.39963	-0.896825
H	10.6925	6.93219	-1.4203
C	13.3444	8.68089	-0.201763
H	14.9445	7.82513	0.961744
H	11.6972	9.1975	-1.46812
N	13.8625	9.98059	-0.284552
C	14.3761	10.5146	0.750296
H	14.3759	9.99973	1.72436
C	14.995	11.8687	0.708097
H	14.9235	12.2865	-0.297365
H	14.5018	12.5408	1.42011
H	16.0493	11.8167	1.0054
H	12.5701	-3.71201	0.023803
H	9.72458	5.36983	-0.103554

## Sheet: 2DPAV-BTT-P
Dimeric Model				Periodic 2D Layer Structure				COF (AA-Stacking)				COF (AB-Stacking)
Atom	x	y	z	Atom	x	y	z	Atom	x	y	z	Atom	x	y	z
C	-3.81088	-0.153222	0.056098	C	-3.41555	1.7547	-0.004822	C	-3.43451	1.68322	0.315817	C	-3.17382	2.07895	-0.047218
C	-8.67687	-1.36104	0.039806	C	-8.23003	3.14783	0.0165997	C	-8.2514	3.00638	0.832309	C	-7.92455	3.53744	-0.116752
C	-7.48619	-0.590316	0.046034	C	-6.81175	3.21602	0.0223011	C	-6.83434	3.07397	0.770234	C	-6.5116	3.61511	-0.125366
C	-7.6017	0.810755	0.045304	C	-6.2025	4.49298	0.0866965	C	-6.2156	4.31734	1.04266	C	-5.89677	4.88986	-0.0930793
C	-8.86434	1.4566	0.040796	C	-6.96855	5.68828	0.131388	C	-6.96539	5.47925	1.35338	C	-6.67251	6.07952	-0.0600438
C	-10.0197	0.655873	0.03457	C	-8.37896	5.57309	0.133589	C	-8.37603	5.36895	1.40534	C	-8.08463	5.94924	-0.00179741
C	-9.94775	-0.760673	0.035115	C	-9.0298	4.31289	0.0841047	C	-9.03664	4.13873	1.16027	C	-8.73597	4.69035	-0.0331369
C	-9.18176	2.83934	0.040667	C	-6.55431	7.0404	0.166536	C	-6.53246	6.79469	1.63289	C	-6.27383	7.43956	-0.0350848
C	-10.5343	3.0958	0.033644	C	-7.60591	7.94586	0.196857	C	-7.57286	7.67915	1.879	C	-7.3335	8.32281	0.105137
S	-11.4625	1.60671	0.029	S	-9.15022	7.11224	0.190019	S	-9.12601	6.87109	1.77278	S	-8.86485	7.4738	0.137601
C	-6.13034	-1.00675	0.052269	C	-5.85231	2.17869	-0.0180326	C	-5.8791	2.07054	0.480442	C	-5.56897	2.56731	-0.118718
C	-5.23159	0.036508	0.055294	C	-4.54063	2.62931	0.0198285	C	-4.56596	2.51763	0.544784	C	-4.25556	3.00215	-0.0642839
S	-6.0568	1.58502	0.052626	S	-4.48246	4.38167	0.103644	S	-4.4994	4.21948	0.946093	S	-4.17296	4.75763	-0.0396831
C	-10.9866	-1.72684	0.030808	C	-10.4091	4.00457	0.0863128	C	-10.4156	3.83016	1.18637	C	-10.1104	4.35963	0.0387667
C	-10.5325	-3.02651	0.031345	C	-10.6769	2.64514	0.0147693	C	-10.6945	2.50674	0.879049	C	-10.3537	2.99401	0.0184245
S	-8.77892	-3.08603	0.039333	S	-9.18898	1.71618	-0.0599498	S	-9.22346	1.61287	0.554708	S	-8.85599	2.09184	-0.143066
H	-3.52537	-1.20249	0.060867	H	-3.70614	0.705198	-0.0790072	H	-3.70731	0.679573	-0.014703	H	-3.52215	1.04721	-0.111416
H	-8.44175	3.63264	0.044175	H	-5.51356	7.36189	0.160709	H	-5.48885	7.1071	1.65511	H	-5.23973	7.77703	-0.0741872
H	-5.81344	-2.04432	0.053024	H	-6.09803	1.1187	-0.0706487	H	-6.12843	1.0409	0.228243	H	-5.82302	1.50924	-0.132887
H	-12.0436	-1.48249	0.026021	H	-11.2031	4.74803	0.142086	H	-11.1987	4.54845	1.42562	H	-10.9136	5.08653	0.145321
C	-1.36813	0.361836	0.037941	C	-1.03041	0.976826	0.019977	C	-1.04112	0.951084	0.218168	C	-0.890919	1.1061	0.0424912
C	-0.951625	-0.877867	-0.466557	C	-1.32972	-0.394204	-0.0762489	C	-1.32109	-0.3618	-0.194935	C	-1.33542	-0.19357	0.351837
C	-0.385454	1.2347	0.527754	C	0.33024	1.33536	0.0920171	C	0.309892	1.29289	0.422383	C	0.463832	1.27513	-0.295632
C	0.385414	-1.23699	-0.462149	C	-0.327333	-1.3495	-0.0926917	C	-0.308048	-1.28283	-0.390555	C	-0.466533	-1.27166	0.303487
H	-1.67362	-1.56314	-0.899482	H	-2.36148	-0.737568	-0.137988	H	-2.34593	-0.684597	-0.373488	H	-2.36452	-0.370445	0.663984
C	0.951587	0.875576	0.532194	C	1.33199	0.38033	0.0767982	C	1.32317	0.371696	0.227582	C	1.33253	0.19678	-0.345723
H	-0.678891	2.19959	0.930721	H	0.6041	2.38794	0.165723	H	0.564153	2.30162	0.747574	H	0.83675	2.26779	-0.549649
C	1.36811	-0.364048	0.027501	C	1.03336	-0.990977	-0.013966	C	1.04285	-0.940809	-0.18729	C	0.88844	-1.10199	-0.032108
H	0.67884	-2.20191	-0.865037	H	-0.601933	-2.40163	-0.167972	H	-0.56381	-2.29215	-0.71261	H	-0.837965	-2.26551	0.555291
H	1.67357	1.56078	0.965254	H	2.36329	0.724045	0.143179	H	2.34776	0.692659	0.411828	H	2.36107	0.372334	-0.660897
C	3.81069	0.151578	0.008358	C	3.42216	-1.75831	0.002765	C	3.43687	-1.67016	-0.298766	C	3.17069	-2.07406	0.0590029
H	3.5249	1.20077	0.003644	H	3.70846	-0.705319	0.0224026	H	3.71223	-0.660561	0.0104282	H	3.51806	-1.04215	0.12481
C	5.23145	-0.037787	0.008076	C	4.55071	-2.62892	0.00301324	C	4.56752	-2.50788	-0.521001	C	4.25307	-2.99604	0.0729622
C	6.12995	1.00569	0.005966	C	5.86226	-2.17538	0.0287685	C	5.8813	-2.06187	-0.459817	C	5.56652	-2.56094	0.125338
S	6.05704	-1.58606	0.015777	S	4.49486	-4.38257	-0.038302	S	4.5002	-4.2123	-0.911316	S	4.17001	-4.75135	0.0462023
C	7.4859	0.589617	0.011544	C	6.82335	-3.21263	0.0128565	C	6.83561	-3.06719	-0.743596	C	6.50835	-3.60986	0.130771
H	5.81278	2.04318	0.002273	H	6.10663	-1.11411	0.0545542	H	6.13225	-1.03029	-0.216763	H	5.82033	-1.5025	0.142145
C	7.60175	-0.811416	0.017912	C	6.21475	-4.48997	-0.0263934	C	6.21591	-4.31178	-1.00796	C	5.89315	-4.88441	0.098197
C	8.67641	1.36063	0.011427	C	8.24204	-3.14719	0.0203214	C	8.25264	-3.00066	-0.810837	C	7.92114	-3.53443	0.121785
C	8.86455	-1.45693	0.022687	C	6.98081	-5.6846	-0.06171	C	6.96466	-5.47533	-1.31355	C	6.66697	-6.07549	0.065729
C	9.94744	0.760601	0.017671	C	9.04361	-4.31325	-0.0233748	C	9.03607	-4.13414	-1.1392	C	8.73106	-4.68829	0.0391064
S	8.77803	3.08565	0.007216	S	9.19874	-1.71411	0.0782191	S	9.22717	-1.60755	-0.539967	S	8.85438	-2.09076	0.148678
C	10.0197	-0.655924	0.021789	C	8.39156	-5.57368	-0.0682978	C	8.37435	-5.36473	-1.37878	C	8.0789	-5.94638	0.00719329
C	9.1823	-2.83959	0.028407	C	6.56034	-7.03424	-0.0919613	C	6.53147	-6.79356	-1.57539	C	6.26744	-7.43586	0.0438805
C	10.986	1.72703	0.018205	C	10.4226	-4.00268	-0.0128745	C	10.4152	-3.82718	-1.16943	C	10.1059	-4.3597	-0.0299425
C	10.5317	3.02658	0.012457	C	10.688	-2.64184	0.0376858	C	10.6964	-2.50343	-0.866453	C	10.3514	-2.99453	-0.0074918
S	11.4628	-1.6064	0.028652	S	9.15608	-7.11683	-0.133487	S	9.12258	-6.86764	-1.74665	S	8.85874	-7.4709	-0.129278
C	10.5349	-3.09571	0.030955	C	7.60734	-7.94393	-0.13236	C	7.56947	-7.67827	-1.82772	C	7.32731	-8.31973	-0.0932398
H	8.44248	-3.63306	0.028645	H	5.51778	-7.3505	-0.081457	H	5.48882	-7.10766	-1.58295	H	5.23318	-7.77331	0.0850151
H	12.0431	1.48296	0.021541	H	11.2182	-4.74602	-0.0441347	H	11.1966	-4.54821	-1.40549	H	10.907	-5.08859	-0.137194
C	11.0825	-4.42101	0.031291	C	7.41672	-9.35688	-0.138128	C	7.36825	-9.06384	-2.07487	C	7.19833	-9.73186	-0.23637
H	10.3177	-5.1941	0.035669	H	6.36473	-9.63722	-0.060501	H	6.31456	-9.3475	-2.05206	H	6.21007	-10.112	0.0276562
C	12.7509	-6.27813	0.011395	C	7.9624	-11.8084	-0.152775	C	7.88342	-11.4786	-2.46136	C	7.80668	-12.0977	-0.74549
C	11.8921	-7.25483	-0.509852	C	6.63477	-12.2539	-0.0157993	C	6.59206	-11.9403	-2.14795	C	6.48603	-12.5678	-0.837897
C	13.991	-6.69417	0.516888	C	8.96809	-12.7927	-0.224465	C	8.82329	-12.427	-2.90265	C	8.84844	-13.0413	-0.69649
C	12.2495	-8.59343	-0.505646	H	5.81085	-11.5439	0.0483626	H	5.83688	-11.2573	-1.76201	H	5.65933	-11.8674	-0.945456
H	10.9439	-6.96866	-0.954257	H	10.0092	-12.4864	-0.329271	H	9.83105	-12.1026	-3.16515	H	9.88024	-12.7006	-0.609109
C	14.3471	-8.03273	0.520612	C	12.0084	-2.10649	0.037163	C	12.0168	-1.97193	-0.846389	C	11.6442	-2.41543	-0.170673
H	14.6746	-5.95889	0.931143	C	13.8774	-0.435287	0.0345936	C	13.8863	-0.324998	-0.587541	C	13.4011	-0.66215	-0.523998
C	13.4882	-9.00826	0.000208	C	14.9064	-1.3851	-0.0979822	C	14.9023	-1.20932	-0.991185	C	14.3336	-1.50948	-1.14928
H	11.5662	-9.32982	-0.918669	C	14.2574	0.919446	0.111961	C	14.2707	0.98582	-0.246829	C	13.8168	0.636872	-0.174155
H	15.2967	-8.32184	0.96008	H	14.68	-2.44808	-0.167055	H	14.6688	-2.23085	-1.28868	H	14.0518	-2.5076	-1.48342
C	15.1412	-10.8913	-0.028796	H	13.4886	1.68584	0.215228	H	13.5157	1.69873	0.085206	H	13.1243	1.31359	0.32653
H	15.9361	-10.1481	-0.0248	H	12.7716	-2.88502	-0.0118619	H	12.7668	-2.70018	-1.16002	H	12.4414	-3.15482	-0.268486
C	11.4056	4.16338	0.007358	C	-12	2.11548	0.0269961	C	-12.0144	1.97441	0.856615	C	-11.6463	2.4153	0.182887
C	12.1799	6.53664	-0.022336	C	-13.8788	0.453785	-0.00848087	C	-13.8868	0.331761	0.583854	C	-13.4045	0.662769	0.531315
C	13.454	6.27938	-0.545503	C	-14.2588	-0.900866	-0.0838561	C	-14.2712	-0.979086	0.242907	C	-13.8211	-0.635205	0.178624
C	11.9215	7.82013	0.479834	C	-14.9076	1.40406	0.125966	C	-14.9029	1.21608	0.986926	C	-14.338	1.51124	1.15374
C	14.4348	7.258	-0.546261	H	-13.4913	-1.66794	-0.188142	H	-13.5158	-1.69093	-0.0904442	H	-13.1291	-1.31175	-0.322948
H	13.679	5.31375	-0.987569	H	-14.6812	2.46791	0.188665	H	-14.6688	2.23811	1.2815	H	-14.0552	2.50813	1.49156
C	12.9029	8.7976	0.478616	C	-7.42815	9.36042	0.203823	C	-7.37631	9.06373	2.14008	C	-7.20349	9.73448	0.248778
H	10.9438	8.04603	0.895435	C	-7.996	11.8063	0.17778	C	-7.89697	11.4825	2.49778	C	-7.81379	12.1	0.753434
C	14.1761	8.53971	-0.043641	C	-9.00205	12.7906	0.252856	C	-8.83786	12.4311	2.93675	C	-8.85539	13.0436	0.701124
H	15.4132	7.03295	-0.960728	C	-6.66905	12.2527	0.0435144	C	-6.60679	11.9446	2.18158	C	-6.49316	12.5703	0.843294
H	12.6796	9.7659	0.915676	H	-10.0434	12.4852	0.358619	H	-9.84557	12.1069	3.1996	H	-9.88705	12.7029	0.613091
C	14.981	10.9124	-0.080783	H	-5.84608	11.543	-0.0264762	H	-5.85458	11.2608	1.79101	H	-5.66614	11.8702	0.94961
H	13.9401	11.2295	-0.075236	H	-12.7568	2.89471	0.134737	H	-12.7637	2.69872	1.18212	H	-12.4428	3.15512	0.283383
H	12.4576	3.88762	0.011734	H	-6.37632	9.65099	0.17786	H	-6.32099	9.34125	2.15881	H	-6.21488	10.1141	-0.0144985
C	16.003	11.9915	-0.10288	C	-2.07057	2.0166	0.0534493	C	-2.09547	1.94289	0.461582	C	-1.8174	2.25044	0.0354143
H	17.0216	11.5982	-0.121263	C	2.07698	-2.02811	-0.0233232	C	2.09708	-1.93328	-0.429125	C	1.8145	-2.24629	-0.023575
H	15.8596	12.6353	-0.978738	C	8.32339	-10.3835	-0.212233	C	8.26799	-10.0701	-2.31091	C	8.10802	-10.6587	-0.673395
H	15.8938	12.637	0.777085	C	12.4559	-0.810716	0.078835	C	12.4719	-0.721371	-0.516801	C	12.0215	-1.09867	-0.250864
C	15.5653	-12.3158	-0.045738	C	-8.34794	10.3784	0.223477	C	-8.28026	10.074	2.34266	C	-8.11399	10.6607	0.684462
H	14.7157	-13.0016	-0.062771	C	-12.4564	0.825819	-0.0669816	C	-12.4718	0.727522	0.515314	C	-12.0241	1.09876	0.260973
H	16.1955	-12.5161	-0.920272	C	-9.73909	10.0757	0.289147	C	-9.67405	9.78771	2.39166	C	-9.40777	10.2733	1.14038
H	16.178	-12.5408	0.835628	N	-10.884	9.85645	0.348014	N	-10.8216	9.58038	2.43762	N	-10.4591	10.0013	1.57047
C	-11.4068	-4.16308	0.022587	C	-11.5298	-0.242658	-0.2441	C	-11.5605	-0.263012	0.0527344	C	-11.0609	0.062168	0.0986758
C	-12.1816	-6.53616	-0.00973	N	-10.7937	-1.13432	-0.403093	N	-10.8441	-1.08453	-0.364388	N	-10.2935	-0.811287	-0.0124488
C	-13.4533	-6.27882	-0.538604	C	-1.61561	3.36275	0.166046	C	-1.66746	3.22352	0.914285	C	-1.27129	3.56267	0.113959
C	-11.9257	-7.81951	0.494054	N	-1.21799	4.45577	0.263971	N	-1.29503	4.25432	1.31443	N	-0.838324	4.64439	0.196776
C	-14.4342	-7.25726	-0.543396	C	1.62626	-3.37958	-0.0608563	C	1.66786	-3.22079	-0.859266	C	1.26914	-3.55885	-0.101179
H	-13.6762	-5.31328	-0.981939	N	1.23423	-4.47844	-0.0929834	N	1.29326	-4.25997	-1.23515	N	0.836944	-4.64061	-0.187893
C	-12.9073	-8.79679	0.488841	C	9.71104	-10.0916	-0.359579	C	9.65828	-9.77762	-2.40502	C	9.40183	-10.2727	-1.13104
H	-10.95	-8.04544	0.914112	N	10.8514	-9.88165	-0.493225	N	10.8029	-9.56585	-2.48594	N	10.4521	-10.0013	-1.56413
C	-14.178	-8.53885	-0.039176	C	11.5206	0.260653	0.167233	C	11.5597	0.271189	-0.0608266	C	11.0599	-0.0607295	-0.0871259
H	-15.4108	-7.03216	-0.962273	N	10.7755	1.15563	0.246001	N	10.8484	1.09782	0.355166	N	10.2917	0.811684	0.0261876
H	-12.6861	-9.76495	0.927275
C	-14.9835	-10.9114	-0.078365	CELL_PARAMETERS (angstrom)				CELL_PARAMETERS (angstrom)				CELL_PARAMETERS (angstrom)
H	-13.9426	-11.2288	-0.067477		x	y	z		x	y	z		x	y	z
C	-16.0056	-11.9902	-0.104575	x	30.4946	-0.101551	-0.0636385	x	30.4966	0.172869	-1.29174	x	29.4482	-0.443759	-1.57374
H	-17.024	-11.5966	-0.128272	y	15.159	26.2933	0.148817	y	15.4022	25.8809	3.92143	y	14.3718	26.5265	-0.0173153
H	-15.8581	-12.6348	-0.979183	z	0.00592734	0.132009	30.3264	z	-0.174961	0.891559	3.88998	z	13.9241	8.94411	1.72836
H	-15.9009	-12.635	0.776452
C	-11.0815	4.42122	0.027309
C	-12.7494	6.27868	-0.008096
C	-13.993	6.69587	0.487433
C	-11.8865	7.2543	-0.524729
C	-14.349	8.03449	0.486081
H	-14.6799	5.96146	0.897958
C	-12.2438	8.59296	-0.525619
H	-10.9351	6.9672	-0.961522
C	-13.4861	9.00894	-0.029716
H	-15.3018	8.32453	0.91797
H	-11.5572	9.32849	-0.934891
C	-15.1384	10.8922	-0.073983
H	-15.9335	10.1492	-0.074138
C	-15.562	12.3168	-0.096672
H	-14.7121	13.0025	-0.10906
H	-16.1861	12.5156	-0.976009
H	-16.1809	12.5437	0.77992
H	-12.4586	-3.88701	0.021727
H	-10.3166	5.19413	0.035574
C	-2.79109	0.749182	0.069026
C	2.79113	-0.751093	-0.00424
C	12.3738	-4.85147	0.043781
C	13.8702	-10.4372	-0.033239
C	11.1328	5.49701	0.015392
C	15.2228	9.58449	-0.082267
C	-13.8675	10.4378	-0.068595
C	-12.3728	4.85202	0.029718
C	-11.1344	-5.49678	0.032239
C	-15.2248	-9.58341	-0.082073
C	-12.7922	11.3871	-0.132127
N	-11.9116	12.143	-0.192538
C	-13.4533	3.91897	0.093991
N	-14.3573	3.189	0.152843
C	-9.78678	-5.96595	0.108913
N	-8.70318	-6.38369	0.17787
C	-16.5838	-9.12666	-0.160192
N	-17.6779	-8.74177	-0.232465
C	-3.05887	2.15113	0.138893
N	-3.23919	3.29865	0.202421
C	3.05927	-2.15289	-0.075759
N	3.23986	-3.30025	-0.141382
C	13.4536	-3.91806	0.114084
N	14.357	-3.18779	0.178169
C	12.7956	-11.3868	-0.102508
N	11.9156	-12.143	-0.167653
C	9.78476	5.96577	0.086882
N	8.70081	6.38314	0.152362
C	16.5822	9.12801	-0.153398
N	17.6768	8.74332	-0.219998

## Sheet: 2DPI-TPB-P
Dimeric Model
Atom	x	y	z
C	13.6634	6.32504	-0.092927
N	14.7284	6.60948	0.553997
C	15.315	7.87015	0.412425
C	15.9392	8.4268	1.5354
C	15.3397	8.58787	-0.794175
C	16.5398	9.67458	1.46909
H	15.9193	7.86612	2.46492
C	15.9404	9.83479	-0.860271
H	14.9073	8.14973	-1.68929
C	16.5618	10.3908	0.264017
H	16.9786	10.1136	2.36073
H	15.961	10.3942	-1.7906
N	17.1466	11.6593	0.133726
C	18.2636	11.8928	0.697078
H	18.8104	11.106	1.24081
C	18.9017	13.2379	0.644043
H	18.2827	13.9278	0.068228
H	19.042	13.6351	1.65652
H	19.8983	13.1748	0.191502
H	13.1475	7.06702	-0.721287
C	11.1691	1.13877	0.109277
C	9.77629	1.02045	0.145118
C	11.9426	-0.025548	0.13453
C	9.1551	-0.230783	0.205863
H	9.16726	1.91899	0.181717
C	11.3501	-1.29044	0.194553
H	13.0254	0.054166	0.106413
C	9.95503	-1.37741	0.229914
H	9.48291	-2.35551	0.219552
C	12.1824	-2.5126	0.201727
C	13.3518	-2.59406	-0.57217
C	11.8255	-3.61916	0.982041
C	14.1351	-3.73475	-0.565434
H	13.6294	-1.75649	-1.20578
C	12.6085	-4.76489	0.988784
H	10.94	-3.56814	1.60887
C	13.7728	-4.83953	0.217208
H	15.0344	-3.80353	-1.16932
H	12.321	-5.61224	1.60701
C	7.68111	-0.338712	0.243738
C	7.05101	-1.31267	1.02813
C	6.87531	0.533867	-0.506227
C	5.66724	-1.41112	1.0613
H	7.65324	-1.97999	1.6377
C	5.49537	0.439317	-0.4732
H	7.34715	1.27771	-1.14192
C	4.87045	-0.538238	0.313175
H	5.19412	-2.16823	1.68244
H	4.87095	1.10689	-1.05857
C	3.41528	-0.660178	0.363669
N	2.64347	0.094798	-0.320955
C	1.25784	-0.021496	-0.19031
C	0.610093	-0.306563	1.02252
C	0.476293	0.191319	-1.33359
C	-0.77047	-0.406266	1.07628
H	1.19541	-0.423344	1.93016
C	-0.904244	0.091397	-1.27985
H	0.983336	0.410394	-2.26829
C	-1.55206	-0.19343	-0.066973
H	-1.27756	-0.625153	2.011
H	-1.48951	0.208301	-2.18751
N	-2.93769	-0.309313	0.063984
C	-3.70943	0.444737	-0.621801
H	3.0232	-1.45449	1.01695
H	-3.31719	1.23762	-1.27672
C	-5.16463	0.323868	-0.570818
C	-5.96051	1.1925	-1.32486
C	-5.79054	-0.647989	0.221842
C	-7.34446	1.0955	-1.29179
H	-5.48681	1.94545	-1.95058
C	-7.17067	-0.741661	0.255118
H	-5.167	-1.31203	0.812155
C	-7.97498	0.126869	-0.501149
H	-7.94565	1.75962	-1.9059
H	-7.64298	-1.48076	0.896037
C	-9.44952	0.020369	-0.463605
C	-10.248	1.16784	-0.483962
C	-10.0722	-1.23008	-0.407481
C	-11.643	1.08261	-0.450357
H	-9.77519	2.14474	-0.525983
C	-11.4649	-1.34689	-0.372664
H	-9.46222	-2.12853	-0.389829
C	-14.8835	5.84161	-0.557492
C	-12.2371	-0.181659	-0.394288
C	-12.1092	-2.67677	-0.314175
N	-14.5742	6.90612	0.07902
H	-15.8039	5.76719	-1.15662
H	-13.32	-0.260034	-0.366194
C	-11.5901	-3.75913	-1.0351
C	-13.2584	-2.88638	0.465824
C	-15.376	8.04461	-0.034381
C	-12.1978	-5.00559	-0.978156
H	-10.7184	-3.61325	-1.66638
C	-13.8667	-4.12796	0.52243
H	-13.6587	-2.06534	1.05391
C	-15.4785	8.88092	1.08445
C	-16.0257	8.42717	-1.21914
C	-13.3427	-5.20817	-0.200741
H	-11.7862	-5.83358	-1.5508
H	-14.7495	-4.29507	1.13148
C	-16.2629	10.0233	1.04877
H	-14.9331	8.60643	1.98201
C	-16.7791	9.58902	-1.26535
H	-15.8957	7.83317	-2.11938
C	-16.9396	10.3852	-0.1248
H	-16.3204	10.6692	1.92043
H	-17.2599	9.90483	-2.18594
N	-17.7147	11.5484	-0.238505
C	-18.4809	11.8836	0.720746
H	-18.5899	11.2542	1.61846
C	-19.283	13.1384	0.680912
H	-19.1088	13.669	-0.256503
H	-20.3519	12.9171	0.783412
H	-19.0161	13.7901	1.52151
C	11.8121	2.4695	0.062656
C	12.9961	2.72451	0.77411
C	11.2567	3.50829	-0.694422
C	13.6031	3.96724	0.7292
H	13.4261	1.93952	1.38974
C	11.8626	4.75596	-0.739194
H	10.3563	3.32568	-1.27374
C	13.0426	5.00338	-0.030184
H	14.5134	4.16945	1.28479
H	11.4221	5.54921	-1.33887
C	-12.4734	2.30608	-0.474444
C	-12.0781	3.45874	0.224258
C	-13.6732	2.34596	-1.19523
C	-12.8498	4.60715	0.202483
H	-11.1646	3.43726	0.81171
C	-14.4495	3.4962	-1.21668
H	-13.9846	1.47544	-1.76527
C	-14.0502	4.64161	-0.520279
H	-12.5511	5.49644	0.74852
H	-15.3745	3.51272	-1.78855
C	14.5818	-6.05649	0.239739
N	15.6403	-6.18438	-0.465133
C	16.411	-7.34584	-0.362902
C	17.0479	-7.80738	-1.52129
C	16.6051	-8.05036	0.836104
C	17.8264	-8.95421	-1.49527
H	16.8964	-7.257	-2.44482
C	17.3837	-9.19629	0.861932
H	16.1625	-7.67846	1.75589
C	18.0177	-9.65765	-0.29764
H	18.2757	-9.326	-2.41193
H	17.5359	-9.74521	1.78626
N	18.7871	-10.8272	-0.206974
C	19.894	-10.8963	-0.830934
H	20.2903	-10.039	-1.3982
C	20.7231	-12.1339	-0.820802
H	20.865	-12.5079	-1.84189
H	21.7228	-11.9257	-0.421785
H	20.2431	-12.9059	-0.21719
H	14.2141	-6.86416	0.890891
C	-13.9653	-6.52968	-0.155581
N	-14.9981	-6.77242	0.557291
C	-15.5904	-8.03784	0.520317
C	-16.1604	-8.52337	1.70348
C	-15.6721	-8.82774	-0.637718
C	-16.7632	-9.77123	1.74204
H	-16.0965	-7.9071	2.59506
C	-16.275	-10.0747	-0.599021
H	-15.2825	-8.44624	-1.57733
C	-16.8423	-10.5595	0.585296
H	-17.1591	-10.1539	2.67859
H	-16.3396	-10.6898	-1.49141
N	-17.4321	-11.8321	0.560481
C	-18.521	-12.0281	1.18939
H	-19.0417	-11.2082	1.70949
C	-19.1603	-13.3723	1.24882
H	-19.2524	-13.7067	2.28917
H	-20.1773	-13.3344	0.840902
H	-18.5691	-14.0976	0.687585
H	-13.4797	-7.30898	-0.762507

## Sheet: 2DPAV-TPB-P
Dimeric Model
Atom	x	y	z
C	-14.3816	6.27041	0.092482
C	-15.9389	8.17216	-0.309158
C	-16.5928	8.89728	-1.31508
C	-15.7685	8.78532	0.938553
C	-17.035	10.1907	-1.0894
H	-16.7371	8.44654	-2.29265
C	-16.2112	10.0793	1.16357
H	-15.3123	8.23636	1.75657
C	-16.8619	10.804	0.157213
H	-17.4972	10.7376	-1.90542
H	-16.0694	10.5301	2.1416
C	-18.3706	12.7632	-0.249492
H	-18.8652	12.1777	-1.02195
C	-18.8884	14.1385	-0.025485
H	-18.3534	14.6585	0.77198
H	-18.806	14.7308	-0.944905
H	-19.9545	14.1085	0.228997
H	-13.8993	6.94659	0.795398
C	-11.6326	1.20493	0.010301
C	-10.2347	1.17386	0.015051
C	-12.3321	-0.005896	0.000824
C	-9.53581	-0.037169	0.008711
H	-9.68179	2.10736	-0.034135
C	-11.6596	-1.2319	-0.001169
H	-13.4168	0.005598	0.052388
C	-10.2617	-1.23187	0.001562
H	-9.72911	-2.17845	-0.001647
C	-12.4123	-2.50343	0.013591
C	-13.6022	-2.64647	-0.71462
C	-11.9592	-3.60429	0.751605
C	-14.3181	-3.83188	-0.709373
H	-13.9584	-1.81877	-1.32095
C	-12.6706	-4.79189	0.758
H	-11.0554	-3.51754	1.34753
C	-13.8688	-4.93744	0.035525
H	-15.2245	-3.89675	-1.29886
H	-12.3033	-5.62922	1.3462
C	-8.05842	-0.05419	-0.008176
C	-7.35337	-1.00813	-0.753165
C	-7.31752	0.887142	0.720848
C	-5.96901	-1.01544	-0.762158
H	-7.8974	-1.73027	-1.35475
C	-5.93284	0.881937	0.71688
H	-7.83967	1.62386	1.32431
C	-5.22176	-0.078125	-0.025915
H	-5.44461	-1.75831	-1.35809
H	-5.40633	1.62657	1.30122
C	-3.77472	-0.181239	-0.107084
C	-1.34691	0.224317	0.276734
C	-0.907175	-0.256518	-0.963801
C	-0.385111	0.45418	1.27041
C	0.433422	-0.51905	-1.19311
H	-1.61513	-0.39808	-1.77452
C	0.955599	0.192129	1.04093
H	-0.697465	0.822031	2.24342
C	1.39515	-0.289098	-0.199385
H	0.745945	-0.886865	-2.16607
H	1.66407	0.334362	1.85111
C	3.82187	0.125195	0.177377
H	-3.43386	-0.941658	-0.806678
H	3.47902	0.891363	0.869748
C	5.2692	0.025466	0.096833
C	6.01328	0.964741	0.833752
C	5.98339	-0.931764	-0.646665
C	7.39762	0.960574	0.826397
H	5.48654	1.70706	1.42829
C	7.36824	-0.93401	-0.649363
H	5.45939	-1.67607	-1.23373
C	8.10555	0.008273	0.082135
H	7.93918	1.68512	1.42736
H	7.89241	-1.66768	-1.25483
C	9.58332	-0.004893	0.070551
C	10.306	1.19186	0.06742
C	10.2851	-1.21401	0.063459
C	11.704	1.19528	0.056984
H	9.77099	2.13697	0.071655
C	11.6828	-1.24153	0.053856
H	9.73386	-2.14975	0.064299
C	14.696	6.1223	0.10753
C	12.3789	-0.029058	0.050341
C	12.4105	-2.52784	0.049081
H	15.5487	6.03233	0.777408
H	13.4648	-0.038513	0.041055
C	11.9449	-3.62374	0.786665
C	13.5906	-2.68861	-0.691247
C	15.5407	8.43364	-0.277073
C	12.6339	-4.82445	0.779362
H	11.0504	-3.52275	1.39417
C	14.282	-3.88853	-0.702591
H	13.9596	-1.8628	-1.2925
C	15.7728	9.40405	-1.26189
C	16.2153	8.56299	0.943629
C	13.8155	-4.99211	0.034632
H	12.2583	-5.65708	1.36894
H	15.1849	-3.96471	-1.29606
C	16.6714	10.4367	-1.04894
H	15.2338	9.35154	-2.20332
C	17.1192	9.59248	1.15342
H	16.0117	7.87026	1.75429
C	17.3792	10.5393	0.154713
H	16.8032	11.1854	-1.82392
H	17.6232	9.6736	2.11222
C	19.0118	12.2868	-0.594901
H	18.8048	11.9911	-1.62149
C	19.9971	13.3839	-0.406977
H	20.1636	13.6162	0.647014
H	20.9577	13.1173	-0.863416
H	19.6548	14.2938	-0.914823
C	-12.3559	2.4933	0.016529
C	-13.5439	2.66004	-0.709648
C	-11.8782	3.58609	0.751063
C	-14.2296	3.86317	-0.712666
H	-13.9247	1.83569	-1.30542
C	-12.5619	4.78971	0.753459
H	-10.9781	3.4798	1.34942
C	-13.7492	4.96401	0.019453
H	-15.1401	3.9436	-1.29393
H	-12.1772	5.61951	1.34109
C	12.454	2.46872	0.053943
C	11.9947	3.57656	-0.672894
C	13.6443	2.60809	0.778918
C	12.6879	4.77542	-0.683333
H	11.0883	3.48773	-1.26456
C	14.3395	3.80525	0.772248
H	14.0111	1.77856	1.37623
C	13.8854	4.91797	0.041103
H	12.2953	5.5996	-1.26622
H	15.255	3.89195	1.35214
C	-14.5336	-6.22707	0.117857
C	-16.2006	-8.05426	-0.175171
C	-17.5718	-8.34298	-0.133935
C	-15.3002	-9.1176	-0.032494
C	-18.0225	-9.63748	0.067031
H	-18.2923	-7.53727	-0.240509
C	-15.7519	-10.4124	0.168473
H	-14.232	-8.93993	-0.109904
C	-17.1219	-10.6995	0.212586
H	-19.091	-9.81645	0.137931
H	-15.0322	-11.2193	0.272971
C	-18.7921	-12.5548	-0.00816
H	-19.4485	-11.8562	-0.523249
C	-19.3049	-13.9387	0.170024
H	-20.2379	-13.9277	0.746488
H	-19.5468	-14.3845	-0.802041
H	-18.5878	-14.5842	0.681664
H	-13.9714	-6.96891	0.681436
C	14.4542	-6.29573	0.101197
C	16.0294	-8.18447	-0.291725
C	16.7085	-8.89218	-1.2933
C	15.8339	-8.81665	0.942704
C	17.1509	-10.1871	-1.07686
H	16.8725	-8.42665	-2.2608
C	16.277	-10.112	1.15857
H	15.3571	-8.28172	1.75827
C	16.9527	-10.8194	0.156451
H	17.6332	-10.7201	-1.89047
H	16.1153	-10.5778	2.12647
C	18.4752	-12.7688	-0.247251
H	18.983	-12.1718	-1.00211
C	18.9926	-14.1456	-0.031667
H	18.9298	-14.7257	-0.960392
H	20.0535	-14.1162	0.243833
H	18.4438	-14.6778	0.748184
H	13.9614	-6.98425	0.784605
C	-16.1266	6.09415	-1.60701
N	-16.7105	5.56323	-2.46152
C	-16.725	12.89	1.49072
N	-16.2073	13.4553	2.36425
C	-16.6453	-5.79407	-1.03008
N	-17.4266	-5.12664	-1.57518
C	-16.6717	-13.0001	1.02042
N	-15.9141	-13.7255	1.52079
C	-3.04667	1.43589	1.57179
N	-3.21165	2.21597	2.41873
C	3.09471	-1.51269	-1.48281
N	3.25851	-2.30379	-2.3197
C	13.5926	7.58156	-1.50978
N	12.8009	7.83826	-2.32245
C	18.6603	11.9404	1.75126
N	18.8966	12.1834	2.86287
C	16.2423	-6.08488	-1.54968
N	16.8479	-5.53634	-2.3776
C	16.7965	-12.9236	1.45871
N	16.2637	-13.5017	2.31455
C	-15.4397	6.80458	-0.573212
C	-17.3601	12.1718	0.421936
C	-15.7318	-6.66238	-0.354371
C	-17.5899	-12.0914	0.393777
C	-2.77935	0.475473	0.546366
C	2.82768	-0.540599	-0.4685
C	14.5978	7.32095	-0.526496
C	18.3651	11.6187	0.383395
C	15.5305	-6.81497	-0.547004
C	17.4501	-12.1893	0.412216

## Sheet: 2DPI-BTT-BP
Dimeric Model				Periodic 2D Layer Structure
Atom	x	y	z	Atom	x	y	z
C	-5.71644	-0.4341	-0.028247	C	-5.17154	2.52551	-0.0492643
C	-10.6621	-1.35957	0.380329	C	-9.92728	4.18378	0.269155
C	-9.42636	-0.707353	0.14486	C	-8.51704	4.14486	0.123489
C	-9.44882	0.633896	-0.279778	C	-7.82955	5.36575	-0.0822735
C	-10.6663	1.33277	-0.471451	C	-8.51753	6.60453	-0.157425
C	-11.873	0.651671	-0.227124	C	-9.92791	6.59939	-0.0251998
C	-11.8912	-0.698996	0.200766	C	-10.6494	5.40065	0.207517
C	-10.8916	2.67523	-0.889768	C	-8.01377	7.91638	-0.357684
C	-12.2205	2.99691	-0.959001	C	-9.00471	8.87377	-0.398926
S	-13.2516	1.66059	-0.513619	S	-10.5946	8.18626	-0.185288
C	-8.09653	-1.20042	0.270486	C	-7.6292	3.03676	0.153916
C	-7.14813	-0.265722	-0.048277	C	-6.31038	3.39819	-0.0214395
S	-7.85169	1.26124	-0.517772	S	-6.12468	5.1214	-0.233569
C	-12.9961	-1.54737	0.495999	C	-12.0414	5.198	0.402644
C	-12.6156	-2.80384	0.884445	C	-12.3703	3.8725	0.59145
S	-10.8808	-2.99681	0.902363	S	-10.9695	2.8318	0.539029
H	-5.35849	-1.42545	0.283233	H	-5.39159	1.457	0.126826
H	-10.1023	3.37936	-1.13092	H	-6.95886	8.15985	-0.471003
H	-7.84708	-2.20836	0.584691	H	-7.9428	2.0024	0.287739
H	-14.0349	-1.2428	0.424634	H	-12.7852	5.99343	0.401186
N	-4.92986	0.527633	-0.337103	C	-2.89141	2.10614	-0.346326
C	-3.54947	0.325102	-0.365587	C	-2.97063	0.784218	-0.826809
C	-2.94371	-0.874639	-0.767245	C	-1.62774	2.60705	0.0138446
C	-2.72764	1.40465	-0.016373	C	-1.83479	-0.0083051	-0.895666
C	-1.56224	-0.993839	-0.782452	H	-3.92571	0.380266	-1.165
H	-3.5596	-1.70749	-1.09486	C	-0.498883	1.80583	-0.05157
C	-1.34891	1.27273	-0.018077	H	-1.56123	3.64032	0.352448
H	-3.20005	2.34235	0.258648	C	-0.574742	0.472563	-0.49528
C	-0.73431	0.070654	-0.399851	H	-1.92808	-1.03691	-1.24451
H	-1.11437	-1.93793	-1.0796	H	0.468759	2.22705	0.222769
H	-0.731675	2.12728	0.244199	C	0.615429	-0.393947	-0.521211
C	0.73528	-0.060886	-0.415304	C	1.64689	-0.224102	0.419188
C	1.52518	0.564173	0.559982	C	0.746206	-1.4515	-1.44081
C	1.38779	-0.828609	-1.39156	C	2.75864	-1.05399	0.43582
C	2.90689	0.447323	0.552567	H	1.55277	0.549013	1.18198
H	1.04338	1.11916	1.35999	C	1.84088	-2.30234	-1.41454
C	2.76617	-0.965595	-1.39402	H	-0.0195809	-1.60073	-2.20239
H	0.804036	-1.30935	-2.17125	C	2.88111	-2.10796	-0.489259
C	3.55145	-0.308361	-0.438204	H	3.51679	-0.928056	1.20877
H	3.48998	0.902716	1.34814	H	1.92669	-3.12163	-2.12712
H	3.26772	-1.56132	-2.15015	C	5.15086	-2.56769	-0.262403
N	4.93442	-0.484993	-0.503197	H	5.37881	-1.49357	-0.136314
C	5.72001	0.463774	-0.154174	C	6.28337	-3.44694	-0.174573
H	5.36197	1.45888	0.145153	C	7.59751	-3.07834	0.0214081
C	7.15111	0.289431	-0.154072	S	6.10357	-5.1767	-0.328139
C	8.09863	1.22127	0.175504	C	8.48793	-4.1843	0.0440714
S	7.85511	-1.24195	-0.608139	H	7.90578	-2.03968	0.136875
C	9.42813	0.722883	0.06936	C	7.80719	-5.4136	-0.137141
H	7.84874	2.23103	0.483433	C	9.89793	-4.20926	0.199847
C	9.45131	-0.619274	-0.352403	C	8.50442	-6.65014	-0.179278
C	10.663	1.37139	0.319195	C	10.6296	-5.42168	0.170158
C	10.6688	-1.32244	-0.52796	S	10.9296	-2.84042	0.424821
C	11.892	0.706306	0.156468	C	9.9147	-6.63092	-0.0339279
S	10.8806	3.00885	0.840927	C	8.01421	-7.9703	-0.369343
C	11.8745	-0.645085	-0.269192	C	12.0221	-5.19934	0.348749
C	10.8948	-2.6666	-0.940391	C	12.3407	-3.86536	0.497456
C	12.996	1.5514	0.464354	S	10.5946	-8.21585	-0.156485
C	12.6149	2.80981	0.845851	C	9.01379	-8.92058	-0.385423
S	13.2532	-1.65949	-0.535318	H	6.9623	-8.22375	-0.495696
C	12.2234	-2.9931	-0.99151	H	12.7748	-5.98644	0.366725
H	10.1062	-3.36857	-1.19009	C	8.86704	-10.3392	-0.545174
H	14.0345	1.24316	0.406794	H	7.82595	-10.7054	-0.589189
C	12.7976	-4.26189	-1.36546	C	9.76505	-12.4981	-0.750782
H	12.0792	-5.04834	-1.63611	C	8.63093	-13.1587	-1.2643
N	14.0645	-4.44485	-1.35575	C	10.8694	-13.2787	-0.368159
C	14.6036	-5.66247	-1.77392	C	8.58857	-14.5432	-1.32617
C	14.0607	-6.44635	-2.80263	H	7.78634	-12.5815	-1.64205
C	15.7836	-6.09551	-1.15566	C	10.82	-14.6633	-0.428788
C	14.6642	-7.63967	-3.16983	H	11.7519	-12.7601	0.00711709
H	13.1776	-6.10357	-3.33464	C	9.67289	-15.3313	-0.894436
C	16.3717	-7.29658	-1.51693	H	7.70636	-15.0319	-1.74126
H	16.2207	-5.46749	-0.385741	H	11.6717	-15.2427	-0.0721454
C	15.8248	-8.09751	-2.53066	C	13.6448	-3.29733	0.688834
H	14.218	-8.24016	-3.95764	C	15.0916	-1.4555	0.868328
H	17.2942	-7.60489	-1.03339	C	16.2954	-2.10232	0.522722
C	16.458	-9.37156	-2.92366	C	15.1562	-0.118477	1.30019
C	17.066	-10.1998	-1.97174	C	17.5068	-1.43454	0.618323
C	16.4837	-9.78701	-4.26356	H	16.2803	-3.11945	0.129967
C	17.6579	-11.4018	-2.33495	C	16.3711	0.546371	1.38915
H	17.0557	-9.90717	-0.925397	H	14.2207	0.37686	1.56132
C	17.0887	-10.9768	-4.63535	C	17.5736	-0.0951151	1.0447
H	16.0566	-9.14547	-5.02916	H	18.4227	-1.93609	0.302595
C	17.6637	-11.8148	-3.67301	H	16.3957	1.5785	1.74168
H	18.1408	-12.0188	-1.58226	H	14.4675	-4.02859	0.777891
H	17.1282	-11.2811	-5.6766	C	-13.6792	3.31988	0.784956
N	18.2683	-13.0038	-4.10592	C	-15.1359	1.49022	0.956525
C	18.1013	-14.0692	-3.43069	C	-16.3165	2.12977	0.527866
H	17.45	-14.0916	-2.54223	C	-15.2302	0.173709	1.44241
C	13.4732	3.90534	1.2233	H	-16.2689	3.12582	0.0866253
N	12.989	5.03602	1.57792	H	-14.3138	-0.320734	1.76548
C	13.8384	6.10014	1.88482	C	-8.83676	10.2871	-0.567444
C	15.062	6.33489	1.24046	C	-9.71292	12.4555	-0.796251
C	13.413	7.00884	2.86239	C	-8.52357	13.1279	-1.14267
C	15.8445	7.42404	1.5934	C	-10.8633	13.2281	-0.562814
H	15.3866	5.67562	0.440196	C	-8.4831	14.5127	-1.18539
C	14.2076	8.08543	3.22077	H	-7.6257	12.5647	-1.3971
H	12.4484	6.8441	3.33212	C	-10.8174	14.6139	-0.60595
C	15.4424	8.31701	2.59646	H	-11.7837	12.7007	-0.313781
H	16.7967	7.5782	1.09367	C	-9.62139	15.2916	-0.900166
H	13.8505	8.78467	3.9714	H	-7.55632	15.0109	-1.47228
C	16.2836	9.4708	2.97039	H	-11.7157	15.1853	-0.370449
C	16.3595	9.9088	4.2986	H	-14.5007	4.05564	0.852056
C	17.0222	10.1739	2.00677	H	-7.78767	10.6319	-0.585656
C	17.1535	10.9897	4.65688	H	-18.4321	1.97161	0.215283
H	15.8037	9.37948	5.06764	C	-17.5379	1.47724	0.596952
C	17.8023	11.2649	2.35478	C	-17.6348	0.158462	1.07675
H	16.9503	9.88275	0.962627	C	-16.4545	-0.47529	1.50267
C	17.8994	11.6745	3.6896	H	-16.5078	-1.49191	1.89347
H	17.1818	11.3241	5.69027	N	13.8195	-2.02066	0.758025
H	18.3516	11.8211	1.60154	N	9.89551	-11.1168	-0.601227
N	18.698	12.789	3.9843	N	3.9576	-2.99571	-0.498817
C	19.4363	12.7697	5.02042	N	-3.97835	2.97314	-0.248733
H	19.5026	11.8776	5.66359	N	-9.85596	11.0743	-0.654313
H	14.5515	3.69442	1.20069	N	-13.8597	2.0452	0.870938
C	20.2615	13.9448	5.41691
H	20.1282	14.7591	4.70303	CELL_PARAMETERS (angstrom)
H	19.9789	14.2901	6.4186		x	y	z
H	21.3222	13.6719	5.46745	x	36.4978	0.458455	-0.0173212
C	18.7649	-15.3484	-3.80776	y	17.2697	32.5526	-0.00645438
H	19.3692	-15.211	-4.70582	z	-0.0277928	0.00419435	29.5764
H	19.4045	-15.7029	-2.99051
H	18.0192	-16.1324	-3.98442
C	-13.475	-3.90175	1.25233
N	-12.9917	-5.03052	1.61415
C	-13.8416	-6.09704	1.91139
C	-15.0562	-6.33619	1.2519
C	-13.4257	-7.00353	2.89508
C	-15.8397	-7.42747	1.59596
H	-15.3728	-5.67864	0.447015
C	-14.2214	-8.0823	3.24439
H	-12.4676	-6.83534	3.3768
C	-15.4475	-8.31829	2.60481
H	-16.7851	-7.58503	1.08445
H	-13.8715	-8.77974	4.00011
C	-16.2897	-9.47436	2.96923
C	-16.3809	-9.91148	4.29677
C	-17.0141	-10.1806	1.99709
C	-17.1759	-10.9945	4.64607
H	-15.8363	-9.37982	5.07223
C	-17.7952	-11.2736	2.3363
H	-16.9301	-9.89005	0.95367
C	-17.9076	-11.6824	3.67016
H	-17.216	-11.3281	5.67932
H	-18.3333	-11.8321	1.57677
N	-18.7065	-12.7991	3.95585
C	-19.4576	-12.7813	4.98276
H	-19.5345	-11.8889	5.62434
C	-20.2841	-13.9585	5.36996
H	-20.1395	-14.773	4.65841
H	-20.0127	-14.3022	6.37532
H	-21.3461	-13.6888	5.40721
C	-12.7942	4.26279	-1.3436
N	-14.0617	4.44134	-1.35135
C	-14.5993	5.65602	-1.77988
C	-14.0451	6.43926	-2.80308
C	-15.7892	6.08645	-1.17891
C	-14.6478	7.62952	-3.18151
H	-13.1537	6.09828	-3.32215
C	-16.3764	7.28451	-1.55124
H	-16.2345	5.4588	-0.413437
C	-15.8186	8.08483	-2.55944
H	-14.193	8.22961	-3.96469
H	-17.3066	7.59073	-1.08116
C	-16.4509	9.35561	-2.96436
C	-17.075	10.184	-2.02302
C	-16.4596	9.76763	-4.30553
C	-17.6661	11.3829	-2.39741
H	-17.078	9.89401	-0.975888
C	-17.0637	10.9543	-4.68865
H	-16.0196	9.12576	-5.06355
C	-17.655	11.7925	-3.73647
H	-18.1616	12.0001	-1.65302
H	-17.0899	11.2558	-5.73112
N	-18.2578	12.9782	-4.18069
C	-18.104	14.046	-3.50596
H	-17.4651	14.073	-2.60868
C	-18.767	15.3218	-3.89541
H	-19.3584	15.1799	-4.80134
H	-19.419	15.676	-3.08795
H	-18.0218	16.108	-4.06384
H	-14.5537	-3.69433	1.21595
H	-12.0749	5.05108	-1.60658

## Sheet: 2DPAV-BTT-BP
Dimeric Model				Periodic 2D Layer Structure				COF (AA-Stacking)				COF (AB-Stacking)
Atom	x	y	z	Atom	x	y	z	Atom	x	y	z	Atom	x	y	z
C	-5.89207	0.067572	-0.370292	C	-5.09287	2.97304	-0.362217	C	-4.96305	3.12141	-1.12944	C	-5.34721	2.63374	-0.720238
C	-10.6454	-1.34993	0.36642	C	-9.91217	4.08516	0.465184	C	-9.80955	4.18721	-0.525886	C	-10.25	3.67469	-1.33219
C	-9.51858	-0.550422	0.046553	C	-8.54844	4.21282	0.0935162	C	-8.44475	4.32135	-0.885897	C	-8.84232	3.80827	-1.18128
C	-9.74018	0.775382	-0.364538	C	-8.10783	5.46021	-0.410088	C	-8.02982	5.51407	-1.52353	C	-8.31587	5.11428	-1.10125
C	-11.0462	1.31945	-0.461892	C	-8.98761	6.5661	-0.550635	C	-8.94392	6.56077	-1.81185	C	-9.13245	6.25896	-1.20415
C	-12.1355	0.493335	-0.135634	C	-10.339	6.39514	-0.16933	C	-10.3049	6.37617	-1.46183	C	-10.5334	6.10474	-1.30142
C	-11.9562	-0.849604	0.283456	C	-10.821	5.16274	0.343073	C	-10.7609	5.19294	-0.823629	C	-11.1169	4.80157	-1.35339
C	-11.4674	2.61687	-0.852323	C	-8.73742	7.87821	-1.01667	C	-8.72808	7.81857	-2.41833	C	-8.72319	7.6042	-1.26007
C	-12.8334	2.78536	-0.828613	C	-9.85595	8.69817	-1.00016	C	-9.8805	8.581	-2.551	C	-9.76656	8.50036	-1.39079
S	-13.6445	1.31768	-0.311533	S	-11.2616	7.83233	-0.406407	S	-11.2702	7.73286	-1.90311	S	-11.3151	7.65474	-1.38853
C	-8.13668	-0.870884	0.068402	C	-7.50068	3.2636	0.135854	C	-7.37394	3.41335	-0.721422	C	-7.82059	2.83464	-1.05157
C	-7.32121	0.170695	-0.312871	C	-6.28377	3.75666	-0.308516	C	-6.16617	3.87917	-1.2188	C	-6.55084	3.37972	-0.88872
S	-8.26043	1.59787	-0.712801	S	-6.42839	5.4347	-0.799016	S	-6.34293	5.48433	-1.89404	S	-6.61458	5.12976	-0.882175
C	-12.9171	-1.8267	0.650936	C	-12.1216	4.80206	0.761264	C	-12.0619	4.8133	-0.419583	C	-12.4749	4.39838	-1.40928
C	-12.3669	-3.0381	1.00426	C	-12.2269	3.48675	1.18699	C	-12.1152	3.5587	0.17231	C	-12.6614	3.02048	-1.42892
S	-10.6164	-2.99678	0.890472	S	-10.6765	2.6699	1.08867	S	-10.5259	2.82596	0.240999	S	-11.1168	2.18651	-1.43214
H	-5.52797	-0.914239	-0.076969	H	-5.25635	1.93082	-0.0808266	H	-5.1163	2.17419	-0.610394	H	-5.52545	1.57074	-0.561455
H	-10.7908	3.41214	-1.14669	H	-7.76454	8.23499	-1.3519	H	-7.75765	8.16862	-2.76582	H	-7.68152	7.91651	-1.26467
H	-7.74257	-1.84045	0.354013	H	-7.61607	2.23872	0.485669	H	-7.465	2.43981	-0.242093	H	-8.002	1.76389	-1.05593
H	-13.988	-1.65319	0.656736	H	-12.9807	5.47055	0.73323	H	-12.9491	5.42886	-0.561519	H	-13.3161	5.08425	-1.36072
C	-3.49986	0.681759	-0.738207	C	-2.7027	2.34015	-0.719606	C	-2.55882	2.46567	-1.32794	C	-2.87322	2.16725	-0.592633
C	-3.02627	-0.627425	-0.904173	C	-2.94339	0.962865	-0.871485	C	-2.7374	1.19277	-0.758342	C	-3.00562	0.766737	-0.647776
C	-2.55724	1.70996	-0.601885	C	-1.36702	2.76334	-0.6044	C	-1.25177	2.8443	-1.68115	C	-1.58074	2.69922	-0.434293
C	-1.66772	-0.898169	-0.901917	C	-1.89994	0.0510678	-0.873283	C	-1.66643	0.336092	-0.57523	C	-1.89317	-0.0542839	-0.555734
H	-3.72388	-1.44498	-1.0586	H	-3.96046	0.596259	-1.00938	H	-3.7237	0.852851	-0.447016	H	-3.99164	0.315954	-0.73676
C	-1.19845	1.4354	-0.601998	C	-0.324195	1.84747	-0.605951	C	-0.176529	1.99041	-1.47575	C	-0.473309	1.86694	-0.350215
H	-2.89595	2.73675	-0.497862	H	-1.1478	3.82776	-0.512674	H	-1.08193	3.82185	-2.13206	H	-1.43807	3.78089	-0.378027
C	-0.722847	0.125943	-0.746789	C	-0.563612	0.468492	-0.734208	C	-0.360956	0.710426	-0.936685	C	-0.596192	0.469123	-0.408961
H	-1.33181	-1.92527	-1.00991	H	-2.12676	-1.01101	-0.970317	H	-1.83113	-0.635014	-0.108589	H	-2.04427	-1.13077	-0.584396
H	-0.492158	2.25588	-0.515944	H	0.700617	2.21372	-0.533483	H	0.82231	2.30941	-1.77379	H	0.516614	2.31066	-0.274602
C	0.723598	-0.163406	-0.749786	C	0.5423	-0.504345	-0.734041	C	0.755438	-0.227872	-0.759083	C	0.586429	-0.404898	-0.3202
C	1.60456	0.551657	0.074197	C	1.6935	-0.291754	0.0469061	C	2.00894	0.195034	-0.288175	C	1.71886	-0.0171235	0.424574
C	1.26257	-1.1677	-1.56385	C	0.484925	-1.68276	-1.49717	C	0.600345	-1.58755	-1.06872	C	0.633789	-1.65362	-0.962228
C	2.963	0.28076	0.078906	C	2.73823	-1.20181	0.052411	C	3.05333	-0.700336	-0.11906	C	2.83274	-0.834493	0.529901
H	1.21104	1.30147	0.75422	H	1.7512	0.582275	0.695867	H	2.1554	1.24376	-0.0298163	H	1.71989	0.930179	0.964354
C	2.62191	-1.43946	-1.56415	C	1.53174	-2.59456	-1.49693	C	1.64819	-2.48301	-0.919794	C	1.74994	-2.47106	-0.858643
H	0.611536	-1.72511	-2.23074	H	-0.382883	-1.87641	-2.1281	H	-0.349465	-1.94122	-1.47011	H	-0.207438	-1.97274	-1.58157
C	3.50244	-0.710466	-0.753365	C	2.69097	-2.36615	-0.735216	C	2.89821	-2.06397	-0.432004	C	2.87879	-2.08781	-0.107419
H	3.60352	0.820859	0.76954	H	3.5876	-1.01958	0.710079	H	4.00362	-0.324861	0.258943	H	3.67614	-0.502161	1.13298
H	3.01204	-2.2172	-2.21435	H	1.46163	-3.49218	-2.11211	H	1.50141	-3.52842	-1.19102	H	1.7485	-3.42277	-1.38697
C	5.89449	-0.077836	-0.422406	C	5.08593	-2.9886	-0.390651	C	5.17928	-2.76807	0.349812	C	5.23107	-2.68823	0.616616
H	5.52725	0.905578	-0.138387	H	5.24152	-1.95207	-0.084925	H	5.28481	-1.77798	0.79635	H	5.34528	-1.66008	0.96636
C	7.32386	-0.17641	-0.363921	C	6.28043	-3.76624	-0.338931	C	6.33755	-3.58077	0.517664	C	6.39423	-3.49069	0.841289
C	8.13577	0.867415	0.018728	C	7.4939	-3.27011	0.112317	C	7.51135	-3.14587	1.11846	C	7.64267	-2.97429	1.13623
S	8.26717	-1.60362	-0.75403	S	6.43229	-5.44326	-0.831075	S	6.48692	-5.24012	-0.0245004	S	6.45769	-5.24075	0.75028
C	9.518	0.547835	0.00848	C	8.54499	-4.21584	0.0723236	C	8.53168	-4.12625	1.14375	C	8.6558	-3.95468	1.23546
H	7.73872	1.83697	0.300262	H	7.60414	-2.2468	0.468589	H	7.61943	-2.1413	1.52418	H	7.81219	-1.89998	1.19413
C	9.74362	-0.77929	-0.396112	C	8.10921	-5.46433	-0.432426	C	8.10443	-5.3362	0.545561	C	8.15916	-5.26701	1.04164
C	10.6417	1.34907	0.334828	C	9.90783	-4.08453	0.446739	C	9.85166	-4.06974	1.66389	C	10.0387	-3.78968	1.48851
C	11.0509	-1.32189	-0.484289	C	8.99169	-6.56851	-0.569572	C	8.94394	-6.47697	0.481229	C	9.02937	-6.39674	1.03318
C	11.9536	0.849753	0.26258	C	10.8187	-5.16134	0.33109	C	10.7222	-5.18702	1.61873	C	10.9497	-4.86933	1.43823
S	10.6073	2.9967	0.856016	S	10.6687	-2.66574	1.06658	S	10.5948	-2.70827	2.41059	S	10.8144	-2.30782	1.88828
C	12.1371	-0.493899	-0.15237	C	10.3404	-6.39571	-0.180417	C	10.2486	-6.38181	1.01844	C	10.4205	-6.16734	1.1964
C	11.4761	-2.61965	-0.869132	C	8.74529	-7.88123	-1.03535	C	8.6815	-7.76653	-0.0350244	C	8.74761	-7.77256	0.834745
C	12.9108	1.82842	0.635336	C	12.1173	-4.79766	0.753147	C	11.9733	-4.89986	2.21058	C	12.2739	-4.44364	1.70171
C	12.3569	3.03974	0.982993	C	12.2194	-3.48084	1.17491	C	12.0785	-3.6016	2.68987	C	12.3759	-3.09467	1.99899
S	13.648	-1.31709	-0.315898	S	11.2649	-7.83325	-0.408675	S	11.1146	-7.86579	0.861496	S	11.3239	-7.6317	1.0704
C	12.8421	-2.78662	-0.835705	C	9.86334	-8.70134	-1.00897	C	9.74284	-8.6482	0.104918	C	9.87851	-8.57746	0.771736
H	10.8024	-3.4161	-1.167	H	7.77486	-8.23816	-1.37747	H	7.73828	-8.06428	-0.490706	H	7.74151	-8.17099	0.719496
H	13.9818	1.65597	0.649166	H	12.9774	-5.46523	0.730804	H	12.7882	-5.61783	2.2942	H	13.1529	-5.08456	1.69278
C	13.4915	-4.01487	-1.19155	C	9.82575	-10.0845	-1.35443	C	9.66262	-10.0172	-0.280828	C	9.84862	-9.97722	0.476165
H	12.7905	-4.79327	-1.4836	H	8.81677	-10.4283	-1.58843	H	8.69423	-10.2714	-0.715309	H	8.8413	-10.3981	0.518984
C	15.2982	-5.68006	-1.63745	C	10.5529	-12.4609	-1.64489	C	10.2581	-12.4457	-0.455722	C	10.5719	-12.3029	-0.0885396
C	14.5512	-6.49359	-2.50106	C	9.30795	-12.9231	-2.11162	C	9.01734	-12.8525	-0.9821	C	9.33888	-12.7295	-0.603193
C	16.537	-6.15886	-1.19011	C	11.5414	-13.4228	-1.37207	C	11.1884	-13.4492	-0.136513	C	11.5418	-13.2768	0.20172
C	15.0113	-7.74587	-2.87431	C	9.04152	-14.2779	-2.22135	C	8.6858	-14.195	-1.07663	C	9.07314	-14.078	-0.777045
H	13.608	-6.1391	-2.90573	H	8.52838	-12.2197	-2.40117	H	8.28793	-12.1151	-1.31604	H	8.57995	-12.0115	-0.905468
C	16.9951	-7.41158	-1.56797	C	11.2732	-14.7796	-1.48687	C	10.8587	-14.7921	-0.246503	C	11.2686	-14.632	0.0372505
H	17.1482	-5.53856	-0.540845	H	12.5232	-13.1004	-1.02407	H	12.1661	-13.1704	0.257009	H	12.5032	-12.9598	0.606771
C	16.2415	-8.23537	-2.41348	C	10.0086	-15.2426	-1.88363	C	9.58528	-15.1966	-0.673394	C	10.0153	-15.0677	-0.437011
H	14.4001	-8.36271	-3.52653	H	8.06785	-14.5988	-2.59179	H	7.71325	-14.479	-1.4796	H	8.11127	-14.3599	-1.2074
H	17.9687	-7.74646	-1.22232	H	12.048	-15.4947	-1.21104	H	11.5752	-15.5439	0.0844008	H	12.0298	-15.3531	0.341152
C	16.7324	-9.56758	-2.81593	C	13.4584	-2.88867	1.55602	C	13.2651	-3.07119	3.27385	C	13.5905	-2.45703	2.37872
C	17.447	-10.3739	-1.9189	C	15.1557	-1.13653	2.12339	C	14.9015	-1.37977	4.12875	C	15.156	-0.65405	3.1223
C	16.4905	-10.0738	-4.0988	C	16.2692	-1.94878	1.83586	C	16.0474	-2.0712	3.69593	C	16.2991	-1.47261	3.11089
C	17.905	-11.6281	-2.29033	C	15.4051	0.177258	2.55849	C	15.0882	-0.198449	4.86746	C	15.3426	0.712708	3.38911
H	17.6077	-10.0292	-0.901491	C	17.5594	-1.45994	1.94845	C	17.3181	-1.5754	3.94384	C	17.5621	-0.935057	3.28688
C	16.9507	-11.3275	-4.47397	H	16.1366	-2.9684	1.47624	H	15.9478	-2.96443	3.08088	H	16.2119	-2.54615	2.94217
H	15.9588	-9.46546	-4.82454	C	16.6998	0.666855	2.6642	C	16.3611	0.303719	5.09825	C	16.6102	1.24119	3.57663
C	17.6788	-12.1224	-3.58103	H	14.566	0.827041	2.80927	H	14.2205	0.340853	5.24901	H	14.4774	1.37475	3.43485
H	18.4136	-12.2441	-1.55485	C	17.8086	-0.132645	2.34418	C	17.5012	-0.354191	4.611	C	17.7619	0.445076	3.49335
H	16.755	-11.6923	-5.47833	H	18.3943	-2.10371	1.67072	H	18.1845	-2.09618	3.5348	H	18.4219	-1.5982	3.21025
C	19.2556	-14.0658	-3.44969	H	16.8527	1.689	3.01284	H	16.4771	1.2266	5.66699	H	16.7026	2.30448	3.78753
H	19.784	-13.5376	-2.65842	H	14.2885	-3.59478	1.49961	H	14.076	-3.79964	3.32853	H	14.4549	-3.11976	2.29363
C	13.1379	4.17258	1.38732	C	-13.4681	2.89719	1.5645	C	-13.325	2.94595	0.607048	C	-13.9407	2.39887	-1.32572
C	13.7264	6.48245	2.13144	C	-15.1697	1.14823	2.1285	C	-14.8982	1.20367	1.48452	C	-15.6667	0.597641	-1.00454
C	15.0444	6.46941	1.65342	C	-16.2811	1.96157	1.83606	C	-16.0641	1.94812	1.22766	C	-16.7849	1.40587	-1.27835
C	13.3399	7.53977	2.96621	C	-15.4221	-0.164951	2.56342	C	-15.0574	-0.117645	1.9399	C	-15.9067	-0.697992	-0.507567
C	15.9447	7.45561	2.02221	H	-16.1463	2.98134	1.47788	H	-16.0034	2.98057	0.886695	H	-16.6571	2.41358	-1.66888
H	15.3689	5.69252	0.967798	H	-14.5848	-0.815189	2.81914	H	-14.1769	-0.709123	2.1911	H	-15.0665	-1.34428	-0.257788
C	14.2432	8.52626	3.33087	C	-9.81597	10.0799	-1.3494	C	-9.89095	9.89522	-3.10015	C	-9.52268	9.90009	-1.53407
H	12.3177	7.58872	3.33012	C	-10.5402	12.4556	-1.64865	C	-10.6808	12.1495	-3.79592	C	-9.9704	12.358	-1.7648
C	15.5664	8.50422	2.87232	C	-9.28982	12.9165	-2.10241	C	-9.47928	12.5155	-4.4292	C	-8.63835	12.765	-1.9771
H	16.9652	7.40648	1.65415	C	-11.5315	13.4179	-1.38866	C	-11.6263	13.1613	-3.55323	C	-10.9265	13.3589	-1.53175
H	13.9086	9.34439	3.96187	C	-9.0231	14.2707	-2.21313	C	-9.18779	13.8427	-4.69432	C	-8.28874	14.1091	-1.91302
C	16.5256	9.55644	3.26022	H	-8.50659	12.2124	-2.38117	H	-8.76234	11.7498	-4.72385	H	-7.8648	12.0346	-2.21773
C	16.5025	10.115	4.54588	C	-11.2627	14.7744	-1.50423	C	-11.3328	14.4905	-3.82667	C	-10.5733	14.6971	-1.46634
C	17.4958	10.0209	2.36385	H	-12.5174	13.0962	-1.05174	H	-12.5806	12.9051	-3.09177	H	-11.9631	13.0704	-1.36162
C	17.4055	11.0987	4.91672	C	-9.9934	15.2362	-1.88794	C	-10.0885	14.8672	-4.35477	C	-9.24206	15.1119	-1.64309
H	15.7937	9.74063	5.27878	H	-8.04461	14.5911	-2.57227	H	-8.24667	14.0989	-5.18143	H	-7.25114	14.3907	-2.09526
C	18.3987	11.0077	2.73165	H	-12.0402	15.4903	-1.23847	H	-12.0575	15.2618	-3.56302	H	-11.346	15.4258	-1.22369
H	17.5266	9.62455	1.35319	H	-14.2972	3.6038	1.50255	H	-14.2039	3.54385	0.362353	H	-14.7554	3.11634	-1.26164
C	18.3615	11.575	4.01075	H	-8.80557	10.4228	-1.57827	H	-8.88916	10.2558	-3.33944	H	-8.4551	10.1376	-1.4908
H	17.3888	11.4746	5.93534	C	-3.80583	3.31585	-0.682383	C	-3.68728	3.38344	-1.55328	C	-4.04132	3.06047	-0.719304
H	19.1364	11.3545	2.01355	C	3.81187	-3.32141	-0.768087	C	3.99362	-3.03634	-0.284357	C	4.03647	-2.99845	0.0182497
C	19.0863	13.569	5.34444	C	10.8127	-11.0346	-1.38393	C	10.5642	-11.0396	-0.147149	C	10.8382	-10.8688	0.146529
H	18.1285	13.5278	5.85947	C	13.7745	-1.60629	1.92006	C	13.551	-1.81171	3.73344	C	13.8143	-1.18232	2.8329
H	14.2061	3.96889	1.39026	C	-10.8029	11.03	-1.38797	C	-10.9172	10.7759	-3.32484	C	-10.3882	10.9452	-1.71053
C	20.0181	14.6504	5.76041	C	-13.7872	1.61598	1.93015	C	-13.552	1.74121	1.22083	C	-14.2876	1.07703	-1.19552
H	20.9499	14.6363	5.19103	C	-3.46882	4.67032	-0.962465	C	-3.40853	4.59383	-2.24588	C	-3.73669	4.44055	-0.92136
H	19.5457	15.6318	5.6347	N	-3.16322	5.7745	-1.18544	N	-3.17205	5.56759	-2.84357	N	-3.43313	5.55457	-1.10181
H	20.2595	14.5568	6.82622	C	3.51612	-4.63428	-1.23188	C	3.76064	-4.31517	-0.866465	C	3.84466	-4.2832	-0.565246
C	19.7906	-15.4	-3.82985	N	3.24655	-5.70412	-1.61372	N	3.5261	-5.34257	-1.36788	N	3.60442	-5.29541	-1.09238
H	19.2181	-15.8612	-4.63743	C	12.7396	-0.640197	2.07564	C	12.5408	-0.810554	3.76695	C	12.7273	-0.279593	3.03365
H	20.8372	-15.3166	-4.14582	N	11.9042	0.162095	2.21943	N	11.7367	0.0352767	3.78716	N	11.8659	0.483057	3.23188
H	19.7805	-16.0753	-2.9657	C	12.1601	-10.675	-1.0925	C	11.8427	-10.7771	0.420864	C	12.1909	-10.4767	-0.0215515
C	-13.1521	-4.16953	1.40451	N	13.2731	-10.4041	-0.866764	N	12.8855	-10.5849	0.907484	N	13.311	-10.2147	-0.221898
C	-13.7485	-6.47869	2.1447	C	-12.1532	10.67	-1.1114	C	-12.2607	10.4148	-3.02667	C	-11.7882	10.6941	-1.81243
C	-15.0649	-6.46219	1.66235	N	-13.268	10.3976	-0.897632	N	-13.3707	10.1347	-2.79983	N	-12.9394	10.5211	-1.90266
C	-13.3672	-7.53771	2.97968	C	-12.7547	0.648398	2.09092	C	-12.4608	0.901333	1.58305	C	-13.2601	0.098005	-1.21693
C	-15.9686	-7.44675	2.02714	N	-11.9219	-0.156091	2.23829	N	-11.5958	0.191414	1.91365	N	-12.3997	-0.692411	-1.2333
H	-15.3854	-5.68383	0.976538	H	-18.4054	2.11824	1.66138	H	-18.2012	1.95983	1.09345	H	-18.9181	1.54381	-1.39525
C	-14.2739	-8.52253	3.34036	C	-17.5723	1.47361	1.94258	C	-17.3183	1.37591	1.35502	C	-18.072	0.920205	-1.10884
H	-12.3463	-7.58929	3.34698	C	-17.8243	0.14646	2.3366	C	-17.4725	0.0298732	1.7274	C	-18.3136	-0.390008	-0.652709
C	-15.5955	-8.49707	2.87743	C	-16.7177	-0.653494	2.66306	C	-16.3164	-0.694927	2.04542	C	-17.1955	-1.17066	-0.316389
H	-16.9879	-7.39493	1.65578	H	-16.8731	-1.67518	3.01175	H	-16.4039	-1.72827	2.38295	H	-17.3362	-2.16489	0.109918
H	-13.9432	-9.34201	3.97167
C	-16.5584	-9.54751	3.26108	CELL_PARAMETERS (angstrom)				CELL_PARAMETERS (angstrom)				CELL_PARAMETERS (angstrom)
C	-16.541	-10.1071	4.54636		x	y	z		x	y	z		x	y	z
C	-17.5264	-10.0091	2.36092	x	37.0039	0.256021	0.0116106	x	36.3076	0.234084	2.94255	x	37.4316	1.40713	4.1472
C	-17.4475	-11.0892	4.91322	y	17.3147	32.1726	0.00935898	y	17.0187	31.7149	-0.825229	y	18.5206	33.0192	3.06221
H	-15.834	-9.73493	5.28206	z	0.00642098	0.00265917	30.0001	z	0.439958	-0.37507	4.01031	z	18.2157	11.4772	5.18649
C	-18.4328	-10.9942	2.72473
H	-17.5528	-9.61189	1.35048
C	-18.4013	-11.5627	4.0035
H	-17.4352	-11.4659	5.93159
H	-19.1687	-11.3389	2.00375
C	-19.1354	-13.556	5.3332
H	-18.1794	-13.5171	5.85187
C	-20.0711	-14.6356	5.74497
H	-21.0007	-14.6192	5.17204
H	-19.6003	-15.618	5.6205
H	-20.3164	-14.5421	6.8099
C	-13.4789	4.01367	-1.19111
C	-15.2808	5.67979	-1.65316
C	-14.5264	6.49158	-2.51197
C	-16.5227	6.16014	-1.2162
C	-14.9826	7.74369	-2.89054
H	-13.5803	6.13586	-2.9087
C	-16.9769	7.41268	-1.59937
H	-17.1395	5.5412	-0.570891
C	-16.216	8.23473	-2.44008
H	-14.3658	8.35918	-3.53876
H	-17.9529	7.74877	-1.26182
C	-16.7027	9.56673	-2.84829
C	-17.4237	10.3749	-1.95811
C	-16.4503	10.0709	-4.12995
C	-17.8777	11.629	-2.33496
H	-17.5927	10.0319	-0.941497
C	-16.9065	11.3244	-4.51056
H	-15.9134	9.46103	-4.85059
C	-17.6409	12.1213	-3.62455
H	-18.3916	12.2465	-1.60441
H	-16.7026	11.6876	-5.51388
C	-19.2169	14.0663	-3.50839
H	-19.7519	13.5397	-2.72049
C	-19.7476	15.4004	-3.89471
H	-19.1684	15.8598	-4.69848
H	-20.7918	15.3175	-4.2187
H	-19.7436	16.077	-3.03151
H	-14.2198	-3.96355	1.40301
H	-12.7751	4.79106	-1.47886
C	-4.94435	0.984313	-0.708854
C	4.95128	-0.99038	-0.784053
C	14.8092	-4.35587	-1.20559
C	12.763	5.42286	1.77358
C	19.31	12.6482	4.38372
C	18.1909	-13.4461	-4.00062
C	-14.7963	4.35579	-1.21573
C	-12.7814	-5.42098	1.79115
C	-19.3535	-12.634	4.37223
C	-18.1485	13.4448	-4.05008
C	-5.31299	2.3255	-1.03715
N	-5.57725	3.42695	-1.30253
C	5.33171	-2.28833	-1.24549
N	5.60583	-3.35071	-1.63235
C	11.3801	5.76855	1.87727
N	10.264	6.08071	1.98001
C	20.5363	12.7092	3.63935
N	21.521	12.7527	3.02353
C	15.8055	-3.42937	-0.767784
N	16.6412	-2.7027	-0.4113
C	17.5064	-14.0843	-5.08957
N	16.9489	-14.586	-5.97737
C	-15.7967	3.43069	-0.784458
N	-16.6357	2.70517	-0.433606
C	-17.455	14.0807	-5.13461
N	-16.8901	14.5805	-6.0188
C	-11.3997	-5.77022	1.89869
N	-10.2848	-6.08542	2.00378
C	-20.5772	-12.692	3.62322
N	-21.5596	-12.733	3.00366

## Sheet: 2DPAV-BTT-BPY
Dimeric Model				Periodic 2D Layer Structure				COF (AA-Stacking)				COF (AB-Stacking)
Atom	x	y	z	Atom	x	y	z	Atom	x	y	z	Atom	x	y	z
C	5.67528	-1.44136	-0.086446	C	4.23067	-4.08006	-0.0848499	C	4.11721	-4.06818	0.68173	C	3.95454	-4.16123	1.14932
C	10.0856	0.942702	-0.121496	C	9.25024	-4.15634	-0.0992867	C	9.08803	-3.9471	1.35337	C	8.94787	-3.82206	1.48511
C	9.12473	-0.100221	-0.08829	C	7.89793	-4.59074	-0.0766333	C	7.75493	-4.41877	1.2397	C	7.63424	-4.35783	1.46692
C	9.58579	-1.42654	-0.020677	C	7.64493	-5.98342	-0.0296296	C	7.50506	-5.77431	1.55521	C	7.4894	-5.75961	1.58732
C	10.9695	-1.73579	0.016759	C	8.69716	-6.93701	0.00611295	C	8.54382	-6.65947	1.93339	C	8.60774	-6.61482	1.75658
C	11.8887	-0.672795	-0.017813	C	10.029	-6.46024	-0.0164703	C	9.85702	-6.14526	2.0599	C	9.90326	-6.04427	1.76476
C	11.4659	0.679366	-0.086037	C	10.3271	-5.07446	-0.0734648	C	10.1476	-4.78387	1.78101	C	10.0949	-4.64413	1.62019
C	11.6215	-2.99382	0.085966	C	8.64765	-8.34871	0.0747939	C	8.4925	-8.04282	2.2045	C	8.64648	-8.01519	1.92507
C	12.9951	-2.90359	0.10301	C	9.89848	-8.94839	0.107061	C	9.72623	-8.59137	2.5199	C	9.92722	-8.52702	2.05659
S	13.5228	-1.23173	0.034927	S	11.1745	-7.74626	0.0450567	S	10.9824	-7.36711	2.5095	S	11.1262	-7.24803	1.97295
C	7.7081	-0.036118	-0.113146	C	6.69888	-3.84008	-0.0960247	C	6.56645	-3.74214	0.880433	C	6.38265	-3.71357	1.32465
C	7.09819	-1.26992	-0.067587	C	5.55123	-4.61993	-0.067856	C	5.43333	-4.54178	0.94499	C	5.30549	-4.58783	1.30316
S	8.28337	-2.5614	0.010622	S	5.9558	-6.32672	-0.0140551	S	5.83764	-6.17458	1.4226	S	5.84076	-6.24664	1.48536
C	12.2308	1.87312	-0.1278	C	11.5791	-4.42029	-0.105746	C	11.374	-4.07858	1.8451	C	11.2882	-3.88515	1.57757
C	11.467	3.01681	-0.194497	C	11.4835	-3.03796	-0.154124	C	11.2676	-2.74774	1.47207	C	11.0787	-2.52343	1.41835
S	9.75412	2.63632	-0.20498	S	9.80501	-2.52444	-0.157805	S	9.62493	-2.34367	1.03401	S	9.36612	-2.15809	1.33001
H	5.13799	-0.496866	-0.131571	H	4.22168	-2.9886	-0.131989	H	4.10228	-3.03067	0.342476	H	3.85421	-3.07515	1.16093
H	11.1028	-3.94605	0.120965	H	7.72511	-8.92674	0.100552	H	7.58486	-8.6429	2.15004	H	7.76535	-8.65428	1.94576
H	7.14264	0.888339	-0.16432	H	6.66017	-2.75189	-0.129728	H	6.51939	-2.69478	0.584427	H	6.25346	-2.63725	1.22303
H	13.3152	1.90072	-0.111096	H	12.5376	-4.9371	-0.0930669	H	12.3173	-4.51874	2.16641	H	12.287	-4.31141	1.65302
C	3.44121	-2.54549	-0.09735	C	1.73722	-3.95459	-0.0873956	C	1.62861	-4.02543	0.536783	C	1.49243	-4.19842	0.803685
C	2.71937	-1.47289	-0.637513	C	1.64298	-2.64764	-0.59499	C	1.55091	-2.74226	-0.0271597	C	1.4097	-2.87527	0.339903
C	2.68981	-3.62326	0.398698	C	0.539481	-4.53547	0.376922	C	0.40443	-4.64063	0.871127	C	0.270724	-4.86209	1.04081
C	1.33744	-1.506	-0.631933	C	0.423768	-1.99477	-0.594832	C	0.321052	-2.14404	-0.206535	C	0.174289	-2.30803	0.10315
H	3.23373	-0.627626	-1.08544	H	2.51778	-2.15055	-1.01512	H	2.44982	-2.21003	-0.337044	H	2.30782	-2.30599	0.104602
H	3.20015	-4.49076	0.814085	H	0.549091	-5.55505	0.772393	H	0.401836	-5.64409	1.30452	H	0.27381	-5.88439	1.42997
C	0.690483	-2.62522	-0.09533	C	-0.709123	-2.65938	-0.0947487	C	-0.839109	-2.83924	0.175348	C	-0.983398	-3.07291	0.322327
H	0.741541	-0.700443	-1.04478	H	0.317645	-0.985696	-0.987917	H	0.221849	-1.1531	-0.644302	H	0.0800545	-1.30233	-0.2992
C	-0.785203	-2.70787	-0.069684	C	-2.03422	-2.0042	-0.0774061	C	-2.16346	-2.2242	-0.0109488	C	-2.30659	-2.52384	-0.0341201
C	-1.43182	-3.83735	0.442047	C	-3.16897	-2.67054	0.410993	C	-3.34887	-2.90645	0.303696	C	-3.49197	-3.26001	0.108739
C	-2.78366	-1.70094	-0.550413	C	-3.27714	-0.123135	-0.542586	C	-3.33797	-0.377834	-0.708059	C	-3.46994	-0.695139	-0.810653
C	-2.81484	-3.86384	0.460107	C	-4.38428	-2.00672	0.434934	C	-4.56301	-2.26832	0.108771	C	-4.70471	-2.63655	-0.1525
H	-0.835934	-4.66188	0.815474	H	-3.07103	-3.69385	0.767293	H	-3.28937	-3.9186	0.699986	H	-3.44602	-4.29317	0.447326
C	-3.5347	-2.76445	-0.024928	C	-4.46366	-0.6826	-0.0273645	C	-4.58052	-0.954323	-0.381476	C	-4.72446	-1.2892	-0.548705
H	-3.28671	-0.849216	-1.00548	H	-3.29189	0.875133	-0.988959	H	-3.29655	0.60611	-1.1834	H	-3.40835	0.28786	-1.28329
H	-3.34268	-4.72833	0.853467	H	-5.27567	-2.50426	0.819786	H	-5.49962	-2.77384	0.3475	H	-5.63988	-3.18146	-0.0209857
C	-5.72531	-1.57809	0.028985	C	-5.76824	1.44467	0.0204152	C	-5.85993	1.15985	-0.55136	C	-5.95603	0.853776	-0.718906
H	-5.15156	-0.655526	0.077557	H	-4.8051	1.95772	0.0607511	H	-4.93871	1.65427	-0.236665	H	-4.97273	1.32069	-0.650447
C	-7.14154	-1.35648	0.025939	C	-6.88002	2.33824	0.0186387	C	-6.90737	2.07222	-0.859876	C	-6.99457	1.81738	-0.850728
C	-7.70884	-0.103043	0.078081	C	-6.7587	3.71908	0.0718961	C	-6.75113	3.45018	-0.844745	C	-6.72417	3.17137	-0.966929
S	-8.36967	-2.60718	-0.048003	S	-8.56596	1.85858	-0.0496293	S	-8.52234	1.62372	-1.36016	S	-8.72316	1.51449	-0.908816
C	-9.12711	-0.11933	0.059032	C	-7.99879	4.39979	0.0632295	C	-7.90772	4.15243	-1.24889	C	-7.87759	3.97187	-1.11208
H	-7.112	0.801608	0.126825	H	-5.79076	4.21642	0.1113	H	-5.81494	3.92573	-0.555993	H	-5.70463	3.55397	-0.96215
C	-9.63306	-1.42914	-0.00963	C	-9.08967	3.49932	-0.00402284	C	-8.97329	3.2737	-1.55662	C	-9.06346	3.19786	-1.09502
C	-10.0521	0.95532	0.09884	C	-8.27932	5.79181	0.113203	C	-8.12226	5.5453	-1.40073	C	-7.98772	5.37504	-1.27736
C	-11.0266	-1.69176	-0.038009	C	-10.4351	3.9512	-0.0280211	C	-10.245	3.75476	-1.95507	C	-10.3416	3.79694	-1.24513
C	-11.4407	0.738519	0.070772	C	-9.60589	6.2841	0.0926693	C	-9.36174	6.06615	-1.84159	C	-9.24307	6.01383	-1.4102
S	-9.66365	2.63681	0.18257	S	-7.126	7.07088	0.210322	S	-6.96761	6.78842	-1.10554	S	-6.68327	6.49768	-1.37164
C	-11.9092	-0.59849	0.003293	C	-10.6684	5.34615	0.0138159	C	-10.4171	5.153	-2.10157	C	-10.4066	5.20271	-1.40547
C	-11.7208	-2.9271	-0.103466	C	-11.6437	3.21793	-0.0871262	C	-11.4395	3.04715	-2.22071	C	-11.6265	3.20611	-1.28787
C	-12.1649	1.95711	0.119016	C	-9.64563	7.69603	0.160835	C	-9.32799	7.47719	-1.93716	C	-9.10503	7.41501	-1.54688
C	-11.3628	3.07442	0.18263	C	-8.39229	8.28726	0.2272	C	-8.10617	8.02947	-1.5743	C	-7.78762	7.84762	-1.55033
S	-13.5615	-1.10214	-0.039708	S	-12.3493	5.71697	-0.0353775	S	-12.029	5.55484	-2.54349	S	-12.0283	5.74833	-1.62327
C	-13.0907	-2.79075	-0.111451	C	-12.7776	4.01679	-0.0992927	C	-12.5082	3.86977	-2.53349	C	-12.6513	4.11491	-1.49916
H	-11.2348	-3.89626	-0.141236	H	-11.6987	2.13054	-0.118263	H	-11.538	1.96424	-2.15934	H	-11.8171	2.14088	-1.17006
H	-13.2479	2.02101	0.109259	H	-10.5646	8.28066	0.160728	H	-10.1657	8.08792	-2.27338	H	-9.93858	8.10794	-1.65085
C	-13.9904	-3.90562	-0.16608	C	-14.1091	3.50796	-0.142	C	-13.8348	3.39151	-2.7369	C	-14.0174	3.73093	-1.61081
H	-13.477	-4.8635	-0.205245	H	-14.1542	2.41694	-0.137219	H	-13.9171	2.30276	-2.68539	H	-14.1712	2.66838	-1.41229
C	-16.113	-5.20963	-0.21201	C	-16.6062	3.47313	-0.223146	C	-16.2922	3.3705	-3.02411	C	-16.4619	3.81479	-1.95834
C	-15.5885	-6.39636	0.32376	C	-16.7183	2.14804	-0.691067	C	-16.385	2.15046	-3.71518	C	-16.5727	2.44151	-2.26273
C	-17.4039	-5.27943	-0.751365	C	-17.799	4.10234	0.172808	C	-17.4673	3.86263	-2.43635	C	-17.6554	4.4944	-1.675
H	-14.6192	-6.39009	0.819874	H	-15.8416	1.62872	-1.08768	H	-15.5115	1.75916	-4.24613	H	-15.7119	1.8952	-2.65423
C	-18.0711	-6.49109	-0.772747	C	-18.9914	3.39913	0.136719	C	-18.6296	3.11383	-2.51489	C	-18.8348	3.77559	-1.5453
H	-17.8731	-4.38654	-1.15547	H	-17.7827	5.13744	0.517088	H	-17.4539	4.80982	-1.89456	H	-17.6438	5.57207	-1.50797
C	-17.4366	-7.62064	-0.246106	C	-18.9834	2.06375	-0.292907	C	-18.6072	1.88843	-3.19627	C	-18.8047	2.38406	-1.71334
H	-19.0669	-6.59238	-1.18819	H	-19.9333	3.84937	0.443968	H	-19.5569	3.4417	-2.04969	H	-19.7694	4.26038	-1.27205
C	-18.1024	-8.94138	-0.261977	C	-8.19698	9.70001	0.274716	C	-7.83259	9.42464	-1.63671	C	-7.41781	9.22157	-1.633
C	-17.4782	-10.0654	0.29014	C	-7.06023	11.9223	0.291722	C	-6.60653	11.5915	-1.52202	C	-6.06443	11.2973	-1.73271
C	-18.1395	-11.2796	0.254245	C	-8.17666	12.6658	-0.130152	C	-7.67271	12.3618	-2.01219	C	-7.13934	12.1286	-2.08958
H	-16.5009	-9.95543	0.745338	C	-5.92583	12.6634	0.681686	C	-5.41992	12.2874	-1.21143	C	-4.873	11.9371	-1.33493
C	-19.9418	-10.1705	-0.847231	C	-8.12892	14.0469	-0.122913	C	-7.52557	13.7255	-2.15263	C	-7.01338	13.4969	-1.96849
C	-19.4033	-11.3623	-0.340883	H	-9.07721	12.1672	-0.487114	H	-8.62091	11.9048	-2.29381	H	-8.06265	11.7151	-2.49275
H	-17.6852	-12.1557	0.708074	H	-5.02003	12.1422	1.0035	H	-4.55553	11.737	-0.829967	H	-3.98716	11.3419	-1.09626
H	-20.931	-10.176	-1.30232	C	-6.95273	14.6876	0.301161	C	-6.30228	14.3232	-1.80577	C	-5.80806	14.0314	-1.4823
C	-19.5831	-13.8557	-0.413937	H	-8.9704	14.6518	-0.45523	H	-8.33096	14.3538	-2.52596	H	-7.82111	14.1722	-2.24166
H	-18.4987	-13.9009	-0.333269	H	-9.13778	10.2544	0.266948	H	-8.6748	9.99271	-2.03562	H	-8.27742	9.8922	-1.58852
C	-11.8826	4.40902	0.245075	C	12.6188	-2.17748	-0.192703	C	12.3583	-1.82846	1.47091	C	12.1305	-1.57278	1.28636
C	-11.9645	6.89484	0.390247	C	13.9904	-0.0993621	-0.276827	C	13.6431	0.27713	1.22857	C	13.3029	0.577966	0.861042
C	-13.2757	6.99716	0.873457	C	15.1763	-0.70661	-0.725448	C	14.832	-0.224827	0.684931	C	14.4227	0.00692254	0.233491
C	-11.3476	8.08988	-0.013106	C	14.0836	1.24764	0.125812	C	13.6927	1.54577	1.832	C	13.3753	1.94948	1.17625
C	-13.8999	8.23003	0.902698	C	16.3544	0.0168154	-0.737601	C	15.989	0.530586	0.757931	C	15.5224	0.796953	-0.0371464
H	-13.7972	6.12245	1.25124	H	15.1751	-1.73426	-1.09029	H	14.8297	-1.18649	0.170788	H	14.4121	-1.03188	-0.0953085
H	-10.3226	8.07083	-0.380276	H	13.1885	1.77231	0.472377	H	12.7908	1.97414	2.27927	H	12.5277	2.43687	1.66645
C	-13.1955	9.35517	0.458649	C	16.3418	1.35153	-0.299831	C	15.9389	1.78149	1.38776	C	15.493	2.15795	0.311065
H	-14.9104	8.35464	1.27397	H	17.2892	-0.412568	-1.0928	H	16.9271	0.194712	0.321919	H	16.3994	0.399535	-0.542487
C	-13.8216	10.6951	0.473888	C	10.0952	-10.3578	0.187582	C	9.90271	-9.98209	2.75871	C	10.1686	-9.92198	2.19723
C	-13.1101	11.8241	0.057735	C	11.2457	-12.5712	0.26971	C	10.9965	-12.1802	3.18581	C	11.3152	-12.1228	2.26115
C	-15.6779	11.9524	0.931877	C	10.1352	-13.3224	-0.166088	C	9.87646	-12.9416	2.79136	C	10.2213	-12.8161	1.70348
C	-13.7429	13.0555	0.076464	C	12.3587	-13.3016	0.720336	C	12.0977	-12.9035	3.67289	C	12.3993	-12.9044	2.69111
H	-12.0839	11.7094	-0.271106	H	9.25733	-12.8179	-0.578111	H	9.00918	-12.4634	2.33009	H	9.36854	-12.2744	1.28811
C	-15.0726	13.142	0.502243	C	12.3101	-14.6859	0.741615	C	12.0255	-14.2833	3.78274	C	12.3517	-14.2855	2.56316
H	-16.69	11.9708	1.33303	H	13.2571	-12.7797	1.05281	H	13.0053	-12.3777	3.97292	H	13.282	-12.4263	3.1161
H	-13.2144	13.9508	-0.239899	C	11.1465	-15.3356	0.303045	C	10.8437	-14.9364	3.40589	C	11.2153	-14.8737	1.98745
C	-17.142	14.5422	0.398911	H	13.1521	-15.2833	1.08687	H	12.8548	-14.8708	4.17168	H	13.1756	-14.9187	2.88828
H	-17.7121	13.6248	0.265417	H	13.5648	-2.72354	-0.180856	H	13.3046	-2.26928	1.7966	H	13.1247	-2.02363	1.3149
H	-12.9697	4.43839	0.231719	H	9.15909	-10.9173	0.24119	H	8.96737	-10.5369	2.66803	H	9.24316	-10.4988	2.20048
C	-17.9173	15.8099	0.423874	C	3.00599	-4.69618	-0.034711	C	2.903	-4.6918	0.817279	C	2.78764	-4.86516	1.00103
H	-17.2763	16.6856	0.546464	C	-5.72413	0.0741973	0.00263562	C	-5.82287	-0.208282	-0.60874	C	-5.96764	-0.51657	-0.671202
H	-18.4936	15.9235	-0.501868	C	-15.3116	4.16693	-0.167595	C	-15.0082	4.07449	-2.90434	C	-15.1443	4.45953	-1.89685
H	-18.6465	15.7935	1.24289	C	-7.05135	10.4527	0.32287	C	-6.70554	10.1413	-1.32193	C	-6.1944	9.83323	-1.72409
C	-20.2959	-15.1571	-0.498113	C	11.247	-11.1012	0.224829	C	11.0195	-10.718	3.05745	C	11.3239	-10.6538	2.29461
H	-21.3771	-15.0328	-0.5878	C	12.7062	-0.810361	-0.221476	C	12.3889	-0.494634	1.16992	C	12.0918	-0.211414	1.12293
H	-19.9366	-15.7342	-1.35841	C	2.91015	-6.11194	0.0926495	C	2.83646	-6.02667	1.30996	C	2.79511	-6.28753	0.992389
H	-20.0866	-15.7639	0.391211	N	2.8047	-7.27	0.19534	N	2.76533	-7.11149	1.73313	N	2.80292	-7.45465	0.954149
C	12.0312	4.3335	-0.250555	C	-6.91785	-0.700924	0.0367386	C	-6.97717	-0.969669	-0.937544	C	-7.20231	-1.22292	-0.67439
C	12.1957	6.81582	-0.390922	N	-7.86878	-1.37723	0.0714015	N	-7.89741	-1.62988	-1.2205	N	-8.21728	-1.79963	-0.649931
C	13.516	6.87633	-0.856185	C	-5.7795	9.8189	0.419309	C	-5.57529	9.48191	-0.766464	C	-5.00213	9.06065	-1.78934
C	11.612	8.02988	0.004994	N	-4.73156	9.31253	0.508006	N	-4.66176	8.95561	-0.265692	N	-4.02458	8.42626	-1.86189
C	14.1796	8.08862	-0.875993	C	-15.3693	5.58897	-0.118418	C	-15.0535	5.495	-2.94306	C	-15.0829	5.86862	-2.07853
H	14.0145	5.98553	-1.22728	N	-15.4687	6.75125	-0.0735576	N	-15.1251	6.65809	-3.01032	N	-15.0556	7.02669	-2.22621
H	10.5821	8.04352	0.358385	C	12.5261	-10.4753	0.224892	C	12.2686	-10.0712	3.27601	C	12.5849	-10.0064	2.40002
C	13.5056	9.2356	-0.440692	N	13.5926	-9.99998	0.227112	N	13.2984	-9.56413	3.4849	N	13.6269	-9.49089	2.50841
H	15.1986	8.18092	-1.23325	C	11.5295	-0.00845433	-0.178019	C	11.2357	0.2128	0.742675	C	10.8566	0.491736	1.16946
C	14.1743	10.5548	-0.446146	N	10.5786	0.667706	-0.144432	N	10.3291	0.817903	0.322534	N	9.84726	1.07818	1.20943
C	13.4935	11.7058	-0.038986	N	10.0752	-14.6479	-0.146862	N	9.79098	-14.2586	2.90391	N	10.1678	-14.1315	1.57079
C	16.0761	11.7524	-0.876903	N	15.2117	1.95139	0.124486	N	14.8041	2.27053	1.92387	N	14.4283	2.72141	0.916904
C	14.1653	12.9163	-0.04773	N	-0.638924	-3.91893	0.380064	N	-0.788126	-4.07518	0.702299	N	-0.927399	-4.32709	0.813611
H	12.4596	11.6237	0.275388	N	-2.10436	-0.745427	-0.560801	N	-2.17118	-0.977098	-0.523108	N	-2.30967	-1.27534	-0.549831
C	15.503	12.9605	-0.454675	N	-17.8528	1.45955	-0.717228	N	-17.4951	1.42794	-3.80245	N	-17.6909	1.74618	-2.13189
H	17.0938	11.7388	-1.26378	N	-5.86757	13.9919	0.692782	N	-5.26433	13.603	-1.34411	N	-4.74522	13.2552	-1.19733
H	13.6613	13.8279	0.261985
C	17.6144	14.2937	-0.319436	CELL_PARAMETERS (angstrom)				CELL_PARAMETERS (angstrom)				CELL_PARAMETERS (angstrom)
H	18.1525	13.3585	-0.177415		x	y	z		x	y	z		x	y	z
C	18.4302	15.5359	-0.332218	x	36.5617	0.0937894	0.00176657	x	35.7558	0.735139	4.67803	x	35.4669	0.629623	1.74324
H	17.8196	16.4316	-0.464549	y	18.5628	31.5899	0.00868162	y	18.777	31.4521	-0.662351	y	18.5716	30.9914	-1.52459
H	18.9955	15.6312	0.602348	z	0.000961505	0.00491115	30.0001	z	0.503686	-0.369721	3.86445	z	18.3681	10.2274	2.48867
H	19.1711	15.4958	-1.13986
C	13.8565	-4.04791	0.164738
C	15.9341	-5.42195	0.227251
C	15.3744	-6.59197	-0.309565
C	17.2177	-5.53322	0.776741
H	14.4093	-6.5548	-0.812516
C	17.8439	-6.76643	0.806567
H	17.7131	-4.6555	1.18292
C	17.1766	-7.87544	0.276902
H	18.8319	-6.89998	1.23131
C	17.7989	-9.21713	0.299155
C	17.1321	-10.3256	-0.234264
C	17.7508	-11.5617	-0.186673
H	16.1436	-10.1925	-0.658121
C	19.5953	-10.5035	0.894884
C	19.027	-11.6759	0.375977
H	17.2343	-12.4391	-0.565167
H	20.5784	-10.5414	1.3616
C	19.5341	-13.9993	-0.397989
H	18.7775	-13.8693	-1.16957
C	20.2339	-15.3102	-0.370558
H	20.9844	-15.3632	0.42094
H	19.513	-16.1235	-0.2235
H	20.7244	-15.5012	-1.33241
H	13.1184	4.32695	-0.225983
H	13.3112	-4.98799	0.202992
C	4.91231	-2.56856	-0.041771
C	-5.00692	-2.73471	-0.000351
C	-15.3512	-3.94927	-0.192201
C	-11.2472	5.61206	0.30131
C	-15.8019	14.4262	0.511263
C	-20.1512	-12.6315	-0.442424
C	15.2149	-4.13693	0.199071
C	11.4363	5.55684	-0.312281
C	16.2731	14.2208	-0.452261
C	19.7583	-12.9576	0.430517
C	5.52104	-3.85564	0.08377
N	5.99019	-4.91487	0.188734
C	-5.65714	-4.00688	0.017946
N	-6.14609	-5.0622	0.042635
C	-9.82048	5.68477	0.255598
N	-8.66116	5.77113	0.21609
C	-15.0028	15.6138	0.620139
N	-14.337	16.5631	0.696693
C	-16.1262	-2.74934	-0.226752
N	-16.7928	-1.79674	-0.266103
C	-21.5744	-12.5322	-0.605095
N	-22.725	-12.4445	-0.74214
C	16.0296	-2.96359	0.234425
N	16.7279	-2.03397	0.274039
C	20.7883	-13.0724	1.42446
N	21.624	-13.1566	2.22745
C	10.0122	5.67598	-0.283557
N	8.8559	5.8	-0.258677
C	15.5142	15.4333	-0.573113
N	14.8804	16.4034	-0.659741
N	19.0109	-9.31373	0.859036
N	15.9619	-7.77802	-0.281825
N	12.2373	9.19793	-0.013341
N	15.4464	10.5872	-0.867773
N	1.36573	-3.66734	0.405719
N	-1.46063	-1.66217	-0.567404
N	-16.2151	-7.56237	0.303024
N	-19.3195	-8.99993	-0.815938
N	-15.0859	10.7676	0.913287
N	-11.935	9.27731	0.014068

## Sheet: 2DPAV-BTT-BT
Dimeric Model				Periodic 2D Layer Structure				COF (AA-Stacking)				COF (AB-Stacking)
Atom	x	y	z	Atom	x	y	z	Atom	x	y	z	Atom	x	y	z
C	5.65028	0.306984	-0.40023	C	-4.78424	2.23987	-0.345528	C	-4.77537	2.22391	-0.323804	C	-4.72773	2.32894	-0.46923
C	10.5543	1.33936	-0.340686	C	-7.94459	6.12307	-0.0868566	C	-7.91383	6.12475	-0.0616742	C	-7.90094	6.21953	-0.701336
C	9.33653	0.613093	-0.332269	C	-7.45196	4.79526	-0.170031	C	-7.42694	4.79517	-0.156421	C	-7.3938	4.8941	-0.695245
C	9.40088	-0.789938	-0.26502	C	-8.3898	3.73593	-0.223652	C	-8.37048	3.74122	-0.231693	C	-8.3253	3.82964	-0.703884
C	10.638	-1.47982	-0.204181	C	-9.7888	3.97299	-0.196067	C	-9.76898	3.98383	-0.201482	C	-9.72609	4.05592	-0.702794
C	11.8219	-0.721323	-0.214833	C	-10.2353	5.31501	-0.113227	C	-10.2092	5.32545	-0.0887799	C	-10.1868	5.39435	-0.706882
C	11.8025	0.6949	-0.28178	C	-9.33079	6.40944	-0.0575749	C	-9.29965	6.41222	-0.0240153	C	-9.29029	6.49566	-0.718873
C	10.9037	-2.87112	-0.131071	C	-10.868	3.05899	-0.239193	C	-10.8551	3.07956	-0.258612	C	-10.7921	3.12878	-0.622031
C	12.2465	-3.17663	-0.087771	C	-12.1159	3.66603	-0.192393	C	-12.0973	3.69691	-0.192314	C	-12.0405	3.72509	-0.521238
S	13.2287	-1.72248	-0.136004	S	-11.9557	5.41297	-0.090845	S	-11.9271	5.43695	-0.0506223	S	-11.9074	5.47551	-0.582037
C	7.99761	1.07754	-0.382759	C	-6.11991	4.3226	-0.209498	C	-6.09811	4.31379	-0.1895	C	-6.0584	4.42603	-0.626612
C	7.06008	0.068017	-0.356502	C	-6.0211	2.94045	-0.292265	C	-6.00837	2.93195	-0.285787	C	-5.95773	3.04378	-0.561313
S	7.8284	-1.5077	-0.265596	S	-7.61329	2.19943	-0.321664	S	-7.60311	2.20246	-0.346486	S	-7.54396	2.29509	-0.614157
C	12.8759	1.62173	-0.301038	C	-9.57751	7.80068	0.0291499	C	-9.54502	7.80145	0.0689673	C	-9.55121	7.88756	-0.679997
C	12.4707	2.93655	-0.373379	C	-8.42202	8.57137	0.0686336	C	-8.3898	8.57037	0.0999158	C	-8.40498	8.66293	-0.588491
S	10.72	3.05815	-0.418598	S	-6.9911	7.55646	-0.00732165	S	-6.95955	7.55716	0.0166903	S	-6.96437	7.66378	-0.603235
H	5.39747	1.36325	-0.452395	H	-3.91474	2.90216	-0.312913	H	-3.90084	2.88012	-0.281222	H	-3.84441	2.95624	-0.621159
H	10.1349	-3.63619	-0.111463	H	-10.7485	1.97804	-0.304031	H	-10.7488	1.99837	-0.340434	H	-10.6627	2.04682	-0.604749
H	7.7196	2.12466	-0.438268	H	-5.24225	4.96695	-0.178718	H	-5.21418	4.94888	-0.143035	H	-5.18214	5.07334	-0.592431
H	13.9227	1.33965	-0.264324	H	-10.5715	8.24501	0.0646401	H	-10.5375	8.24866	0.105848	H	-10.5495	8.32473	-0.676603
C	-5.62696	-0.460446	-0.159714	C	4.78423	-2.2398	-0.345468	C	4.77544	-2.22382	-0.323588	C	4.733	-2.31846	0.24148
H	-5.39937	-1.52085	-0.236482	H	3.91473	-2.90218	-0.312845	H	3.90092	-2.88008	-0.281069	H	3.85684	-2.95535	0.39562
C	-7.03123	-0.190212	-0.126076	C	6.02111	-2.94048	-0.292188	C	6.00846	-2.93189	-0.285502	C	5.96887	-3.01471	0.380472
C	-7.99066	-1.17776	-0.183535	C	6.11991	-4.3226	-0.209416	C	6.09815	-4.31373	-0.189276	C	6.07425	-4.39379	0.490973
S	-7.76562	1.39991	-0.007952	S	7.61329	-2.19944	-0.321579	S	7.60321	-2.20244	-0.34605	S	7.55336	-2.2606	0.390183
C	-9.31936	-0.685024	-0.133479	C	7.45195	-4.79527	-0.169939	C	7.42698	-4.79516	-0.156161	C	7.41107	-4.85771	0.540177
H	-7.73532	-2.22945	-0.258218	H	5.24225	-4.96696	-0.178641	H	5.21414	-4.94873	-0.14288	H	5.19937	-5.04296	0.505927
C	-9.35346	0.717292	-0.035877	C	8.3898	-3.73595	-0.223556	C	8.37054	-3.74124	-0.231339	C	8.34046	-3.79122	0.512649
C	-10.5527	-1.38388	-0.16737	C	7.9446	-6.12309	-0.0867632	C	7.91388	-6.12475	-0.0614175	C	7.91959	-6.18299	0.549182
C	-10.5757	1.43307	0.027448	C	9.7888	-3.973	-0.195964	C	9.76903	-3.98388	-0.201097	C	9.74175	-4.01476	0.52113
C	-11.7868	-0.713343	-0.105087	C	9.33079	-6.40944	-0.057471	C	9.2997	-6.41226	-0.0236495	C	9.30837	-6.4557	0.559075
S	-10.7554	-3.09659	-0.282678	S	6.99111	-7.55647	-0.00724658	S	6.95959	-7.55714	0.0168783	S	6.98332	-7.62808	0.453205
C	-11.7757	0.701154	-0.007413	C	10.2353	-5.31502	-0.113115	C	10.2093	-5.3255	-0.0883809	C	10.2028	-5.35326	0.551559
C	-10.8116	2.82819	0.125098	C	10.868	-3.05899	-0.239092	C	10.8552	-3.07964	-0.258216	C	10.8107	-3.0887	0.454439
C	-12.8801	-1.61556	-0.153216	C	9.57752	-7.80068	0.029245	C	9.54503	-7.80149	0.0694027	C	9.57158	-7.84681	0.513126
C	-12.5032	-2.93723	-0.2497	C	8.42203	-8.57137	0.0687121	C	8.3898	-8.57038	0.10028	C	8.42632	-8.62641	0.432451
S	-13.1609	1.73126	0.079702	S	11.9557	-5.41296	-0.090724	S	11.9271	-5.43703	-0.0501509	S	11.9247	-5.43385	0.48039
C	-12.1477	3.16237	0.164506	C	12.1159	-3.66603	-0.192282	C	12.0974	-3.69698	-0.191868	C	12.0603	-3.68681	0.402575
H	-10.0263	3.5755	0.166958	H	10.7485	-1.97804	-0.303931	H	10.7489	-1.99844	-0.340125	H	10.683	-2.00782	0.400645
H	-13.9208	-1.31118	-0.120141	H	10.5715	-8.24501	0.0647419	H	10.5375	-8.2488	0.106393	H	10.5705	-8.28179	0.506659
C	-12.6154	4.51103	0.263017	C	13.3491	-2.95488	-0.226057	C	13.3351	-2.99739	-0.227712	C	13.2876	-2.97036	0.286329
H	-11.8094	5.23959	0.303771	H	13.2218	-1.87037	-0.286584	H	13.2175	-1.91223	-0.299914	H	13.1856	-1.89697	0.4696
C	-13.4401	-4.01701	-0.314339	C	8.41459	-9.99182	0.161247	C	8.39174	-9.99079	0.175338	C	8.42837	-10.049	0.344458
H	-14.4757	-3.68741	-0.279233	H	9.41713	-10.4271	0.195521	H	9.39798	-10.4186	0.214355	H	9.41427	-10.4969	0.5022
C	13.3839	4.03776	-0.40648	C	-8.41458	9.9918	0.161181	C	-8.39179	9.99079	0.174886	C	-8.40115	10.083	-0.47239
C	12.7436	-4.51649	-0.013997	C	-13.3491	2.95489	-0.226183	C	-13.3351	2.99739	-0.228167	C	-13.254	2.99433	-0.36559
H	14.4261	3.73039	-0.36529	H	-9.41711	10.4271	0.195448	H	-9.39803	10.4186	0.213828	H	-9.36752	10.5452	-0.695189
H	11.9547	-5.26457	0.007814	H	-13.2218	1.87039	-0.286672	H	-13.2176	1.91222	-0.300316	H	-13.1235	1.91311	-0.467471
C	4.59815	-0.562731	-0.38098	C	-4.5214	0.892266	-0.430837	C	-4.52152	0.875107	-0.404254	C	-4.50022	0.997004	-0.215795
C	-4.55539	0.384458	-0.116956	C	4.52143	-0.892299	-0.430782	C	4.52159	-0.875009	-0.404073	C	4.48834	-1.00901	-0.0981755
C	-13.884	5.0132	0.307113	C	14.6446	-3.41827	-0.197967	C	14.6262	-3.46906	-0.187093	C	14.5405	-3.42358	-0.0491107
C	-13.2417	-5.36442	-0.404568	C	7.36579	-10.8822	0.209959	C	7.3471	-10.8841	0.200594	C	7.39456	-10.9186	0.0903138
C	14.0224	-4.99069	0.038175	C	-14.6446	3.4183	-0.198145	C	-14.6262	3.46901	-0.18765	C	-14.527	3.43597	-0.0907944
C	13.1566	5.38193	-0.473806	C	-7.36577	10.8822	0.209909	C	-7.34719	10.8841	0.200218	C	-7.39007	10.9281	-0.0823778
C	15.139	-4.09895	0.082694	C	-14.9239	4.81464	-0.118024	C	-14.9027	4.86505	-0.105802	C	-14.7841	4.81418	0.171854
N	16.0683	-3.40109	0.12874	N	-15.1936	5.94756	-0.0487167	N	-15.1673	5.99909	-0.0363566	N	-15.0221	5.92689	0.434434
C	11.827	5.90709	-0.465145	C	-6.01295	10.4341	0.157621	C	-5.99444	10.437	0.165963	C	-6.13994	10.4216	0.380761
N	10.7587	6.36697	-0.451282	N	-4.89429	10.1057	0.110103	N	-4.87696	10.1045	0.140335	N	-5.12763	10.0489	0.828094
C	4.80695	-1.9708	-0.249243	C	-5.57756	-0.0637447	-0.482435	C	-5.58313	-0.0734605	-0.47495	C	-5.57093	0.11571	0.113395
N	4.94092	-3.12048	-0.134799	N	-6.41321	-0.876388	-0.527144	N	-6.42528	-0.877884	-0.538423	N	-6.41057	-0.62585	0.44482
C	-4.73743	1.80173	-0.071281	C	5.5774	0.0635811	-0.482375	C	5.5831	0.0734702	-0.474705	C	5.5531	-0.122028	-0.435755
N	-4.84946	2.95902	-0.041743	N	6.41338	0.876522	-0.527106	N	6.42546	0.877993	-0.538138	N	6.3914	0.623098	-0.759684
C	-15.0201	4.1517	0.201236	C	14.9239	-4.81452	-0.117806	C	14.9026	-4.86511	-0.105072	C	14.746	-4.77308	-0.461977
N	-15.9654	3.48041	0.109002	N	15.1936	-5.94762	-0.0483924	N	15.1671	-5.99914	-0.0354034	N	14.9457	-5.8476	-0.873904
C	-11.9242	-5.91934	-0.388739	C	6.01291	-10.4341	0.157677	C	5.99445	-10.4369	0.16611	C	6.0894	-10.4413	-0.225706
N	-10.8668	-6.40327	-0.369141	N	4.89433	-10.1058	0.110161	N	4.87689	-10.1043	0.140186	N	5.02094	-10.0836	-0.53551
C	3.21495	-0.12084	-0.488159	C	-3.18911	0.328726	-0.474648	C	-3.19029	0.309077	-0.432749	C	-3.18799	0.384844	-0.196935
C	2.72807	1.10068	-0.906127	C	-2.8505	-1.01531	-0.57068	C	-2.84588	-1.03054	-0.560368	C	-2.89537	-0.973136	-0.180349
S	1.90953	-1.17732	-0.044483	S	-1.75821	1.30962	-0.404961	S	-1.76469	1.29128	-0.312615	S	-1.72954	1.32059	-0.198863
C	1.32415	1.18412	-0.866705	C	-1.46592	-1.24229	-0.592557	C	-1.45957	-1.24972	-0.577823	C	-1.51839	-1.24698	-0.18985
H	3.36146	1.90432	-1.26326	H	-3.60202	-1.80031	-0.628212	H	-3.59364	-1.81747	-0.645205	H	-3.67326	-1.73351	-0.186716
C	0.717845	0.024324	-0.425673	C	-0.711904	-0.0778865	-0.514973	C	-0.711455	-0.084228	-0.463751	C	-0.729531	-0.104113	-0.210604
H	0.765631	2.05945	-1.1798	H	-1.01577	-2.22976	-0.676569	H	-1.00504	-2.23307	-0.687345	H	-1.1002	-2.25207	-0.203546
C	-0.686933	-0.256687	-0.275095	C	0.711912	0.0778772	-0.514962	C	0.71149	0.0841938	-0.463732	C	0.695975	0.0146533	-0.245032
C	-1.30358	-1.46719	-0.026214	C	1.46594	1.24229	-0.592497	C	1.45954	1.24973	-0.577805	C	1.46638	1.14652	-0.475549
S	-1.86379	1.01239	-0.388952	S	1.75822	-1.30963	-0.404983	S	1.7648	-1.29123	-0.31253	S	1.72088	-1.36896	0.010756
C	-2.70392	-1.37247	0.06712	C	2.85051	1.01533	-0.570603	C	2.84586	1.03065	-0.56029	C	2.84723	0.896624	-0.459277
H	-0.756038	-2.39686	0.084028	H	1.01579	2.22975	-0.676488	H	1.0049	2.23302	-0.687367	H	1.02914	2.12529	-0.665469
C	-3.17898	-0.090121	-0.118707	C	3.18914	-0.328747	-0.474605	C	3.19035	-0.308962	-0.432623	C	3.16533	-0.430493	-0.20077
H	-3.34256	-2.22168	0.280218	H	3.60202	1.80031	-0.628085	H	3.59355	1.81766	-0.645144	H	3.60995	1.65331	-0.63064
C	-14.3424	-6.31129	-0.517338	C	7.52821	-12.319	0.297104	C	7.51352	-12.3193	0.256247	C	7.53139	-12.3608	0.0750235
C	-15.6547	-6.07003	-0.866916	C	6.5228	-13.2779	0.32183	C	6.51118	-13.279	0.319912	C	6.50872	-13.2997	0.0876959
S	-14.1039	-7.99748	-0.174086	S	9.08836	-13.0808	0.355854	S	9.075	-13.0743	0.23259	S	9.07708	-13.1471	0.0633561
C	-16.4558	-7.22772	-0.859405	C	7.00629	-14.5946	0.37818	C	6.99995	-14.5932	0.353682	C	6.9696	-14.6255	0.112653
H	-16.0233	-5.09329	-1.1583	H	5.46759	-13.0131	0.287453	H	5.45542	-13.0153	0.338687	H	5.4586	-13.0126	0.109232
C	-15.7632	-8.36998	-0.512391	C	8.39349	-14.6782	0.396036	C	8.38666	-14.669	0.316686	C	8.35477	-14.7298	0.114876
H	-17.5044	-7.23637	-1.13583	H	6.36446	-15.4738	0.392775	H	6.36256	-15.4749	0.400772	H	6.31461	-15.4939	0.155583
C	-16.247	-9.72572	-0.419285	C	15.8181	-2.57106	-0.236498	C	15.7958	-2.61924	-0.215997	C	15.7218	-2.58801	-0.103564
C	-15.5253	-10.9009	-0.408865	C	17.1438	-2.9872	-0.236183	C	17.1248	-3.02272	-0.219226	C	17.038	-3.00595	-0.251888
S	-17.9472	-10.0538	-0.310465	S	15.7308	-0.836719	-0.27318	S	15.6885	-0.887564	-0.235034	S	15.6434	-0.860062	0.0106229
C	-16.3358	-12.0519	-0.328757	C	18.0631	-1.92816	-0.26363	C	18.0315	-1.95326	-0.238648	C	17.9609	-1.94912	-0.263479
H	-14.4446	-10.9291	-0.495055	H	17.4202	-4.03925	-0.212734	H	17.4139	-4.07194	-0.204239	H	17.3067	-4.05733	-0.333914
C	-17.6809	-11.7671	-0.267172	C	17.4663	-0.673921	-0.282885	C	17.4186	-0.706347	-0.247613	C	17.3715	-0.698635	-0.129028
H	-15.9455	-13.0628	-0.352093	H	19.1428	-2.06527	-0.262059	H	19.1128	-2.08017	-0.240861	H	19.0361	-2.08621	-0.369568
C	-18.8023	-12.7007	-0.155907	C	-7.52819	12.319	0.297063	C	-7.51361	12.3193	0.255873	C	-7.52448	12.3673	-0.0139241
C	-18.6835	-13.9617	0.316101	C	-6.52279	13.2779	0.321761	C	-6.51122	13.279	0.319636	C	-6.5271	13.2966	0.248647
C	-20.0905	-12.2257	-0.576201	S	-9.08834	13.0808	0.355846	S	-9.07505	13.0744	0.232261	S	-9.04668	13.1621	-0.254196
H	-17.7002	-14.2673	0.668104	C	-7.00627	14.5946	0.378119	C	-6.99995	14.5932	0.353478	C	-6.98736	14.6233	0.250877
N	-21.1307	-11.8283	-0.907834	H	-5.46758	13.0131	0.287361	H	-5.45549	13.0152	0.338439	H	-5.49469	13.0058	0.432015
C	-14.1628	6.43433	0.458468	C	-8.39347	14.6782	0.396014	C	-8.38665	14.6691	0.31646	C	-8.34896	14.7348	0.00229145
C	-13.3035	7.45186	0.818655	H	-6.36444	15.4738	0.392688	H	-6.3625	15.4749	0.400584	H	-6.35379	15.4869	0.45125
S	-15.7571	7.06032	0.165596	C	-15.8181	2.57108	-0.23669	C	-15.7957	2.61916	-0.216632	C	-15.692	2.57828	-0.0178195
C	-13.9158	8.71901	0.836095	C	-17.1438	2.9872	-0.236628	C	-17.1249	3.02264	-0.220309	C	-17.0186	2.98299	0.0638878
H	-12.2635	7.29203	1.07811	S	-15.7308	0.836738	-0.27307	S	-15.6884	0.887469	-0.235129	S	-15.5908	0.846356	-0.0809954
C	-15.2542	8.68581	0.49966	C	-18.0631	1.92816	-0.26404	C	-18.0315	1.95315	-0.239732	C	-17.9297	1.91605	0.0511299
H	-13.3928	9.63613	1.08401	H	-17.4202	4.03926	-0.213373	H	-17.414	4.07182	-0.20562	H	-17.3024	4.03291	0.110511
C	-16.1916	9.77876	0.41825	C	-17.4663	0.673921	-0.282983	C	-17.4186	0.706246	-0.24823	C	-17.3231	0.668742	-0.0270187
C	-17.4428	9.80115	-0.161628	H	-19.1428	2.06526	-0.262672	H	-19.1128	2.08005	-0.242272	H	-19.0103	2.04392	0.0844962
S	-15.806	11.3303	1.093
C	-18.0766	11.0575	-0.072784	CELL_PARAMETERS (angstrom)				CELL_PARAMETERS (angstrom)				CELL_PARAMETERS (angstrom)
H	-17.8742	8.94353	-0.666149		x	y	z		x	y	z		x	y	z
C	-17.3213	12.0027	0.582917	x	35.5516	-0.0554187	1.1624e-05	x	35.4342	-0.11215	0.000586599	x	35.3077	-0.0740621	-0.0689526
H	-19.0458	11.2721	-0.507999	y	17.9282	30.466	4.725e-06	y	17.8189	30.3825	0.000362654	y	17.7877	30.5659	-0.227852
C	-17.665	13.3939	0.879312	z	9.2603e-05	8.8933e-05	30	z	0.000159901	9.4881e-05	4.10566	z	17.7605	10.089	3.69806
C	-18.9331	13.86	0.920607
C	-16.5765	14.2934	1.13931
H	-19.7312	13.1369	0.764503
N	-15.6896	15.0109	1.35976
C	14.2371	6.35509	-0.554547
C	15.5593	6.14977	-0.889578
S	13.9554	8.02912	-0.185471
C	16.3335	7.32496	-0.850652
H	15.9542	5.18689	-1.19232
C	15.6103	8.44496	-0.493682
H	17.3854	7.36215	-1.11184
C	16.0616	9.80941	-0.369961
C	15.3131	10.9675	-0.348464
S	17.7522	10.174	-0.232022
C	16.0958	12.135	-0.236683
H	14.2332	10.9728	-0.448851
C	17.4461	11.8797	-0.161735
H	15.6827	13.137	-0.247241
C	18.5442	12.8363	-0.018295
C	18.3902	14.0855	0.474528
C	19.8485	12.3985	-0.429116
H	17.3955	14.3623	0.818274
N	20.9019	12.0308	-0.753358
C	14.3292	-6.41421	0.054841
C	13.5156	-7.47594	-0.281991
S	15.8899	-6.9813	0.565272
C	14.1416	-8.72796	-0.132208
H	12.5079	-7.35656	-0.662864
C	15.445	-8.63807	0.312859
H	13.6672	-9.67179	-0.377353
C	16.3899	-9.69964	0.559833
C	17.7623	-9.62465	0.672335
S	15.8516	-11.3381	0.749398
C	18.3725	-10.8763	0.894225
H	18.3127	-8.69699	0.559534
C	17.473	-11.9157	0.963222
H	19.445	-11.0162	0.965364
C	17.7414	-13.3342	1.20216
C	18.8636	-13.7944	1.79872
C	16.7402	-14.269	0.771491
H	19.5757	-13.0516	2.15258
N	15.919	-15.0167	0.430024
C	19.214	-15.2214	2.01955
H	20.1574	-15.4656	1.51589
H	19.3732	-15.4156	3.08693
H	18.4403	-15.8995	1.65312
C	19.4544	15.1156	0.593867
H	19.1889	16.0083	0.014343
H	19.5563	15.4415	1.63585
H	20.4236	14.7523	0.245457
C	-19.3392	15.2687	1.16304
H	-19.9121	15.6534	0.310371
H	-20.0013	15.3313	2.03485
H	-18.4816	15.9245	1.3282
C	-19.7723	-14.9691	0.402287
H	-19.519	-15.8572	-0.189613
H	-19.8962	-15.311	1.43672
H	-20.7281	-14.5775	0.047327

## Sheet: 2DPI-DMP-TPB
Dimeric Model
Atom	x	y	z
C	-15.3484	-8.01134	0.435404
C	-16.022	-8.51523	1.56747
C	-15.3722	-8.73991	-0.758167
C	-16.6971	-9.72617	1.47807
C	-16.0457	-9.95074	-0.845586
H	-14.8395	-8.31088	-1.59894
C	-16.7193	-10.4536	0.286265
H	-17.23	-10.1565	2.3181
C	-18.7321	-13.4621	1.06558
H	-18.6431	-13.8937	0.05584
H	-18.3375	-14.1834	1.79093
H	-19.7956	-13.3354	1.30004
C	-11.3348	-1.23812	-0.31256
C	-9.94015	-1.18548	-0.221841
C	-12.0494	-0.036936	-0.349802
C	-9.25973	0.035282	-0.172998
H	-9.37896	-2.11111	-0.132055
C	-11.3987	1.1997	-0.299194
H	-13.133	-0.064516	-0.419855
C	-10.003	1.2193	-0.213429
H	-9.4826	2.17244	-0.234929
C	-12.1709	2.45929	-0.355183
C	-11.7855	3.57627	0.397126
C	-13.3033	2.58012	-1.1734
C	-12.508	4.75982	0.353507
H	-10.913	3.5088	1.04128
C	-14.0193	3.76465	-1.23549
H	-13.6019	1.74241	-1.79739
C	-13.65	4.86732	-0.453822
H	-12.1746	5.61887	0.928785
H	-14.8827	3.86162	-1.88631
C	-7.78484	0.075981	-0.082009
C	-7.1343	1.04322	0.697561
C	-6.9916	-0.859764	-0.758435
C	-5.75279	1.07432	0.796005
H	-7.72636	1.75738	1.26294
C	-5.60715	-0.823993	-0.678979
H	-7.4699	-1.6182	-1.3721
C	-4.96352	0.157578	0.089047
H	-5.25338	1.81128	1.41724
H	-5.01616	-1.57575	-1.19439
C	-1.36544	-0.01441	-0.638813
C	-0.769277	0.277282	0.591992
C	-0.549723	-0.295232	-1.75589
C	0.611567	0.297138	0.732715
H	-1.43911	0.485801	1.41818
C	0.83116	-0.275288	-1.61516
C	1.42731	0.016365	-0.384363
H	1.501	-0.483745	-2.44136
C	5.02562	-0.155238	-1.11203
C	5.81446	-1.06922	-1.82299
C	5.66971	0.822632	-0.339711
C	7.19614	-1.03985	-1.72423
H	5.31481	-1.80305	-2.44773
C	7.05428	0.857643	-0.259982
H	5.07932	1.57265	0.178922
C	7.84656	-0.076079	-0.940315
H	7.78758	-1.75198	-2.29284
H	7.53272	1.61339	0.356931
C	9.32193	-0.036699	-0.848454
C	10.0634	-1.22113	-0.796625
C	10.004	1.18323	-0.810636
C	11.4586	-1.20298	-0.707321
H	9.54442	-2.17484	-0.827154
C	11.3986	1.23481	-0.721672
H	9.43961	2.11033	-0.852147
C	12.1115	0.033071	-0.671275
C	12.1026	2.53456	-0.68077
H	13.1952	0.059812	-0.603662
C	11.6702	3.6164	-1.46115
C	13.2322	2.72013	0.126436
C	15.2711	-8.02053	0.53025
C	12.3374	4.83039	-1.43529
H	10.8196	3.48846	-2.12494
C	13.8943	3.93861	0.170983
H	13.5866	1.89924	0.743907
C	15.3343	-8.79256	1.70891
C	15.9246	-8.47119	-0.621203
C	13.4457	5.02143	-0.599543
H	12.013	5.65911	-2.05693
H	14.7816	4.04977	0.787747
C	16.0444	-9.98663	1.70649
C	16.6354	-9.66366	-0.621729
H	15.8467	-7.84239	-1.50061
C	16.6977	-10.4351	0.55668
H	16.1232	-10.6163	2.5852
C	18.2636	-13.6368	1.56051
H	18.7116	-13.831	0.572959
H	19.0632	-13.6169	2.31029
H	17.613	-14.4796	1.82206
C	-12.038	-2.53822	-0.3463
C	-13.2623	-2.71817	0.310131
C	-11.5076	-3.62744	-1.05246
C	-13.9238	-3.93738	0.280862
H	-13.6937	-1.89231	0.869103
C	-12.1714	-4.84252	-1.10082
H	-10.5779	-3.5043	-1.60086
C	-13.3787	-5.02707	-0.414019
H	-14.8832	-4.04421	0.779036
H	-11.7685	-5.67714	-1.6661
C	12.2298	-2.46351	-0.651447
C	11.7515	-3.57344	0.056647
C	13.4562	-2.59127	-1.3192
C	12.4727	-4.75723	0.114707
H	10.8054	-3.50043	0.586195
C	14.173	-3.77632	-1.28023
H	13.8321	-1.75873	-1.90733
C	13.707	-4.87202	-0.541639
H	12.0687	-5.61085	0.651515
H	15.1115	-3.879	-1.81603
C	-15.3352	8.02304	0.388004
C	-15.5473	8.80267	1.54403
C	-15.8349	8.46702	-0.840451
C	-16.2486	9.99763	1.44318
C	-16.5374	9.6604	-0.939502
H	-15.6461	7.83257	-1.69872
C	-16.7483	10.4396	0.216372
H	-16.4381	10.6332	2.30052
C	-18.4223	13.6499	0.991787
H	-19.312	13.636	1.63242
H	-17.8087	14.4932	1.33018
H	-18.739	13.8391	-0.046328
C	15.2947	8.01202	0.470406
C	15.8149	8.52642	1.67622
C	15.4779	8.72814	-0.716866
C	16.5	9.73494	1.66446
C	16.161	9.93666	-0.726898
H	15.0592	8.29149	-1.61624
C	16.6815	10.4498	0.478707
H	16.9192	10.1728	2.56303
C	18.5845	13.4622	1.48589
H	18.1001	14.192	2.14531
H	19.6073	13.3358	1.85999
H	18.631	13.8831	0.468844
C	-14.6327	-6.74115	0.505343
C	-17.4397	-11.7301	0.219328
C	-14.5999	6.76476	0.469467
C	-17.4858	11.7057	0.137961
C	-2.81979	-0.028753	-0.763927
C	2.88169	0.030596	-0.259118
C	14.5308	-6.76272	0.508849
C	17.4412	-11.6999	0.581551
C	14.5727	6.74353	0.458355
C	17.4088	11.7242	0.494384
H	3.28062	0.269593	0.732451
H	-3.21891	-0.269045	-1.7551
H	17.9304	-11.991	-0.357104
H	14.0411	-6.4727	1.44477
H	-14.6588	-6.22269	1.46987
H	-17.4154	-12.2482	-0.748207
H	-14.2337	6.48101	1.46205
H	-17.8494	11.992	-0.857494
H	17.5139	12.2322	-0.47309
H	14.4717	6.23438	1.42293
O	1.253	0.573511	1.8962
O	-1.19112	-0.571731	-2.91928
O	15.6046	7.78383	2.79307
O	16.3721	10.681	-1.84363
O	-15.0364	8.31793	2.70469
O	-17.0494	10.1468	-2.10009
O	-15.9624	-7.76067	2.69436
O	-16.1062	-10.7071	-1.97263
O	14.6783	-8.30155	2.79137
O	17.2924	-10.1563	-1.70408
C	0.463895	0.849831	3.03188
H	1.16389	1.03748	3.8469
H	-0.162846	1.73752	2.88112
H	-0.177242	-0.000873	3.29378
C	-0.402055	-0.846552	-4.05541
H	0.225156	-1.73407	-3.90565
H	-1.10211	-1.0337	-4.87048
H	0.238561	0.004758	-4.31655
C	-15.2387	9.07366	3.87763
H	-14.7781	10.0665	3.80264
H	-16.306	9.19092	4.10271
H	-14.7604	8.51466	4.68283
C	-16.8507	9.38914	-3.27199
H	-17.3309	9.94662	-4.07717
H	-15.7841	9.27045	-3.5003
H	-17.3118	8.39659	-3.19429
C	-16.6208	-8.24347	3.84386
H	-17.6999	-8.34897	3.67651
H	-16.2129	-9.20941	4.16638
H	-16.4483	-7.50127	4.62424
C	-15.443	-10.2269	-3.11992
H	-15.6128	-10.9699	-3.9002
H	-15.8481	-9.26078	-3.44605
H	-14.3643	-10.1222	-2.94879
C	14.7289	-9.04991	3.98523
H	14.2828	-10.044	3.85763
H	15.7585	-9.16385	4.34649
H	14.1503	-8.48702	4.71871
C	17.2451	-9.40596	-2.89637
H	17.8253	-9.96733	-3.62982
H	16.2165	-9.29049	-3.26048
H	17.6914	-8.41213	-2.76614
C	16.1086	8.27666	4.01416
H	17.2007	8.37737	3.98892
H	15.666	9.24706	4.27082
H	15.8321	7.54309	4.7725
C	15.8645	10.1903	-3.06359
H	16.1385	10.9247	-3.82206
H	16.3056	9.21997	-3.32359
H	14.7723	10.09	-3.03543
N	3.63931	-0.240598	-1.25632
N	-3.57735	0.243777	0.232982
N	-14.4135	6.03122	-0.564532
N	-17.6882	12.4249	1.16895
N	17.8871	12.2063	1.57141
N	14.0732	6.26872	-0.621981
N	17.5105	-12.4127	1.63435
N	14.4775	-6.03658	-0.545605
N	-13.9972	-6.27562	-0.505332
N	-18.0547	-12.203	1.22897

## Sheet: 2DPAV-DMP-TPB
Dimeric Model
Atom	x	y	z
C	-13.9117	-6.47689	-0.719515
C	-15.5258	-8.1383	0.364269
C	-16.1749	-8.39617	1.59845
C	-15.6619	-9.08921	-0.658691
C	-16.9042	-9.56333	1.7753
C	-16.3884	-10.2569	-0.480072
H	-15.1937	-8.89806	-1.61332
C	-17.0348	-10.5151	0.754643
H	-17.3788	-9.75139	2.72763
C	-18.6025	-12.2025	1.86584
C	-19.2726	-13.549	1.79736
H	-19.0001	-14.0633	0.87337
H	-18.9793	-14.1779	2.64479
H	-20.3626	-13.4485	1.83194
C	-11.3982	-1.26398	-0.555302
C	-10.0111	-1.15413	-0.417273
C	-12.1603	-0.094331	-0.628831
C	-9.38469	0.09422	-0.352368
H	-9.41576	-2.05529	-0.302624
C	-11.5623	1.16776	-0.566192
H	-13.2386	-0.166905	-0.737444
C	-10.1732	1.24651	-0.42784
H	-9.69183	2.22015	-0.434958
C	-12.3824	2.394	-0.662792
C	-12.0755	3.53008	0.097813
C	-13.484	2.46394	-1.52399
C	-12.84	4.68259	0.009231
H	-11.229	3.50519	0.77801
C	-14.2532	3.61437	-1.61308
H	-13.7265	1.61292	-2.15375
C	-13.9562	4.74272	-0.836788
H	-12.5531	5.55232	0.592242
H	-15.0963	3.6418	-2.29752
C	-7.91726	0.195674	-0.206794
C	-7.33592	1.18731	0.592421
C	-7.0611	-0.705199	-0.854097
C	-5.95958	1.28262	0.731206
H	-7.97362	1.87939	1.13462
C	-5.68522	-0.615434	-0.715712
H	-7.48175	-1.48255	-1.48541
C	-5.10482	0.391826	0.067846
H	-5.53843	2.05716	1.3658
H	-5.05608	-1.34984	-1.20909
C	-3.63763	0.517832	0.198737
C	-1.32607	0.044211	-0.785049
C	-0.503569	0.30875	0.320726
C	-0.698557	-0.27597	-2.0168
C	0.879439	0.278149	0.227174
H	-0.96469	0.530997	1.27199
C	0.684552	-0.306598	-2.11032
C	1.50707	-0.041985	-1.00458
H	1.14556	-0.52906	-3.06158
C	3.81955	-0.512459	-1.98862
C	5.28671	-0.387748	-1.85561
C	6.14194	-1.27355	-2.52507
C	5.86672	0.613079	-1.06354
C	7.51834	-1.18073	-2.3836
H	5.72145	-2.04256	-3.16681
C	7.24249	0.701063	-0.922395
H	5.23758	1.34428	-0.565396
C	8.09857	-0.195824	-1.57533
H	8.15609	-1.86877	-2.93092
H	7.66253	1.47343	-0.284527
C	9.56617	-0.097262	-1.42501
C	10.3515	-1.25094	-1.3426
C	10.1953	1.1495	-1.3613
C	11.74	-1.17532	-1.1988
H	9.87303	-2.22477	-1.39223
C	11.5819	1.25658	-1.21794
H	9.59603	2.05306	-1.42547
C	14.9651	-5.96907	-0.828862
C	12.3411	0.08543	-1.13816
C	12.2307	2.58351	-1.15071
H	13.4193	0.155702	-1.02784
C	11.7888	3.64641	-1.94752
C	13.3161	2.81571	-0.295527
C	15.5314	-8.10349	0.461103
C	12.397	4.89116	-1.88499
H	10.9725	3.48871	-2.64646
C	13.9282	4.0575	-0.232519
H	13.6791	2.01198	0.338668
C	15.3713	-8.68999	1.74225
C	16.3258	-8.78233	-0.47546
C	13.4699	5.1268	-1.0147
H	12.038	5.694	-2.52264
H	14.7852	4.19074	0.420497
C	15.9995	-9.88921	2.04654
C	16.9561	-9.97926	-0.16949
H	16.4393	-8.36207	-1.46413
C	16.7976	-10.5635	1.11213
H	15.8798	-10.3139	3.03283
C	17.412	-12.6667	2.43089
C	18.2343	-13.926	2.50099
H	18.852	-14.0276	1.60614
H	18.891	-13.9189	3.37762
H	17.5937	-14.8104	2.58467
C	-12.0465	-2.59178	-0.60193
C	-13.282	-2.81801	0.0193
C	-11.4519	-3.66271	-1.27975
C	-13.8931	-4.06096	-0.028128
H	-13.7658	-2.00875	0.558525
C	-12.0588	-4.90868	-1.32682
H	-10.5107	-3.51029	-1.79993
C	-13.2854	-5.13764	-0.688978
H	-14.864	-4.18964	0.440196
H	-11.5773	-5.7179	-1.8685
C	12.5582	-2.40374	-1.11116
C	12.1004	-3.52982	-0.414282
C	13.8108	-2.4848	-1.73119
C	12.8636	-4.68374	-0.332976
H	11.1344	-3.49603	0.081415
C	14.5785	-3.63683	-1.6495
H	14.1784	-1.64139	-2.30851
C	14.1273	-4.75523	-0.935623
H	12.4624	-5.54586	0.190869
H	15.5424	-3.67322	-2.14916
C	-14.7989	5.95517	-0.916513
C	-15.6149	8.10353	0.205276
C	-15.7189	8.70561	1.48496
C	-16.2021	8.76919	-0.88155
C	-16.396	9.90681	1.64042
C	-16.8815	9.96806	-0.724829
H	-16.1119	8.337	-1.86747
C	-16.9873	10.5678	0.555032
H	-16.4793	10.3435	2.62522
C	-17.8591	12.6842	1.69595
C	-18.678	13.9424	1.58151
H	-19.5009	13.9434	2.30446
H	-18.0682	14.8291	1.7853
H	-19.0985	14.033	0.577739
C	14.0936	6.46509	-0.932786
C	15.4618	8.13706	0.435692
C	15.8486	8.40932	1.77253
C	15.8058	9.07502	-0.549678
C	16.5317	9.57747	2.07953
C	16.4856	10.244	-0.241544
H	15.54	8.87264	-1.577
C	16.8696	10.5165	1.09531
H	16.8048	9.77637	3.10586
C	18.1824	12.2177	2.48204
C	18.8592	13.5617	2.53353
H	18.4006	14.2043	3.2928
H	19.9181	13.4596	2.79376
H	18.7857	14.0621	1.56568
C	-14.7854	-6.9009	0.235559
C	-17.7795	-11.7561	0.886757
C	-14.8903	6.85434	0.102509
C	-17.713	11.8226	0.660835
C	-2.77292	0.054447	-0.746467
C	2.954	-0.052358	-1.0426
C	14.8461	-6.85545	0.198467
C	17.4835	-11.8168	1.37841
C	14.7582	6.89905	0.174133
C	17.5772	11.7579	1.36067
H	3.41344	0.35275	-0.146759
H	-3.23307	-0.353409	-1.64074
H	18.1601	-12.1207	0.584777
H	14.1401	-6.57803	0.974614
H	-14.9418	-6.21523	1.06217
H	-17.6564	-12.4304	0.044017
H	-14.3557	6.58846	1.00884
H	-18.2123	12.1162	-0.258104
H	17.6339	12.4197	0.501131
H	14.7425	6.22276	1.02282
C	-3.18427	1.20222	1.37026
N	-2.85411	1.77003	2.33099
C	3.36677	-1.19208	-3.16315
N	3.03627	-1.75609	-4.12597
C	15.9448	-6.12911	-1.85882
N	16.734	-6.22115	-2.7092
C	16.5541	-12.457	3.55325
N	15.875	-12.3355	4.49111
C	-13.503	-7.3188	-1.8013
N	-13.1406	-7.97627	-2.6906
C	-18.9165	-11.4439	3.0345
N	-19.2062	-10.8698	4.00501
C	-15.5506	6.09965	-2.12496
N	-16.1519	6.17884	-3.11826
C	-17.2502	12.4887	2.97297
N	-16.7784	12.3791	4.03168
C	13.9142	7.29555	-2.0836
N	13.7411	7.94424	-3.03421
C	18.2441	11.4771	3.70161
N	18.3237	10.9176	4.71952
O	1.69906	0.530129	1.27498
O	-1.51823	-0.527884	-3.0643
O	15.5064	7.48534	2.70158
O	16.8273	11.1692	-1.1707
O	-15.1401	8.04286	2.51433
O	-17.4615	10.631	-1.75449
O	-16.0291	-7.45999	2.5659
O	-16.5341	-11.1944	-1.44764
O	14.5968	-8.01475	2.62435
O	17.7318	-10.6548	-1.05152
C	1.11188	0.892367	2.50928
H	1.94174	1.10289	3.18437
H	0.482546	1.78482	2.41251
H	0.510441	0.073329	2.92135
C	-0.931426	-0.887789	-4.29961
H	-0.302049	-1.7804	-4.20471
H	-1.76154	-1.09704	-4.97473
H	-0.330252	-0.067874	-4.71023
C	-15.1957	8.62766	3.80039
H	-14.7294	9.61976	3.81487
H	-16.2288	8.71356	4.15732
H	-14.6428	7.9563	4.45787
C	-17.4069	10.0443	-3.03934
H	-17.973	10.7068	-3.69478
H	-16.375	9.97217	-3.40344
H	-17.8597	9.04586	-3.04905
C	-16.6865	-7.66729	3.80034
H	-17.771	-7.76267	3.67084
H	-16.308	-8.56065	4.31089
H	-16.4685	-6.78741	4.40616
C	-15.8731	-10.9879	-2.67984
H	-16.078	-11.874	-3.28124
H	-16.2598	-10.1025	-3.19868
H	-14.7904	-10.8789	-2.54618
C	14.3881	-8.58377	3.90166
H	13.926	-9.57554	3.83286
H	15.3267	-8.66548	4.46231
H	13.7147	-7.90432	4.42485
C	17.9413	-10.0841	-2.32761
H	18.3897	-9.08609	-2.2571
H	18.6267	-10.755	-2.84632
H	17.0051	-10.0158	-2.89466
C	15.9028	7.70649	4.04058
H	16.9915	7.79801	4.13105
H	15.4333	8.60691	4.45409
H	15.5633	6.83461	4.60036
C	16.4288	10.948	-2.50873
H	16.754	11.8265	-3.06665
H	16.9098	10.056	-2.92796
H	15.3411	10.8414	-2.59575
