# Supplementary material for: Towards single-crystalline two-dimensional poly(arylene vinylene) covalent organic frameworks
Source: Nat Chem. 2026 Jan 20;18(5):853–62. doi: 10.1038/s41557-025-02048-8 (PMC13149328; doi:10.1038/s41557-025-02048-8)
Supplement: Supplementary file 3 — In situ NMR analysis of model reaction performed in DMAc (Fig. 1c), time-dependent solid-state 13C CP NMR (Fig. 1e) and FT-IR spectra (Fig. 1f) during the synthesis of 2DPAV-BTT-P(F) from 2DPI-BTT-P(F). [file 41557_2025_2048_MOESM3_ESM.xlsx]

## Sheet: fig-1c
X-axis	4	2	1	0min	30min	60min	120min
-3.83036	-21.8335	-41.0057	-47.2469	-4072.25	-16898.8	-11102.9	-13823.5
-3.83006	-21.8787	-40.9955	-49.4097	-4073.28	-16896.9	-11105.4	-13828.7
-3.82975	-22.1056	-41.0204	-49.0279	-4076.45	-16888.2	-11099.9	-13838
-3.82945	-22.2826	-41.1688	-44.6304	-4080.03	-16875.7	-11102.7	-13842
-3.82914	-22.3938	-41.3769	-38.5387	-4082.13	-16866	-11108.8	-13844.3
-3.82884	-22.4271	-41.5061	-36.7436	-4081.69	-16853.8	-11104.5	-13845.1
-3.82853	-22.4177	-41.5611	-40.0299	-4081.61	-16850.8	-11100.5	-13846.6
-3.82823	-22.4338	-41.5427	-47.6239	-4083.16	-16864.6	-11111	-13850.9
-3.82792	-22.5345	-41.4364	-56.1779	-4083.88	-16878.5	-11126.2	-13858.9
-3.82762	-22.7218	-41.3286	-58.2015	-4083.81	-16887.5	-11142.9	-13864
-3.82731	-22.8714	-41.2844	-58.9108	-4085.86	-16896.4	-11158.7	-13866.8
-3.827	-22.9823	-41.2634	-58.8679	-4091.33	-16915.7	-11168.7	-13868.9
-3.8267	-23.0501	-41.3002	-56.5683	-4096.97	-16935.1	-11174.8	-13871.8
-3.82639	-22.9926	-41.3043	-54.5529	-4102.21	-16937.1	-11179.1	-13878.4
-3.82609	-22.9835	-41.3085	-53.7617	-4106.38	-16942.9	-11179.6	-13885.7
-3.82578	-23.1109	-41.3397	-51.2236	-4106.99	-16959.8	-11180.6	-13897.3
-3.82548	-23.2387	-41.4505	-48.0667	-4108.17	-16966.9	-11179.6	-13910.2
-3.82517	-23.254	-41.5412	-49.304	-4112.99	-16965.4	-11181.7	-13920.5
-3.82487	-23.0677	-41.5145	-50.0443	-4117.2	-16965.8	-11181.8	-13929.4
-3.82456	-22.8808	-41.4469	-49.9622	-4118.95	-16970.2	-11176.3	-13936.8
-3.82426	-22.8396	-41.4354	-53.9689	-4120.05	-16973.6	-11174.4	-13941.8
-3.82395	-22.7775	-41.4956	-56.805	-4121.81	-16975	-11175	-13942.9
-3.82365	-22.6716	-41.5799	-55.3167	-4123.47	-16988.7	-11175.1	-13941.5
-3.82334	-22.6736	-41.6243	-50.3747	-4125.33	-17001.4	-11182.9	-13937.3
-3.82304	-22.7396	-41.6577	-46.2614	-4128.89	-17007.1	-11193.8	-13935
-3.82273	-22.8	-41.6891	-45.0712	-4132.26	-17004.5	-11199.1	-13941.9
-3.82242	-22.8262	-41.7713	-46.5841	-4134.23	-16995.8	-11203.5	-13951.3
-3.82212	-22.8302	-41.891	-49.1446	-4134.35	-16998	-11205.5	-13960.2
-3.82181	-22.7813	-41.9534	-53.841	-4133.6	-17008.2	-11205.6	-13967.5
-3.82151	-22.7477	-42.0212	-58.5966	-4132.11	-17023.3	-11206.4	-13973.6
-3.8212	-22.6928	-42.01	-57.9987	-4131.48	-17029.4	-11209.4	-13981.4
-3.8209	-22.684	-41.9571	-55.3556	-4132.28	-17027	-11205.8	-13988.8
-3.82059	-22.8051	-41.9789	-50.6899	-4133.01	-17019.5	-11203.4	-13992.2
-3.82029	-22.8985	-41.9841	-45.1194	-4134.65	-17015.6	-11207.4	-13995.7
-3.81998	-22.9311	-42	-42.6006	-4138.35	-17021.3	-11215.2	-14002.1
-3.81968	-22.9794	-41.9768	-41.7119	-4141.59	-17037.5	-11223.3	-14000.7
-3.81937	-23.0494	-41.8764	-38.2216	-4142.79	-17063.3	-11227.9	-13993.3
-3.81907	-23.0651	-41.8726	-34.5875	-4142.48	-17086.6	-11237.7	-13996.7
-3.81876	-22.9716	-41.9896	-33.9149	-4144.12	-17093.6	-11252.4	-14008.4
-3.81846	-22.964	-42.0813	-32.9523	-4148.84	-17094.4	-11259.3	-14018.5
-3.81815	-23.1041	-42.0305	-26.9081	-4154.13	-17094.2	-11257.2	-14025.6
-3.81784	-23.1898	-41.8926	-19.2819	-4158.8	-17091.9	-11253.9	-14034.9
-3.81754	-23.1752	-41.8344	-16.5532	-4161.02	-17083.2	-11256.4	-14043.8
-3.81723	-23.1559	-41.8937	-23.0734	-4159.47	-17078.1	-11258.6	-14051.8
-3.81693	-23.0994	-41.9372	-32.856	-4159.77	-17077.8	-11258.6	-14061.4
-3.81662	-23.085	-41.909	-36.2175	-4162.08	-17078.7	-11265.3	-14063
-3.81632	-23.1642	-41.8706	-37.187	-4163.21	-17082.5	-11274.6	-14061.5
-3.81601	-23.1955	-41.8478	-41.4712	-4166.3	-17088.9	-11282.1	-14063.5
-3.81571	-23.2169	-41.8801	-41.899	-4170.8	-17099.8	-11285.8	-14065.1
-3.8154	-23.2721	-42.0475	-41.9562	-4171.87	-17114.6	-11287.7	-14064.4
-3.8151	-23.23	-42.2721	-43.7933	-4171.46	-17135.2	-11293.7	-14070.3
-3.81479	-23.1818	-42.3601	-45.0253	-4171.07	-17145	-11301	-14078.4
-3.81449	-23.0913	-42.3204	-44.8099	-4170.38	-17142	-11303.9	-14078.1
-3.81418	-23.0807	-42.2836	-44.5244	-4171.86	-17140.4	-11300.6	-14075.9
-3.81388	-23.2074	-42.3445	-47.3209	-4176.79	-17148.6	-11300	-14073.5
-3.81357	-23.3135	-42.4456	-51.0023	-4183.81	-17162.5	-11306.1	-14072.6
-3.81326	-23.3973	-42.492	-49.1559	-4187.73	-17173.8	-11310.4	-14079.2
-3.81296	-23.5154	-42.4232	-45.7041	-4186.81	-17186.1	-11318	-14086.5
-3.81265	-23.5819	-42.3153	-48.3318	-4185.43	-17199.5	-11318	-14093.2
-3.81235	-23.5962	-42.2888	-56.5429	-4186.99	-17200.7	-11312.7	-14098.2
-3.81204	-23.6382	-42.3018	-56.773	-4191.39	-17200.8	-11312.3	-14100.4
-3.81174	-23.6418	-42.2907	-52.6818	-4194.62	-17202.4	-11314.8	-14104.2
-3.81143	-23.5608	-42.3199	-52.8043	-4194.77	-17198.2	-11321.7	-14109.9
-3.81113	-23.3873	-42.4282	-50.3325	-4193.5	-17198.5	-11322.7	-14114.2
-3.81082	-23.2213	-42.5536	-43.3698	-4194.72	-17205.9	-11319.2	-14121.3
-3.81052	-23.1724	-42.5765	-36.1698	-4196.55	-17206.2	-11319.7	-14129.4
-3.81021	-23.2451	-42.4892	-34.0877	-4197.3	-17207.1	-11324.6	-14136.5
-3.80991	-23.2833	-42.3937	-37.2239	-4201.75	-17210.6	-11329.3	-14139.3
-3.8096	-23.3015	-42.2837	-39.8144	-4204.82	-17213	-11336.7	-14139
-3.80929	-23.4118	-42.1883	-38.0279	-4204.75	-17216.6	-11345.7	-14140.7
-3.80899	-23.5383	-42.1339	-34.0756	-4204.82	-17226.1	-11352.8	-14143.4
-3.80868	-23.6099	-42.1589	-30.4164	-4206.09	-17236.3	-11362.5	-14150.3
-3.80838	-23.6047	-42.3442	-32.1469	-4209.21	-17244.8	-11376.7	-14155.8
-3.80807	-23.5481	-42.4835	-34.4314	-4214.44	-17242.2	-11388	-14156.7
-3.80777	-23.4587	-42.5216	-33.6373	-4219.19	-17237.7	-11395.9	-14157.8
-3.80746	-23.4386	-42.6197	-38.7287	-4223.29	-17243	-11398	-14162.6
-3.80716	-23.5486	-42.7713	-45.9113	-4226.83	-17247.8	-11389.9	-14162
-3.80685	-23.6719	-42.9493	-48.6572	-4228.41	-17249.2	-11379.7	-14163.4
-3.80655	-23.7032	-43.0769	-49.9471	-4228.88	-17250.9	-11373.8	-14172.1
-3.80624	-23.6516	-43.1736	-51.7974	-4227.69	-17259.8	-11368.6	-14185.4
-3.80594	-23.6007	-43.2174	-53.9677	-4226.39	-17275.4	-11364	-14199.7
-3.80563	-23.5657	-43.2258	-48.2412	-4228.18	-17289.8	-11364	-14203.7
-3.80533	-23.4976	-43.2469	-42.4071	-4234	-17292.1	-11367.8	-14201.5
-3.80502	-23.4832	-43.1328	-43.4382	-4239.45	-17296.2	-11379.2	-14201.1
-3.80471	-23.6306	-42.939	-44.6773	-4242.46	-17303.6	-11392	-14207.4
-3.80441	-23.7941	-42.7907	-43.823	-4240.16	-17311.4	-11392.9	-14216.7
-3.8041	-23.8621	-42.7614	-43.9217	-4238.63	-17322.9	-11394.1	-14225.7
-3.8038	-23.8946	-42.8177	-44.8936	-4241.33	-17332.8	-11400.5	-14230.4
-3.80349	-23.9071	-42.8163	-48.5608	-4243.18	-17342.5	-11400.7	-14224.9
-3.80319	-23.9296	-42.8567	-53.7012	-4243.63	-17341.2	-11404.7	-14220.3
-3.80288	-23.9308	-42.984	-57.8136	-4243.51	-17342.2	-11416.5	-14224.5
-3.80258	-23.8922	-43.061	-60.0839	-4243.06	-17352.3	-11429.8	-14230.9
-3.80227	-23.7896	-43.0195	-54.1793	-4243.25	-17361.1	-11435.5	-14238.4
-3.80197	-23.7668	-43.0282	-49.9547	-4242.17	-17361.1	-11438.4	-14246.2
-3.80166	-23.8799	-43.0665	-50.284	-4240.58	-17351.9	-11440.7	-14247.2
-3.80136	-24.0129	-43.1182	-48.5275	-4241.73	-17341.4	-11437	-14245.3
-3.80105	-24.1202	-43.3285	-46.5434	-4244.68	-17345.7	-11432.1	-14253.9
-3.80075	-24.1189	-43.5223	-46.5165	-4250.92	-17360.6	-11432.5	-14268.5
-3.80044	-24.0264	-43.5078	-46.6343	-4257.45	-17370.5	-11440.1	-14277.2
-3.80013	-23.9271	-43.3272	-44.6658	-4262.76	-17375.9	-11448	-14279.6
-3.79983	-23.8517	-43.1779	-44.6496	-4266.7	-17377.6	-11452.5	-14278.9
-3.79952	-23.8011	-43.1689	-47.3965	-4268.87	-17378.1	-11447.4	-14271.7
-3.79922	-23.8494	-43.2589	-49.2084	-4268.64	-17387.5	-11436.3	-14269.3
-3.79891	-23.9128	-43.3529	-49.7764	-4268.41	-17402	-11435.1	-14276
-3.79861	-23.9935	-43.3988	-51.902	-4268.28	-17416.3	-11440.5	-14284
-3.7983	-24.1491	-43.43	-54.9834	-4268.84	-17434.9	-11441	-14289.5
-3.798	-24.2099	-43.3884	-58.3121	-4271.43	-17456.9	-11440.7	-14293.9
-3.79769	-24.1451	-43.3748	-57.3478	-4275.04	-17472.2	-11444.5	-14299.8
-3.79739	-24.018	-43.4136	-52.8446	-4277.27	-17474.9	-11451.5	-14303.3
-3.79708	-23.8156	-43.4397	-44.1241	-4276.9	-17468.6	-11454.5	-14303.3
-3.79678	-23.6695	-43.4355	-35.5088	-4275.22	-17461	-11461.9	-14305.2
-3.79647	-23.7451	-43.4117	-31.9506	-4274.45	-17459.1	-11473.1	-14309.8
-3.79617	-23.8991	-43.4026	-32.1588	-4273.78	-17462.7	-11480.2	-14319.5
-3.79586	-24.0065	-43.3601	-31.2636	-4275.31	-17467.8	-11485.8	-14327.2
-3.79555	-24.0393	-43.2898	-27.0416	-4279.52	-17474	-11492.7	-14326.5
-3.79525	-24.1221	-43.2476	-22.8976	-4281.2	-17481.6	-11494.1	-14325
-3.79494	-24.1919	-43.2751	-24.4464	-4279.31	-17477	-11495.3	-14328.9
-3.79464	-24.2111	-43.3471	-28.3218	-4278.52	-17471.5	-11497.9	-14337.3
-3.79433	-24.2366	-43.441	-31.4704	-4277.66	-17464.8	-11500.1	-14341.2
-3.79403	-24.2769	-43.4319	-38.8589	-4278.75	-17460.9	-11498.3	-14341.4
-3.79372	-24.362	-43.3316	-43.9942	-4281.4	-17464.4	-11500.2	-14345.6
-3.79342	-24.3534	-43.2545	-46.6609	-4282.23	-17465.2	-11504.6	-14350.8
-3.79311	-24.2617	-43.2654	-50.6465	-4284.61	-17464.1	-11508.4	-14353.5
-3.79281	-24.2404	-43.3464	-51.9708	-4287.67	-17467.9	-11507.2	-14354
-3.7925	-24.2926	-43.3754	-53.6147	-4290.81	-17472.4	-11505.2	-14352.2
-3.7922	-24.3799	-43.3966	-52.8729	-4294.68	-17478.4	-11510.2	-14352.7
-3.79189	-24.442	-43.4446	-49.6569	-4294.57	-17499.2	-11510	-14360.1
-3.79158	-24.4599	-43.5212	-49.1516	-4292.76	-17513.5	-11504.6	-14361.4
-3.79128	-24.4744	-43.5921	-51.4829	-4292.22	-17524.8	-11503.5	-14359.1
-3.79097	-24.4934	-43.6302	-54.9335	-4293.33	-17536.6	-11509.6	-14358.8
-3.79067	-24.4541	-43.6626	-55.9196	-4295.13	-17537.8	-11515.8	-14362
-3.79036	-24.4369	-43.6716	-54.1246	-4299.35	-17537.7	-11513.7	-14374.2
-3.79006	-24.5792	-43.5857	-52.1748	-4304.31	-17534.3	-11513.8	-14381.5
-3.78975	-24.739	-43.5173	-49.9089	-4307.24	-17518.8	-11522.7	-14381.5
-3.78945	-24.7954	-43.4905	-49.7667	-4309.63	-17499	-11533.9	-14380
-3.78914	-24.6263	-43.3416	-46.3893	-4310.79	-17487.1	-11544.9	-14377.6
-3.78884	-24.4447	-43.2655	-43.6083	-4311.22	-17482.8	-11554.3	-14376.6
-3.78853	-24.3746	-43.3125	-42.6934	-4312.04	-17486	-11556.8	-14379
-3.78823	-24.3692	-43.3299	-43.5948	-4311.63	-17492.3	-11550.3	-14391
-3.78792	-24.3481	-43.3111	-48.6473	-4311.09	-17491.8	-11544	-14400.1
-3.78762	-24.2882	-43.3324	-52.4888	-4311.69	-17494.1	-11545.3	-14401
-3.78731	-24.218	-43.4506	-51.8742	-4314.61	-17503.4	-11541.4	-14399.1
-3.787	-24.2307	-43.5904	-51.6102	-4318.06	-17511.5	-11533.2	-14401.5
-3.7867	-24.3595	-43.6731	-53.7422	-4321.81	-17521.9	-11527.5	-14403.8
-3.78639	-24.4794	-43.7398	-54.9052	-4323.48	-17531.5	-11529.4	-14404.5
-3.78609	-24.4419	-43.7626	-49.8951	-4322.86	-17542.8	-11537.6	-14414.1
-3.78578	-24.2818	-43.7421	-41.6339	-4324.27	-17549.4	-11537.9	-14428.6
-3.78548	-24.1358	-43.7609	-36.4926	-4326.83	-17540.8	-11533.4	-14439.4
-3.78517	-24.1112	-43.8465	-37.3416	-4327.66	-17526.3	-11529.1	-14447.3
-3.78487	-24.1892	-43.8743	-38.2835	-4329.07	-17525	-11527.5	-14450.9
-3.78456	-24.2558	-43.7935	-38.8566	-4330.84	-17527.3	-11532.4	-14454.9
-3.78426	-24.3917	-43.7535	-38.2015	-4330.37	-17529.6	-11540.1	-14455.8
-3.78395	-24.4816	-43.9081	-37.2406	-4329.11	-17533.8	-11548.1	-14451.1
-3.78365	-24.5007	-44.1883	-37.6626	-4328.44	-17539.2	-11556.9	-14445.9
-3.78334	-24.5387	-44.3262	-41.7537	-4327.81	-17554.4	-11564.8	-14441.9
-3.78304	-24.643	-44.3083	-45.7713	-4330.02	-17570.8	-11572.7	-14443.2
-3.78273	-24.7171	-44.2165	-45.008	-4333.45	-17580.8	-11566.8	-14446.8
-3.78242	-24.5991	-44.0756	-39.3614	-4334.58	-17581.1	-11555.1	-14440.9
-3.78212	-24.4929	-43.9646	-34.3007	-4335.34	-17585.7	-11548.4	-14431.8
-3.78181	-24.5471	-43.9498	-36.7776	-4334.58	-17589.6	-11553	-14431.2
-3.78151	-24.5775	-44.0387	-40.5037	-4334.63	-17587.4	-11555.9	-14433
-3.7812	-24.6044	-44.1155	-39.939	-4337.59	-17583.5	-11556	-14441.1
-3.7809	-24.5905	-44.0523	-37.7889	-4339.03	-17578.8	-11558.8	-14451.9
-3.78059	-24.4873	-43.9804	-36.4216	-4338.43	-17580.2	-11562.5	-14456.6
-3.78029	-24.4217	-43.9774	-37.7275	-4337.77	-17586.2	-11563.2	-14461.3
-3.77998	-24.4476	-44.0058	-38.0121	-4338.16	-17592.6	-11564.3	-14466.2
-3.77968	-24.4847	-44.0451	-37.9714	-4340.07	-17600.9	-11570.4	-14469.8
-3.77937	-24.5677	-44.0916	-39.8245	-4342.19	-17605.6	-11574.8	-14472.7
-3.77907	-24.6206	-44.0971	-44.2267	-4346.28	-17605.2	-11576.1	-14473.1
-3.77876	-24.5709	-44.1246	-47.43	-4348.9	-17602.2	-11580.9	-14472.8
-3.77846	-24.5317	-44.1716	-48.6171	-4351.49	-17615.7	-11589.6	-14472.9
-3.77815	-24.5462	-44.1451	-48.4046	-4357.09	-17631.6	-11589.5	-14470.1
-3.77784	-24.5793	-44.0727	-46.8596	-4361.62	-17634.2	-11583.8	-14465.6
-3.77754	-24.6157	-44.1144	-44.011	-4361.73	-17630.2	-11578.9	-14468.2
-3.77723	-24.6088	-44.227	-42.3084	-4358.03	-17622.6	-11576.4	-14472.1
-3.77693	-24.505	-44.3567	-41.9104	-4354.02	-17621.4	-11575.4	-14473.9
-3.77662	-24.4326	-44.4507	-39.9795	-4353.28	-17627.6	-11577.1	-14483.7
-3.77632	-24.4609	-44.4102	-39.3439	-4355.17	-17630	-11580	-14489.3
-3.77601	-24.482	-44.3345	-42.7039	-4357.79	-17636.9	-11579.4	-14486.9
-3.77571	-24.5039	-44.2917	-45.6069	-4359.05	-17643	-11572.2	-14482.3
-3.7754	-24.6202	-44.2054	-44.9464	-4362.24	-17646.1	-11569.9	-14476.5
-3.7751	-24.7765	-44.0857	-42.6564	-4364.67	-17643.4	-11579.9	-14474.5
-3.77479	-24.7739	-43.9569	-38.3852	-4363.03	-17631.8	-11589.8	-14478.2
-3.77449	-24.6733	-43.8895	-36.6688	-4364.22	-17635.4	-11592.3	-14487.3
-3.77418	-24.6335	-43.9078	-36.7035	-4370.99	-17638.4	-11589.7	-14486.1
-3.77387	-24.5905	-43.9964	-34.4946	-4373.79	-17630	-11587.5	-14478.5
-3.77357	-24.5559	-44.0789	-32.5136	-4374.35	-17618.2	-11591.7	-14474.9
-3.77326	-24.6013	-44.0863	-34.4826	-4376	-17611.2	-11594.9	-14472.5
-3.77296	-24.6921	-43.9264	-35.9263	-4378.44	-17610	-11593.6	-14474.8
-3.77265	-24.7489	-43.862	-37.0847	-4379.38	-17622.1	-11592.5	-14481.4
-3.77235	-24.8919	-44.071	-40.9589	-4376.67	-17633.3	-11597.3	-14492.9
-3.77204	-24.9846	-44.3571	-44.0389	-4376	-17641.1	-11600.7	-14507.4
-3.77174	-24.9996	-44.5167	-51.1557	-4376.28	-17644.4	-11601.1	-14519.7
-3.77143	-25.0565	-44.5275	-59.0726	-4376.01	-17639.1	-11600.9	-14521.9
-3.77113	-25.1632	-44.5617	-60.1266	-4376.62	-17633.7	-11604.3	-14522.5
-3.77082	-25.2829	-44.645	-58.2	-4378.61	-17636.9	-11606.7	-14532.1
-3.77052	-25.3176	-44.5667	-54.6793	-4379.85	-17644.2	-11607.6	-14540.5
-3.77021	-25.3313	-44.4976	-54.0547	-4380.61	-17638.7	-11611.5	-14537
-3.76991	-25.2861	-44.4711	-56.6657	-4383.85	-17641	-11613.2	-14524.3
-3.7696	-25.2627	-44.3547	-55.3572	-4384.73	-17649.1	-11609.1	-14513.6
-3.76929	-25.2825	-44.2691	-51.0504	-4381.65	-17652	-11609.7	-14513.5
-3.76899	-25.2664	-44.2838	-48.4546	-4378.28	-17666.4	-11615	-14517
-3.76868	-25.1621	-44.228	-43.5127	-4377.99	-17693.9	-11615.9	-14515.8
-3.76838	-25.0778	-44.1782	-40.443	-4380.61	-17709.4	-11607	-14513.3
-3.76807	-25.1354	-44.2026	-37.8941	-4383.11	-17706.2	-11600.4	-14509.5
-3.76777	-25.2801	-44.2363	-36.6915	-4382.73	-17688.7	-11598.3	-14510.1
-3.76746	-25.3606	-44.259	-38.0882	-4382.23	-17667.8	-11596.8	-14507.4
-3.76716	-25.38	-44.2372	-40.864	-4384.87	-17662.7	-11594.8	-14505.1
-3.76685	-25.3641	-44.3517	-44.4929	-4389.22	-17665.3	-11590.9	-14508.7
-3.76655	-25.3761	-44.46	-46.1544	-4390.83	-17677.7	-11587.9	-14518.5
-3.76624	-25.3446	-44.4908	-48.5594	-4392.4	-17697.7	-11585.1	-14528.3
-3.76594	-25.256	-44.5684	-47.9019	-4393.18	-17712.6	-11586.4	-14531.6
-3.76563	-25.1744	-44.6667	-40.5508	-4391.76	-17716.1	-11593	-14531.8
-3.76533	-25.1516	-44.7501	-34.0802	-4391.72	-17709	-11605.1	-14531.3
-3.76502	-25.1669	-44.7145	-31.3637	-4393.17	-17694.5	-11617.5	-14533.2
-3.76471	-25.1743	-44.5209	-29.252	-4392.57	-17682.3	-11621.6	-14539.8
-3.76441	-25.2244	-44.4449	-31.2909	-4391.21	-17672	-11622.4	-14548.2
-3.7641	-25.2648	-44.5081	-32.8065	-4392.35	-17669	-11620.5	-14556
-3.7638	-25.2507	-44.5453	-39.3479	-4393.93	-17679.7	-11615.7	-14557.5
-3.76349	-25.2195	-44.5593	-52.0864	-4394.27	-17686.1	-11615.6	-14555.7
-3.76319	-25.2212	-44.6503	-63.5286	-4393.3	-17685	-11615.5	-14550
-3.76288	-25.2898	-44.7336	-66.7721	-4390.99	-17688.4	-11612.3	-14547.4
-3.76258	-25.3784	-44.7894	-58.2865	-4390.01	-17691.5	-11612.9	-14553.1
-3.76227	-25.4143	-44.883	-52.7607	-4388.37	-17690.8	-11613.7	-14562.1
-3.76197	-25.3887	-44.9299	-48.4477	-4389.01	-17686.4	-11616.6	-14563.2
-3.76166	-25.2755	-44.9193	-44.2471	-4392.76	-17683.5	-11618.3	-14560.3
-3.76136	-25.1903	-44.8989	-44.3401	-4395.53	-17693.8	-11620.7	-14555.9
-3.76105	-25.1733	-44.9022	-44.9715	-4397.6	-17701.7	-11630.1	-14548.5
-3.76075	-25.141	-44.8638	-42.3617	-4400.83	-17702.2	-11637	-14542.7
-3.76044	-25.128	-44.8397	-37.2406	-4404.52	-17707	-11634.1	-14540.4
-3.76013	-25.2023	-44.9154	-35.089	-4408.67	-17720.7	-11628.1	-14539
-3.75983	-25.2322	-45.0185	-38.0964	-4409.99	-17724.2	-11626	-14542.2
-3.75952	-25.2068	-45.0922	-38.3825	-4406.93	-17711.3	-11624.6	-14552.6
-3.75922	-25.1638	-45.1249	-37.2713	-4403.48	-17695.8	-11622	-14561.5
-3.75891	-25.2565	-45.0559	-36.2371	-4401.75	-17679.5	-11623.8	-14567.2
-3.75861	-25.4059	-44.9943	-33.0747	-4403.13	-17670.1	-11631.1	-14570
-3.7583	-25.4793	-44.9834	-36.8609	-4404.5	-17669.1	-11636.5	-14570.6
-3.758	-25.4781	-44.9183	-43.9767	-4406.16	-17675.2	-11638.2	-14565.1
-3.75769	-25.3778	-44.8003	-48.9331	-4409.46	-17679.5	-11638.5	-14559.7
-3.75739	-25.2963	-44.7079	-52.6276	-4410.45	-17676.4	-11639.1	-14560.4
-3.75708	-25.2033	-44.6292	-54.267	-4410.89	-17671	-11643	-14565.2
-3.75678	-25.1903	-44.5805	-51.988	-4411.72	-17665.6	-11644.5	-14569.9
-3.75647	-25.3509	-44.5742	-48.3776	-4409.78	-17663	-11639.3	-14566.8
-3.75617	-25.4853	-44.5289	-46.8499	-4407.71	-17665.9	-11632.7	-14558.3
-3.75586	-25.5579	-44.5054	-47.6824	-4410.11	-17676	-11630.4	-14553.6
-3.75555	-25.5453	-44.4616	-48.6843	-4416.2	-17673.8	-11631.1	-14561.3
-3.75525	-25.5881	-44.4483	-48.7525	-4420.98	-17659.8	-11631.1	-14581
-3.75494	-25.6336	-44.4813	-46.0817	-4421.94	-17654	-11628.2	-14590.4
-3.75464	-25.5469	-44.5561	-45.2899	-4421.05	-17666.2	-11623.3	-14584.1
-3.75433	-25.3603	-44.7163	-43.67	-4419.61	-17685.3	-11618.4	-14576.7
-3.75403	-25.1821	-44.907	-40.7098	-4418.61	-17688.8	-11618.9	-14575.9
-3.75372	-25.079	-45.0102	-40.5129	-4418.13	-17676.6	-11631.1	-14577.2
-3.75342	-25.0187	-45.0112	-44.8081	-4417.9	-17675.7	-11642.6	-14574
-3.75311	-25.0489	-44.9655	-50.6286	-4418.59	-17688.8	-11643.3	-14570.7
-3.75281	-25.0613	-44.9596	-52.9226	-4419.44	-17699.2	-11640.2	-14571.8
-3.7525	-25.0632	-44.89	-52.0046	-4420.47	-17697	-11637.2	-14575.5
-3.7522	-25.215	-44.8179	-49.7115	-4421.25	-17694.2	-11638.2	-14573.2
-3.75189	-25.3777	-44.8761	-48.0621	-4422.79	-17696.2	-11639.2	-14568
-3.75158	-25.4046	-44.9531	-46.5631	-4425.68	-17689.6	-11636.8	-14557.6
-3.75128	-25.4236	-44.9688	-49.3783	-4427.85	-17692.2	-11626.9	-14552.5
-3.75097	-25.4407	-45.0414	-53.8614	-4429	-17698.2	-11623	-14555.4
-3.75067	-25.4539	-45.0398	-58.3616	-4430.81	-17695.2	-11626.5	-14555.2
-3.75036	-25.5711	-44.9092	-58.5236	-4432.86	-17691.3	-11628.7	-14551.2
-3.75006	-25.6893	-44.8741	-51.4711	-4432.05	-17693.9	-11633.4	-14553.9
-3.74975	-25.6748	-44.9208	-44.518	-4429.12	-17698.2	-11640.5	-14559.8
-3.74945	-25.58	-45.0164	-43.8939	-4429.37	-17694.2	-11646.1	-14558.3
-3.74914	-25.5049	-45.0446	-42.7949	-4431.68	-17694.4	-11644	-14561.2
-3.74884	-25.3996	-45.0655	-37.1369	-4432.69	-17709.4	-11641.8	-14563.9
-3.74853	-25.2778	-45.1156	-28.5881	-4432.92	-17723.3	-11646.5	-14559.5
-3.74823	-25.246	-45.1026	-24.6812	-4432.55	-17714	-11650.8	-14555.3
-3.74792	-25.343	-45.0956	-28.4256	-4433.11	-17684.6	-11643.9	-14549.9
-3.74762	-25.4503	-45.1066	-35.1329	-4435.17	-17660.6	-11636.5	-14550.2
-3.74731	-25.4854	-45.0333	-41.825	-4435.66	-17654.6	-11636.9	-14552.5
-3.747	-25.4661	-45.0071	-43.8625	-4434.95	-17657.9	-11634.5	-14558.4
-3.7467	-25.4898	-45.0305	-41.4273	-4432.53	-17668.5	-11631.8	-14574.5
-3.74639	-25.5662	-45.0377	-39.0493	-4431.88	-17688	-11633.7	-14591.5
-3.74609	-25.6299	-45.1519	-39.7471	-4434.36	-17697.8	-11639.2	-14592.7
-3.74578	-25.6466	-45.2553	-40.8864	-4433.93	-17695.8	-11644.1	-14585.8
-3.74548	-25.6095	-45.1532	-42.1267	-4433.04	-17682.7	-11641	-14586.9
-3.74517	-25.5413	-45.0346	-41.3676	-4432.71	-17661.5	-11632.7	-14587.3
-3.74487	-25.5387	-45.0431	-43.3103	-4434.57	-17637.3	-11626.3	-14578.4
-3.74456	-25.5891	-45.1056	-46.1574	-4437.63	-17631.7	-11625.4	-14571.9
-3.74426	-25.6359	-45.0988	-46.6579	-4441.65	-17654.8	-11627.3	-14576.1
-3.74395	-25.605	-45.0796	-47.3888	-4443.41	-17682	-11633.8	-14586.6
-3.74365	-25.5832	-45.088	-51.1933	-4440.78	-17692.6	-11637.6	-14588.8
-3.74334	-25.678	-45.05	-52.4055	-4439.65	-17691.6	-11635	-14587.4
-3.74304	-25.7513	-45.0259	-47.6679	-4441	-17686.3	-11632	-14584.7
-3.74273	-25.7921	-45.0441	-39.8145	-4443.25	-17687.9	-11632.7	-14581.5
-3.74242	-25.8438	-45.0667	-41.6043	-4441.86	-17697.3	-11638.1	-14581
-3.74212	-25.8975	-45.1236	-49.8429	-4438.28	-17705.5	-11641.5	-14577.4
-3.74181	-26.0241	-45.1621	-53.0194	-4437.22	-17707.9	-11646.9	-14576.2
-3.74151	-26.1224	-45.107	-53.8818	-4438.68	-17700.2	-11650.9	-14578.8
-3.7412	-26.1135	-45.0679	-54.3996	-4440.14	-17695.1	-11653.1	-14576.7
-3.7409	-26.1188	-45.0884	-49.988	-4442.54	-17689.3	-11653.6	-14573.1
-3.74059	-26.1721	-45.0675	-43.5882	-4443.42	-17674.8	-11652.9	-14579.3
-3.74029	-26.123	-44.9887	-41.2781	-4442.02	-17656.5	-11647.7	-14587.2
-3.73998	-26.0161	-44.9862	-40.6328	-4439.73	-17646.7	-11641.8	-14592.7
-3.73968	-25.9441	-45.0481	-40.2588	-4437.32	-17648.5	-11637.7	-14594.2
-3.73937	-25.8615	-45.0233	-38.4261	-4436.58	-17652	-11628.8	-14592.1
-3.73907	-25.8607	-45.0057	-34.3003	-4437.94	-17652	-11620.1	-14587.5
-3.73876	-25.8663	-45.0727	-30.1122	-4440.25	-17657.6	-11612.7	-14579.1
-3.73846	-25.8323	-45.1227	-30.0249	-4441.88	-17665	-11609.8	-14580
-3.73815	-25.8239	-45.149	-33.5429	-4441.79	-17672.7	-11617.4	-14581.7
-3.73784	-25.8432	-45.0964	-32.9094	-4440.95	-17680.5	-11625.8	-14573.6
-3.73754	-25.8475	-45.107	-31.7047	-4439.75	-17676.6	-11624.4	-14560.5
-3.73723	-25.8774	-45.2512	-35.3356	-4441.4	-17664.8	-11617	-14550.5
-3.73693	-26.034	-45.338	-38.3774	-4445.29	-17648.1	-11618	-14551.5
-3.73662	-26.1972	-45.2532	-41.5707	-4446.56	-17627.2	-11623.7	-14560.9
-3.73632	-26.2405	-45.1288	-42.6209	-4446.02	-17616.2	-11620.7	-14572.1
-3.73601	-26.1341	-45.1393	-40.3879	-4448.2	-17618.4	-11614.4	-14583.2
-3.73571	-26.0172	-45.3153	-39.1323	-4450.34	-17634.2	-11608.9	-14587.8
-3.7354	-25.9461	-45.3991	-40.5971	-4451.45	-17647.4	-11603.2	-14586.1
-3.7351	-25.8428	-45.3975	-43.9141	-4453.56	-17656.7	-11600.1	-14586.6
-3.73479	-25.7266	-45.3999	-45.2813	-4456.77	-17662.2	-11605.2	-14584.5
-3.73449	-25.6155	-45.3527	-43.2722	-4456.81	-17660.8	-11612.8	-14579
-3.73418	-25.5427	-45.2933	-44.2581	-4456.4	-17666.1	-11616.2	-14569.8
-3.73387	-25.5381	-45.3429	-47.7411	-4453.32	-17680.5	-11615	-14558.7
-3.73357	-25.6556	-45.3585	-52.7377	-4448.32	-17684.6	-11609.1	-14553.5
-3.73326	-25.7848	-45.2257	-59.5824	-4447.66	-17680.1	-11598.6	-14557.6
-3.73296	-25.8194	-45.1314	-65.4791	-4449.64	-17680.7	-11597.4	-14563.4
-3.73265	-25.7442	-45.2351	-70.8444	-4451.35	-17691	-11594.3	-14565.8
-3.73235	-25.6533	-45.3922	-73.02	-4452.14	-17696.6	-11588.3	-14568.6
-3.73204	-25.574	-45.4993	-71.4348	-4451.25	-17686.4	-11585.1	-14574
-3.73174	-25.5597	-45.4558	-66.82	-4450.23	-17675.9	-11582.6	-14580.5
-3.73143	-25.5918	-45.285	-61.5895	-4450.64	-17667.7	-11579.8	-14582.7
-3.73113	-25.6454	-45.1186	-54.6385	-4451.58	-17657.2	-11572.8	-14578.7
-3.73082	-25.7323	-45.0726	-45.0743	-4453.08	-17643.5	-11563.1	-14572.3
-3.73052	-25.7299	-45.0793	-38.7522	-4454.69	-17618.6	-11560.3	-14572.6
-3.73021	-25.7137	-45.0196	-37.9823	-4452.93	-17599	-11560.7	-14579.9
-3.72991	-25.8642	-45.061	-40.4804	-4449.76	-17607.1	-11561.6	-14583.8
-3.7296	-25.9984	-45.1243	-43.7237	-4451.13	-17638.7	-11572.2	-14589.8
-3.72929	-25.9944	-45.0994	-42.5127	-4453.18	-17663.1	-11586.6	-14594.8
-3.72899	-25.9265	-45.0796	-38.4581	-4453.79	-17670.9	-11592.3	-14584.6
-3.72868	-25.852	-45.1241	-34.3378	-4454.72	-17671.1	-11594.4	-14567.1
-3.72838	-25.8558	-45.2598	-36.97	-4456.26	-17672.1	-11594.9	-14552.8
-3.72807	-25.9141	-45.3015	-45.4437	-4456.89	-17668.8	-11592.9	-14542.8
-3.72777	-25.9297	-45.1999	-54.1098	-4457.55	-17651.2	-11587.4	-14540.4
-3.72746	-25.9606	-45.2119	-57.1393	-4460.86	-17642.6	-11584.9	-14539.5
-3.72716	-25.959	-45.2156	-56.5461	-4461.94	-17636.3	-11587	-14541.2
-3.72685	-25.931	-45.2151	-56.263	-4459.55	-17624.2	-11588	-14538.1
-3.72655	-25.9404	-45.2636	-56.9263	-4455.6	-17621.4	-11585.9	-14530.1
-3.72624	-26.0172	-45.2596	-53.8708	-4453.65	-17637.1	-11586.3	-14525.3
-3.72594	-26.1477	-45.1713	-46.2703	-4454.44	-17655.1	-11592.5	-14526.6
-3.72563	-26.29	-45.0524	-42.5403	-4455.12	-17659.3	-11592	-14518.9
-3.72533	-26.3637	-44.9026	-42.1092	-4457.35	-17648.2	-11585.1	-14506.7
-3.72502	-26.2786	-44.8165	-43.0491	-4459.31	-17637.6	-11580	-14509.1
-3.72471	-26.1695	-44.7965	-43.9528	-4459.45	-17631.2	-11579.6	-14512.1
-3.72441	-26.1855	-44.7935	-41.4519	-4456.09	-17634.5	-11580.4	-14506.5
-3.7241	-26.1823	-44.9671	-38.5813	-4450.91	-17639.6	-11574.9	-14497.3
-3.7238	-26.183	-45.2158	-36.0264	-4444.89	-17637.1	-11568.6	-14496.5
-3.72349	-26.2148	-45.2822	-37.5164	-4442.14	-17632.3	-11565.9	-14498.1
-3.72319	-26.1542	-45.1416	-42.2389	-4442.94	-17630	-11570.9	-14490.6
-3.72288	-26.0522	-44.9839	-45.6819	-4445.54	-17628.2	-11577.9	-14483.8
-3.72258	-26.0511	-44.8679	-47.3649	-4448.88	-17619	-11576.3	-14486.4
-3.72227	-26.1572	-44.8267	-48.6087	-4449.89	-17608.8	-11572.6	-14490.6
-3.72197	-26.3422	-44.9069	-52.2727	-4450.44	-17602.3	-11566.8	-14500.9
-3.72166	-26.4395	-44.9908	-52.0398	-4451.21	-17599.4	-11555.4	-14524
-3.72136	-26.4263	-44.9553	-45.7799	-4453.66	-17600.3	-11548.8	-14539.3
-3.72105	-26.2421	-44.8556	-40.0927	-4455.86	-17604.5	-11554.8	-14542.2
-3.72075	-26.0686	-44.8456	-41.8071	-4458.25	-17608.9	-11554.8	-14537.7
-3.72044	-26.0883	-45.0273	-47.0962	-4461.2	-17604.2	-11548.3	-14526.8
-3.72013	-26.1799	-45.1756	-50.9833	-4461.56	-17589.4	-11545.4	-14516.4
-3.71983	-26.2272	-45.1399	-52.7008	-4460.18	-17576.8	-11543.7	-14511.3
-3.71952	-26.2436	-45.0446	-51.1821	-4457.85	-17576.9	-11539.2	-14509
-3.71922	-26.2361	-44.9454	-48.7605	-4455.57	-17582.8	-11530.6	-14499.7
-3.71891	-26.2042	-44.8937	-48.6947	-4453.47	-17582.1	-11519.8	-14483.8
-3.71861	-26.2711	-44.9171	-50.3076	-4452.72	-17574.3	-11510.6	-14473.8
-3.7183	-26.4221	-44.9671	-49.5077	-4451.29	-17574.3	-11506.7	-14476.2
-3.718	-26.5	-44.9617	-48.0222	-4450.14	-17574.5	-11506.9	-14483.6
-3.71769	-26.4295	-44.9225	-45.1845	-4448.19	-17567.5	-11513.8	-14490.2
-3.71739	-26.2813	-44.9424	-43.2049	-4447.61	-17570.7	-11521.6	-14500.3
-3.71708	-26.1189	-45.0208	-43.2315	-4449.04	-17579.8	-11528.1	-14501.6
-3.71678	-26.0511	-44.9924	-46.7224	-4449.92	-17575.7	-11533.4	-14493.4
-3.71647	-26.068	-44.9129	-50.6694	-4448.98	-17566.2	-11537	-14488.1
-3.71616	-26.1524	-44.8808	-54.0119	-4448.84	-17556.3	-11538.1	-14485.9
-3.71586	-26.1956	-44.8484	-58.5151	-4449.76	-17533.5	-11539.6	-14481.7
-3.71555	-26.1248	-44.7777	-57.9072	-4448.94	-17523	-11538.5	-14474.7
-3.71525	-26.0366	-44.6915	-54.8636	-4448.78	-17537.7	-11532.4	-14471.3
-3.71494	-26.0035	-44.6035	-50.4731	-4448.3	-17557.8	-11529.2	-14471
-3.71464	-25.9839	-44.5013	-46.4679	-4448.54	-17558.3	-11534.1	-14467.1
-3.71433	-26.012	-44.3746	-45.0243	-4449.58	-17537.1	-11544.2	-14461.1
-3.71403	-26.094	-44.3075	-45.6744	-4449.54	-17529	-11550.7	-14461.2
-3.71372	-26.1972	-44.4333	-41.9103	-4451.44	-17528.4	-11549.7	-14463.8
-3.71342	-26.2435	-44.5934	-37.7612	-4451.35	-17527.9	-11546	-14464.1
-3.71311	-26.1081	-44.7297	-38.7424	-4449.14	-17534	-11534	-14460.5
-3.71281	-26.0293	-45.0003	-43.3393	-4448.17	-17530.7	-11520.1	-14450.2
-3.7125	-26.043	-45.2579	-50.3734	-4447.52	-17529.3	-11508.2	-14442.1
-3.7122	-26.0254	-45.422	-54.5292	-4448.06	-17525.4	-11495.7	-14437.1
-3.71189	-26.0688	-45.4965	-56.0911	-4452.09	-17509.3	-11488.3	-14443.3
-3.71158	-26.1919	-45.4462	-55.9109	-4457.75	-17501.4	-11494	-14451.1
-3.71128	-26.3546	-45.3088	-54.6334	-4458.73	-17502.4	-11502.1	-14451.6
-3.71097	-26.4465	-45.232	-55.4853	-4456.24	-17496.6	-11499.1	-14448.3
-3.71067	-26.4416	-45.2485	-58.9747	-4452.14	-17490.8	-11497.4	-14442.6
-3.71036	-26.3551	-45.2904	-62.6613	-4449.58	-17487.3	-11503.2	-14434.3
-3.71006	-26.2019	-45.2572	-62.1029	-4450.52	-17476.7	-11506.6	-14424.3
-3.70975	-26.1197	-45.1608	-58.1518	-4449.23	-17461.4	-11506.4	-14426.4
-3.70945	-26.1048	-45.1099	-52.8551	-4447.41	-17455.4	-11506.2	-14430.1
-3.70914	-26.1446	-45.0824	-52.9344	-4443.64	-17468.7	-11513.2	-14431.1
-3.70884	-26.1868	-45.1829	-53.7325	-4438.4	-17487.7	-11516.2	-14430.8
-3.70853	-26.2208	-45.1858	-51.1542	-4435.35	-17497.6	-11513.3	-14431.2
-3.70823	-26.2409	-45.0722	-48.5569	-4435.82	-17496.7	-11507.6	-14432.8
-3.70792	-26.2179	-44.9895	-45.4827	-4438.69	-17476.9	-11497.1	-14428.5
-3.70762	-26.1855	-44.8581	-44.493	-4442.47	-17448.7	-11494	-14425.4
-3.70731	-26.1029	-44.7174	-46.1833	-4447.6	-17431.2	-11490.8	-14431.9
-3.707	-25.9713	-44.7625	-45.6594	-4449.17	-17421.5	-11476.6	-14429.1
-3.7067	-25.8384	-44.7932	-42.0736	-4447.12	-17416.6	-11465.1	-14418
-3.70639	-25.833	-44.7935	-39.4243	-4445.27	-17423.7	-11460.9	-14413.3
-3.70609	-25.8946	-44.7978	-43.978	-4445.11	-17445	-11452.9	-14414.3
-3.70578	-25.9814	-44.8661	-50.9675	-4442.37	-17462.1	-11443	-14411.9
-3.70548	-26.0552	-44.8974	-56.5131	-4438.61	-17471.1	-11431.3	-14405.4
-3.70517	-26.1088	-44.8909	-57.4237	-4440.31	-17482.1	-11428.3	-14399.7
-3.70487	-26.18	-44.8752	-57.1627	-4441.5	-17490.9	-11435.3	-14406.9
-3.70456	-26.1997	-44.8482	-57.3566	-4438.49	-17486.1	-11439.9	-14416.1
-3.70426	-26.1558	-44.8255	-59.975	-4434.78	-17474.7	-11447.7	-14416.2
-3.70395	-26.105	-44.7756	-62.5952	-4433.18	-17455.5	-11461.2	-14414.3
-3.70365	-26.0858	-44.7393	-63.4733	-4431.47	-17435.8	-11462.1	-14410.1
-3.70334	-26.0609	-44.8011	-63.903	-4430.02	-17426.8	-11452.9	-14410.3
-3.70304	-26.1517	-44.8925	-65.6696	-4432.05	-17421.9	-11446.6	-14411.6
-3.70273	-26.281	-44.9909	-63.948	-4436.03	-17406.3	-11444.5	-14415.1
-3.70242	-26.3617	-45.0564	-59.2629	-4437.84	-17391.4	-11443.3	-14410.3
-3.70212	-26.4664	-45.0966	-59.2543	-4437.85	-17393.6	-11441	-14403
-3.70181	-26.5896	-45.0907	-64.9259	-4440.35	-17401.7	-11440.3	-14398.8
-3.70151	-26.6763	-45.0615	-67.244	-4442.24	-17400.5	-11443.6	-14387.7
-3.7012	-26.6457	-45.0972	-66.7491	-4444.73	-17391.6	-11442.6	-14370.9
-3.7009	-26.5022	-45.1221	-65.3056	-4446.77	-17395.1	-11431.3	-14359.4
-3.70059	-26.3414	-45.0672	-61.0898	-4445.69	-17407.4	-11418	-14351.3
-3.70029	-26.25	-44.965	-56.5224	-4440.82	-17409.2	-11414.4	-14346.3
-3.69998	-26.2624	-44.8476	-52.0407	-4438.87	-17401.7	-11407.5	-14340.6
-3.69968	-26.2589	-44.8064	-48.7728	-4439.86	-17391.8	-11398.4	-14330.7
-3.69937	-26.2262	-44.8994	-47.7737	-4440.4	-17381.4	-11399.6	-14322.9
-3.69907	-26.178	-45.0394	-48.477	-4440	-17377	-11406.2	-14318.4
-3.69876	-26.2331	-45.1663	-54.028	-4437.38	-17378.8	-11411.4	-14315.2
-3.69846	-26.3595	-45.1923	-64.005	-4433.31	-17380.7	-11417	-14316.5
-3.69815	-26.4598	-45.1431	-71.2681	-4429.98	-17372.8	-11418	-14314
-3.69784	-26.4714	-45.1358	-73.0859	-4426.5	-17357.1	-11410.7	-14311
-3.69754	-26.398	-45.1297	-65.3805	-4422.41	-17348.4	-11407.6	-14316.7
-3.69723	-26.3497	-45.1105	-50.9405	-4420.88	-17353.3	-11408	-14316.9
-3.69693	-26.2935	-45.039	-44.703	-4422.88	-17367.6	-11399.3	-14308
-3.69662	-26.0827	-44.9494	-44.6266	-4423.36	-17369.3	-11391.7	-14298.7
-3.69632	-25.9268	-44.967	-47.4936	-4419.5	-17363.5	-11388.9	-14296.4
-3.69601	-25.9861	-45.0208	-49.3095	-4416	-17356.6	-11387.9	-14294.4
-3.69571	-26.0379	-45.056	-49.8625	-4413.58	-17348.2	-11391.7	-14297.2
-3.6954	-25.986	-45.005	-57.3459	-4416.32	-17343.1	-11392.2	-14303.3
-3.6951	-25.9456	-44.908	-64.1971	-4422.79	-17342.5	-11387.9	-14314.4
-3.69479	-25.9008	-44.8951	-63.3875	-4423.4	-17337.9	-11385.2	-14322
-3.69449	-25.8486	-44.9074	-58.8974	-4420.87	-17323.9	-11384.4	-14322
-3.69418	-25.9396	-44.8952	-56.5772	-4422.21	-17313.7	-11384	-14318.9
-3.69387	-26.0402	-44.9805	-55.6658	-4426.39	-17307.1	-11385.8	-14316.8
-3.69357	-26.1975	-45.0265	-48.9826	-4429.01	-17301.1	-11378.7	-14316.6
-3.69326	-26.3283	-44.924	-42.2168	-4429.05	-17298.6	-11367.2	-14307.3
-3.69296	-26.2983	-44.7734	-41.5572	-4429.37	-17294.5	-11361.3	-14293.9
-3.69265	-26.1885	-44.6986	-43.6074	-4427.72	-17289.8	-11362.6	-14281.6
-3.69235	-26.0371	-44.7519	-44.4015	-4422.35	-17290.6	-11364.6	-14278.2
-3.69204	-25.8704	-44.8711	-46.6632	-4419.94	-17289.1	-11367.9	-14283.4
-3.69174	-25.8373	-45.0138	-46.8609	-4421.02	-17277.5	-11363.5	-14284.3
-3.69143	-25.9653	-45.0089	-40.4511	-4420.3	-17260.5	-11351.5	-14280.1
-3.69113	-26.1317	-44.9506	-34.9153	-4416.77	-17244.9	-11339	-14279
-3.69082	-26.3181	-44.9379	-29.0347	-4414.52	-17239.3	-11327.7	-14281
-3.69052	-26.4516	-44.7176	-22.9802	-4415.48	-17237.8	-11317.5	-14277.5
-3.69021	-26.3849	-44.507	-24.5192	-4417.03	-17236	-11310.9	-14270.1
-3.68991	-26.3657	-44.5371	-33.5999	-4418.04	-17241.4	-11314.5	-14266.4
-3.6896	-26.38	-44.6959	-41.0136	-4419.7	-17245.4	-11323.7	-14268.2
-3.68929	-26.3167	-44.7887	-47.7166	-4421.4	-17253.5	-11323.8	-14270.2
-3.68899	-26.2361	-44.7819	-52.2713	-4425.05	-17265.4	-11324.6	-14273
-3.68868	-26.12	-44.7927	-53.4206	-4429.36	-17263.1	-11331.8	-14275.1
-3.68838	-26.0582	-44.8802	-51.3322	-4432.25	-17249.2	-11330.5	-14267.1
-3.68807	-26.1144	-44.8601	-45.028	-4430.94	-17247.2	-11326.2	-14254.7
-3.68777	-26.1418	-44.8606	-40.4849	-4426.8	-17255	-11317.3	-14248.3
-3.68746	-26.0675	-44.9394	-37.5432	-4421.49	-17259.7	-11300.8	-14248.8
-3.68716	-25.8882	-44.9929	-33.762	-4416.6	-17249.5	-11283.4	-14254.3
-3.68685	-25.6867	-45.09	-35.6001	-4415.32	-17239.4	-11267.8	-14247.8
-3.68655	-25.6633	-45.105	-40.7697	-4414.89	-17243.1	-11261.6	-14232.3
-3.68624	-25.8308	-44.8999	-47.3276	-4413.8	-17242.2	-11264.3	-14225.1
-3.68594	-26.0712	-44.6505	-50.2314	-4412.52	-17235	-11269.3	-14221.9
-3.68563	-26.2573	-44.5067	-47.5402	-4412.39	-17228.8	-11270.2	-14217.9
-3.68533	-26.362	-44.4427	-42.504	-4410.96	-17218	-11270.6	-14215.5
-3.68502	-26.3635	-44.4064	-38.0976	-4405.54	-17202.9	-11269.1	-14221.8
-3.68471	-26.3721	-44.451	-34.4884	-4402.47	-17188.7	-11268.4	-14227
-3.68441	-26.3522	-44.4405	-33.031	-4403.45	-17176.6	-11265.3	-14222
-3.6841	-26.1073	-44.4135	-34.3323	-4405.28	-17165.4	-11262	-14217.2
-3.6838	-25.9469	-44.3829	-30.8314	-4405.1	-17156	-11255.1	-14204.2
-3.68349	-26.0378	-44.3983	-25.9928	-4404.43	-17146.3	-11249.2	-14191
-3.68319	-26.1842	-44.5073	-25.7054	-4405.18	-17148.3	-11250	-14191.1
-3.68288	-26.2553	-44.6564	-29.911	-4403.79	-17158	-11256.2	-14194.5
-3.68258	-26.2342	-44.8083	-37.4077	-4399.57	-17154.8	-11259.9	-14194.7
-3.68227	-26.1397	-44.8434	-43.9726	-4393.26	-17137.4	-11258.4	-14199.9
-3.68197	-26.1898	-44.7891	-45.6561	-4390.16	-17118.6	-11257.2	-14203.2
-3.68166	-26.3015	-44.7244	-45.463	-4394.99	-17109.5	-11259.3	-14194.2
-3.68136	-26.3637	-44.7412	-46.7424	-4399.47	-17113.2	-11264.5	-14184.2
-3.68105	-26.3455	-44.8352	-45.0652	-4401.41	-17112.5	-11267.2	-14178.6
-3.68075	-26.321	-44.8617	-43.8537	-4399.64	-17110.6	-11263.2	-14177.7
-3.68044	-26.3685	-44.7939	-42.1943	-4395.12	-17111.6	-11256.7	-14173.5
-3.68013	-26.4342	-44.7223	-37.8869	-4392.65	-17106.1	-11248	-14167.1
-3.67983	-26.4455	-44.7252	-35.3178	-4390.49	-17094.6	-11236.4	-14162
-3.67952	-26.3446	-44.7288	-39.1002	-4388.67	-17081.8	-11228.3	-14159.1
-3.67922	-26.1004	-44.7467	-42.4686	-4388.06	-17073.6	-11224.5	-14152.4
-3.67891	-25.9264	-44.8376	-35.0499	-4390.29	-17073.2	-11218.4	-14143
-3.67861	-25.8891	-44.803	-27.9083	-4394.18	-17064.3	-11205.7	-14136.3
-3.6783	-25.9428	-44.6409	-31.14	-4395.46	-17053.6	-11198.1	-14131.2
-3.678	-26.0261	-44.5467	-38.3633	-4392.28	-17048.1	-11196.7	-14132.7
-3.67769	-25.9202	-44.6022	-38.9969	-4389.67	-17039.5	-11189	-14136
-3.67739	-25.6567	-44.6294	-36.7536	-4394.34	-17033.5	-11179.6	-14130.7
-3.67708	-25.6135	-44.5844	-39.3654	-4398.88	-17045	-11176.8	-14122.3
-3.67678	-25.7211	-44.5567	-44.1482	-4398.85	-17066.5	-11175.2	-14116.7
-3.67647	-25.7606	-44.6082	-44.1969	-4394.87	-17078.9	-11172.5	-14114
-3.67616	-25.7614	-44.6869	-41.125	-4389.73	-17061	-11167.8	-14114.8
-3.67586	-25.8362	-44.6394	-39.3074	-4387.9	-17038.8	-11160	-14117.4
-3.67555	-25.9381	-44.5177	-43.408	-4386.37	-17046.4	-11154.3	-14116.4
-3.67525	-25.9706	-44.4563	-46.6506	-4386.13	-17050	-11157.4	-14116.4
-3.67494	-26.045	-44.5364	-51.6323	-4385.35	-17034.3	-11171.2	-14115.7
-3.67464	-26.1068	-44.6202	-57.7828	-4383.43	-17017	-11191.6	-14109.2
-3.67433	-26.0487	-44.6484	-61.5585	-4381.93	-16995.1	-11202.2	-14102.1
-3.67403	-26.0163	-44.6708	-66.9529	-4381.1	-16979.1	-11198.2	-14089.6
-3.67372	-25.9914	-44.6706	-68.5345	-4382.47	-16979.8	-11188.1	-14077.4
-3.67342	-26.037	-44.6354	-63.1974	-4384.72	-16972.1	-11180.1	-14063.6
-3.67311	-26.1819	-44.6378	-56.4407	-4386.91	-16958.2	-11164.3	-14047.3
-3.67281	-26.268	-44.5877	-50.7472	-4390.49	-16949.2	-11156.2	-14034.7
-3.6725	-26.308	-44.5031	-52.1572	-4393.42	-16950.9	-11162.2	-14031.5
-3.6722	-26.3281	-44.3684	-54.3471	-4393.42	-16964.6	-11162.9	-14031.9
-3.67189	-26.2655	-44.1998	-53.9623	-4391.33	-16973.3	-11155.3	-14032.2
-3.67158	-26.28	-44.1078	-54.7284	-4391.2	-16974.2	-11143.5	-14030.4
-3.67128	-26.3018	-44.0905	-57.9728	-4387.07	-16970.4	-11122.7	-14023.1
-3.67097	-26.206	-44.112	-58.2506	-4382.41	-16959.8	-11104.5	-14014.8
-3.67067	-26.157	-44.0194	-58.3228	-4381.28	-16941.2	-11098.1	-14013.6
-3.67036	-26.0886	-43.8981	-57.4101	-4380.39	-16924.3	-11097	-14013.9
-3.67006	-25.994	-43.9653	-56.1698	-4380.46	-16920.2	-11096.8	-14010.8
-3.66975	-25.9023	-44.1131	-58.3327	-4378.66	-16921.1	-11097.8	-14003.9
-3.66945	-25.904	-44.236	-58.1426	-4375.17	-16920.4	-11104.8	-13994.2
-3.66914	-26.0309	-44.2644	-49.9233	-4371.47	-16919.2	-11113.9	-13989.2
-3.66884	-26.1172	-44.282	-36.6629	-4370.14	-16914.4	-11109	-13989.7
-3.66853	-26.1311	-44.3132	-30.1694	-4371.69	-16904.4	-11091.9	-13992.8
-3.66823	-26.0672	-44.2839	-29.3733	-4374.06	-16898.1	-11072.9	-13998.7
-3.66792	-26.0513	-44.1166	-26.9661	-4375.15	-16899.7	-11057.9	-14004.7
-3.66762	-26.1678	-43.9349	-23.0197	-4374.46	-16899.4	-11045.5	-14002.8
-3.66731	-26.2819	-43.9299	-19.7371	-4371.79	-16896.6	-11045.4	-13997.4
-3.667	-26.3732	-43.909	-18.8918	-4368.83	-16897.3	-11057.3	-13995.4
-3.6667	-26.4372	-43.7812	-20.4461	-4367.42	-16897.3	-11060.4	-13997.4
-3.66639	-26.3796	-43.7184	-19.7708	-4364.77	-16896.4	-11060.1	-13997
-3.66609	-26.2921	-43.7656	-17.1793	-4363.27	-16891.6	-11055.2	-13982.8
-3.66578	-26.2901	-43.8824	-14.8779	-4362.96	-16881.6	-11050.7	-13958.2
-3.66548	-26.3523	-44.0014	-19.5315	-4362.41	-16874.1	-11059.4	-13941.3
-3.66517	-26.2115	-44.0462	-28.7224	-4361.76	-16865.8	-11070.5	-13942.2
-3.66487	-25.9217	-44.0525	-34.9393	-4360.49	-16857.4	-11065.7	-13944
-3.66456	-25.6412	-44.1222	-36.0036	-4358.27	-16848.2	-11055.2	-13940.7
-3.66426	-25.4303	-44.079	-34.7195	-4358.89	-16840.8	-11049.2	-13931.2
-3.66395	-25.3654	-43.937	-31.3904	-4360.76	-16841.3	-11041.9	-13919.4
-3.66365	-25.5378	-43.9004	-25.8319	-4360.59	-16835.8	-11037.2	-13913.9
-3.66334	-25.7894	-43.9724	-20.6325	-4359.21	-16824	-11041	-13910.3
-3.66304	-25.9221	-44.0045	-17.153	-4356.19	-16810	-11048.9	-13907.2
-3.66273	-25.8809	-43.9917	-18.3411	-4352.98	-16795.9	-11044.2	-13906.6
-3.66242	-25.8325	-43.9195	-23.746	-4349.97	-16789.8	-11030.7	-13904.7
-3.66212	-25.9267	-43.9445	-34.3662	-4343.96	-16788.1	-11021	-13898
-3.66181	-26.1434	-43.9712	-46.9887	-4339.72	-16788.7	-11010.5	-13887
-3.66151	-26.2829	-43.8756	-53.9099	-4341.81	-16793.4	-11000.1	-13878.8
-3.6612	-26.185	-43.8406	-53.6189	-4343.69	-16794	-10994.1	-13876.4
-3.6609	-25.9648	-43.8606	-50.8075	-4345.99	-16785.3	-10990.5	-13875.9
-3.66059	-25.7992	-43.8525	-43.2147	-4348.35	-16770.8	-10989.1	-13877.3
-3.66029	-25.7666	-43.8769	-33.2821	-4347.44	-16757.1	-10987.9	-13881.9
-3.65998	-25.7762	-43.9158	-29.6296	-4344.09	-16736	-10992.2	-13884.7
-3.65968	-25.7962	-43.8812	-29.828	-4340.12	-16719.9	-10995.9	-13880
-3.65937	-25.8474	-43.8237	-31.5068	-4338.59	-16723.1	-10988.7	-13877.2
-3.65907	-25.9278	-43.8403	-32.7918	-4339.49	-16735.8	-10981.2	-13875.3
-3.65876	-25.9535	-43.8511	-36.012	-4341.63	-16746.6	-10971.8	-13865.6
-3.65845	-25.9022	-43.7775	-42.2717	-4344.95	-16755	-10960.8	-13853
-3.65815	-25.913	-43.6804	-48.0677	-4347.26	-16756.9	-10953.3	-13842.5
-3.65784	-25.9545	-43.6928	-49.7167	-4345.19	-16741	-10957.6	-13840.1
-3.65754	-25.8986	-43.7986	-49.6531	-4340.14	-16723.8	-10964.3	-13841.9
-3.65723	-25.8196	-43.8394	-46.2156	-4334.35	-16719.2	-10962.9	-13845.4
-3.65693	-25.8292	-43.8452	-39.3441	-4327.38	-16711.3	-10956.7	-13847
-3.65662	-25.7868	-43.774	-36.49	-4321.88	-16703.7	-10947.3	-13843.9
-3.65632	-25.6723	-43.6681	-35.6387	-4322.18	-16704.6	-10940.2	-13836.6
-3.65601	-25.6359	-43.6019	-32.4516	-4326.21	-16714.4	-10937.8	-13827.4
-3.65571	-25.6355	-43.4945	-27.4337	-4331.29	-16713.8	-10931.4	-13823
-3.6554	-25.6385	-43.4255	-26.98	-4332.61	-16702.8	-10926.4	-13830
-3.6551	-25.6936	-43.4632	-33.1542	-4329.57	-16692.9	-10926.1	-13839
-3.65479	-25.8831	-43.5684	-39.2835	-4328.12	-16683.4	-10927.2	-13835
-3.65449	-26.0886	-43.6629	-39.3228	-4327.88	-16673.7	-10928.7	-13819.6
-3.65418	-26.2373	-43.6485	-33.5208	-4330.37	-16678.8	-10923.5	-13801
-3.65387	-26.2496	-43.6359	-22.5625	-4331.91	-16666.2	-10918.6	-13789.2
-3.65357	-26.2063	-43.6546	-14.1905	-4331.68	-16635.7	-10918.9	-13783.1
-3.65326	-26.1804	-43.6996	-14.8641	-4334.1	-16613.1	-10918.4	-13781.3
-3.65296	-26.0929	-43.7481	-19.7666	-4333.23	-16609.9	-10905.2	-13768.9
-3.65265	-25.9484	-43.7871	-25.4554	-4326.32	-16617.1	-10884.2	-13756.2
-3.65235	-25.8544	-43.8163	-27.9816	-4320.59	-16632.8	-10872.3	-13746.3
-3.65204	-25.9142	-43.8114	-31.9501	-4318.91	-16642.3	-10874.1	-13743.9
-3.65174	-26.0529	-43.7786	-36.6807	-4320.5	-16637	-10882.3	-13747.5
-3.65143	-26.0578	-43.7011	-37.4167	-4319.35	-16634.2	-10888	-13747.3
-3.65113	-26.0162	-43.6807	-35.1509	-4314.62	-16633.6	-10890.5	-13737.4
-3.65082	-26.0976	-43.6082	-35.5991	-4311.29	-16628.9	-10891.2	-13727.5
-3.65052	-26.2234	-43.3429	-34.9857	-4310.99	-16626.8	-10886.1	-13723.7
-3.65021	-26.2364	-43.0231	-32.9447	-4308.58	-16611.8	-10874.7	-13719.4
-3.64991	-26.2055	-43.0308	-31.7092	-4306.42	-16584.4	-10863.7	-13714.1
-3.6496	-26.1073	-43.3444	-26.3751	-4307.75	-16570.2	-10854.9	-13714.3
-3.64929	-25.8675	-43.6929	-24.0256	-4309.37	-16572.4	-10847.6	-13720.5
-3.64899	-25.6772	-43.8535	-22.5787	-4310	-16565.3	-10841.7	-13719.9
-3.64868	-25.6621	-43.8095	-23.6313	-4308.64	-16550.3	-10840.9	-13713.6
-3.64838	-25.6097	-43.6717	-22.6963	-4304.8	-16539.2	-10845.8	-13707.5
-3.64807	-25.464	-43.5114	-24.3614	-4301.48	-16536.2	-10840.3	-13705.8
-3.64777	-25.5034	-43.4468	-25.9809	-4302.94	-16542.5	-10830.7	-13700.1
-3.64746	-25.5805	-43.4493	-31.4107	-4305.9	-16547.6	-10821.6	-13689.1
-3.64716	-25.5949	-43.4771	-39.5203	-4304.72	-16555.9	-10823.8	-13679.2
-3.64685	-25.6693	-43.4811	-42.4164	-4300.1	-16560.2	-10833.6	-13674.5
-3.64655	-25.7528	-43.5732	-42.4743	-4295.94	-16550.3	-10835.8	-13674.7
-3.64624	-25.7786	-43.6345	-45.546	-4296.1	-16528.8	-10828.4	-13672.3
-3.64594	-25.7036	-43.5516	-53.938	-4296.91	-16508.4	-10810.5	-13666.3
-3.64563	-25.5966	-43.5398	-57.8094	-4292.15	-16501.9	-10789.5	-13660.5
-3.64533	-25.5074	-43.5755	-52.0516	-4284.23	-16491.2	-10779.5	-13651.6
-3.64502	-25.4958	-43.5675	-45.3107	-4280.61	-16468.7	-10770.2	-13639.7
-3.64471	-25.6097	-43.4537	-46.7269	-4278.67	-16460.7	-10759.4	-13638.1
-3.64441	-25.6653	-43.2549	-50.5097	-4275.58	-16459.6	-10752.9	-13636.2
-3.6441	-25.7314	-43.1795	-50.1264	-4276.86	-16436.8	-10752.1	-13625.9
-3.6438	-25.8333	-43.1349	-48.5513	-4279.05	-16409.6	-10760	-13622
-3.64349	-25.8742	-43.0675	-47.6324	-4278.88	-16402.1	-10767.8	-13631.5
-3.64319	-25.9179	-42.9813	-49.1668	-4278.35	-16405.5	-10774.8	-13636.3
-3.64288	-25.897	-42.9513	-46.4265	-4277.49	-16401.7	-10779.7	-13636.1
-3.64258	-25.8046	-43.0426	-45.1215	-4277.73	-16397.9	-10785.7	-13632
-3.64227	-25.8768	-43.0593	-49.6517	-4276.41	-16401.4	-10783.2	-13619.9
-3.64197	-26.023	-43.0031	-49.5817	-4275.1	-16405.1	-10773.5	-13611.6
-3.64166	-25.9602	-42.9441	-49.6542	-4276.28	-16402.3	-10760.9	-13609.1
-3.64136	-25.7939	-43.0305	-50.4845	-4279.27	-16381.7	-10743.9	-13604.9
-3.64105	-25.6851	-43.1946	-52.0821	-4281.05	-16358.8	-10733.9	-13600.5
-3.64074	-25.5991	-43.3653	-49.5708	-4280.46	-16359.9	-10729.1	-13590.6
-3.64044	-25.4506	-43.4105	-43.9065	-4279.79	-16359.6	-10725	-13580.1
-3.64013	-25.3013	-43.3565	-39.9644	-4275.99	-16360.5	-10728.4	-13574.8
-3.63983	-25.2795	-43.417	-35.647	-4269.21	-16360.9	-10727	-13574
-3.63952	-25.3291	-43.4158	-35.8187	-4264.36	-16346.7	-10726.2	-13575.9
-3.63922	-25.3951	-43.2113	-44.0636	-4263.7	-16328.3	-10730	-13563.7
-3.63891	-25.4561	-43.0056	-49.9422	-4264.79	-16312.7	-10724.7	-13546.6
-3.63861	-25.4341	-43.0042	-46.8369	-4265.12	-16297.2	-10724.4	-13539.5
-3.6383	-25.3331	-43.0032	-50.4102	-4261.29	-16290.5	-10731.7	-13542.5
-3.638	-25.288	-42.872	-51.9812	-4256.29	-16296.9	-10740.6	-13546.8
-3.63769	-25.4183	-42.8181	-43.8055	-4252.32	-16315	-10741.4	-13542.3
-3.63739	-25.5546	-43.0276	-32.4985	-4250.89	-16327.9	-10730.9	-13532
-3.63708	-25.5916	-43.2421	-28.0844	-4253.77	-16322.2	-10718.9	-13523.4
-3.63678	-25.5618	-43.2892	-28.5753	-4257.01	-16303.5	-10704.9	-13518.1
-3.63647	-25.5378	-43.2847	-32.1259	-4258.08	-16302	-10684.8	-13521.4
-3.63616	-25.4923	-43.1694	-35.5741	-4256.65	-16315.5	-10669.6	-13526.3
-3.63586	-25.4796	-42.9841	-38.5412	-4255.14	-16313.5	-10662.1	-13519.4
-3.63555	-25.3964	-42.9058	-41.0051	-4257.33	-16301.1	-10654.5	-13510.2
-3.63525	-25.3183	-42.9014	-46.0616	-4257.12	-16275.2	-10651.3	-13503.4
-3.63494	-25.2994	-42.8693	-50.3723	-4254.22	-16248.5	-10651	-13495.4
-3.63464	-25.2996	-42.8499	-57.4663	-4252.62	-16237.7	-10651.9	-13473.5
-3.63433	-25.3251	-42.8127	-67.6195	-4248.72	-16236.2	-10648.9	-13447.2
-3.63403	-25.4589	-42.864	-73.8873	-4244.75	-16231	-10643.7	-13439.8
-3.63372	-25.5848	-42.7926	-71.531	-4240.89	-16212	-10642.4	-13446.4
-3.63342	-25.6013	-42.5463	-63.6905	-4237.47	-16184.4	-10635.9	-13446.2
-3.63311	-25.5471	-42.5238	-54.079	-4237.49	-16165.1	-10629.7	-13446.7
-3.63281	-25.6121	-42.6815	-46.6182	-4241.92	-16151.9	-10624.6	-13443.1
-3.6325	-25.7246	-42.7996	-42.613	-4247.63	-16145.5	-10622.7	-13436.9
-3.6322	-25.7324	-42.9703	-39.3846	-4253.39	-16138.4	-10619.4	-13427.8
-3.63189	-25.6661	-43.1575	-36.0876	-4257.57	-16130	-10613.6	-13414.5
-3.63158	-25.6287	-43.2384	-35.4037	-4257.04	-16114.8	-10606.3	-13402.5
-3.63128	-25.6285	-43.2336	-41.6887	-4249.15	-16100.4	-10605.4	-13396
-3.63097	-25.5855	-43.0428	-44.2847	-4241.27	-16096.8	-10601.6	-13402.9
-3.63067	-25.551	-42.6913	-43.0386	-4233.9	-16102.9	-10588.3	-13411.4
-3.63036	-25.607	-42.4644	-42.7509	-4227.85	-16110.3	-10580.6	-13415.9
-3.63006	-25.6597	-42.4206	-41.7718	-4225.92	-16119.4	-10576	-13423.3
-3.62975	-25.6533	-42.6162	-37.3337	-4224.39	-16122.9	-10563.3	-13434.8
-3.62945	-25.636	-42.7791	-41.1787	-4221.42	-16124.8	-10550.7	-13437.1
-3.62914	-25.5882	-42.9458	-48.7226	-4217.57	-16123.3	-10550.7	-13433.6
-3.62884	-25.5691	-43.0514	-51.678	-4212.32	-16115	-10558.5	-13433.2
-3.62853	-25.6166	-42.9277	-54.079	-4209.39	-16112.9	-10568.8	-13427.6
-3.62823	-25.6462	-42.7293	-51.1054	-4212.33	-16111.8	-10574.7	-13416
-3.62792	-25.5789	-42.6896	-48.2692	-4217.59	-16106.3	-10569.4	-13398.7
-3.62762	-25.446	-42.8091	-43.833	-4220.35	-16103.1	-10569	-13387.2
-3.62731	-25.394	-42.8248	-36.5821	-4220.6	-16093.6	-10569.6	-13375
-3.627	-25.4126	-42.7433	-33.1192	-4216.01	-16072.1	-10554.5	-13361.5
-3.6267	-25.3757	-42.8065	-30.2304	-4207.97	-16052.1	-10538.8	-13354.5
-3.62639	-25.444	-42.948	-26.8215	-4201.2	-16035.5	-10531.4	-13343.6
-3.62609	-25.5939	-43.0618	-30.5369	-4198.56	-16018.7	-10517.2	-13329.1
-3.62578	-25.6427	-43.0082	-38.4743	-4200.75	-16009.9	-10499.6	-13317
-3.62548	-25.6135	-43.0426	-42.4006	-4203.21	-16012.7	-10492.7	-13304.3
-3.62517	-25.6006	-43.1258	-40.4265	-4205.76	-16018.3	-10492.9	-13288.9
-3.62487	-25.5101	-43.0905	-35.8542	-4207.83	-16016.8	-10487	-13276
-3.62456	-25.3715	-43.0652	-31.811	-4206.36	-16010.8	-10487.4	-13268.9
-3.62426	-25.4155	-43.1126	-31.6161	-4204.08	-16009.2	-10494.4	-13267.7
-3.62395	-25.4809	-43.1852	-35.1335	-4202.13	-16010	-10485.8	-13270.2
-3.62365	-25.3581	-43.1482	-36.908	-4199.84	-16000.1	-10474.7	-13270.9
-3.62334	-25.2422	-42.9681	-39.9479	-4199.34	-15978.6	-10477.4	-13273.1
-3.62304	-25.1542	-42.8262	-40.4273	-4199.06	-15953.9	-10481.1	-13268.6
-3.62273	-25.0006	-42.8991	-35.6484	-4196.88	-15940.1	-10471.4	-13269.2
-3.62242	-24.7629	-42.9064	-26.2584	-4192.32	-15941.2	-10458.3	-13275.3
-3.62212	-24.5831	-42.814	-21.8556	-4189.66	-15946	-10453.9	-13278.2
-3.62181	-24.5741	-42.7129	-23.8764	-4187.26	-15944	-10456.4	-13274.9
-3.62151	-24.7069	-42.7493	-26.8046	-4186.5	-15932.2	-10457.5	-13262.7
-3.6212	-24.8602	-42.8595	-30.2009	-4188.49	-15926.2	-10451.1	-13255.8
-3.6209	-25.0207	-42.9788	-32.6358	-4190.12	-15924.9	-10447.1	-13249.8
-3.62059	-25.2071	-42.9654	-32.8198	-4189.1	-15929.5	-10451.6	-13238.4
-3.62029	-25.4277	-42.6998	-29.1801	-4185.26	-15930.3	-10453.4	-13239.1
-3.61998	-25.5353	-42.3519	-26.0065	-4182.32	-15925.8	-10446.6	-13243.7
-3.61968	-25.6023	-42.1461	-28.8674	-4179.9	-15926.8	-10440.9	-13232.1
-3.61937	-25.6468	-42.0155	-33.5996	-4175.1	-15926.1	-10437.7	-13213.9
-3.61907	-25.5204	-42.0749	-36.2985	-4170.22	-15921.3	-10433.8	-13198.6
-3.61876	-25.3343	-42.2746	-35.3626	-4168.66	-15913.1	-10428.7	-13197.3
-3.61845	-25.2347	-42.458	-35.1291	-4167.49	-15896.7	-10415.7	-13208.2
-3.61815	-25.1945	-42.6041	-37.2432	-4167.91	-15873.4	-10396.3	-13208
-3.61784	-25.1792	-42.6065	-41.3038	-4171.22	-15855.4	-10388.7	-13204.1
-3.61754	-25.1286	-42.6761	-44.0995	-4171.26	-15834.1	-10390.6	-13196.9
-3.61723	-25.0519	-42.7908	-44.2527	-4169.94	-15812.6	-10389	-13175.8
-3.61693	-25.045	-42.707	-44.7077	-4170.96	-15808	-10389.7	-13151.3
-3.61662	-25.1009	-42.5695	-49.5871	-4171.42	-15812.1	-10392.5	-13139
-3.61632	-25.225	-42.4193	-58.8304	-4173.57	-15808.3	-10389.4	-13141.3
-3.61601	-25.3003	-42.1799	-64.6055	-4172.94	-15805.7	-10385.2	-13148
-3.61571	-25.1781	-41.8817	-63.9543	-4168.32	-15802.6	-10378.9	-13150.5
-3.6154	-25.0018	-41.7492	-65.6733	-4165.5	-15796.5	-10371.7	-13146.1
-3.6151	-24.8335	-41.7718	-67.9464	-4166.33	-15793	-10363.9	-13139.4
-3.61479	-24.6781	-41.7484	-66.0935	-4171.17	-15794.1	-10360.8	-13131.8
-3.61449	-24.6548	-41.7006	-57.7461	-4177.78	-15792.7	-10365	-13124.7
-3.61418	-24.6074	-41.7461	-47.2236	-4179.67	-15778.8	-10361.9	-13123.1
-3.61387	-24.5671	-41.7823	-38.9831	-4173.08	-15756.3	-10351.2	-13128.9
-3.61357	-24.6333	-41.9053	-32.4716	-4169.12	-15736.5	-10330.6	-13122.6
-3.61326	-24.9527	-41.9982	-31.0113	-4170.21	-15730.1	-10308.4	-13101.9
-3.61296	-25.2794	-42.0682	-36.8172	-4171.92	-15731.2	-10305.6	-13086.7
-3.61265	-25.3788	-42.0908	-46.5451	-4170.01	-15730.5	-10311.4	-13072.4
-3.61235	-25.5019	-42.1011	-56.0942	-4163.29	-15722.2	-10311.5	-13056.4
-3.61204	-25.6398	-42.1299	-57.3169	-4156.75	-15706	-10304.4	-13041.9
-3.61174	-25.6396	-42.1891	-50.623	-4151.06	-15695.5	-10297.9	-13032.7
-3.61143	-25.4585	-42.252	-39.4168	-4147.34	-15694.1	-10292.8	-13035.2
-3.61113	-25.2779	-42.2732	-31.0591	-4147.49	-15698.7	-10286.9	-13045.6
-3.61082	-25.2473	-42.1663	-34.9913	-4144.77	-15698.1	-10284.9	-13053.7
-3.61052	-25.2196	-42.0108	-42.7693	-4139.47	-15680.6	-10284.4	-13054.5
-3.61021	-25.2615	-42.0729	-45.9429	-4137.31	-15661.1	-10280	-13048.9
-3.60991	-25.1942	-42.1769	-46.7637	-4138.91	-15651.5	-10266.6	-13039.7
-3.6096	-24.9688	-42.0622	-48.408	-4140.69	-15636.2	-10252.7	-13043
-3.60929	-24.796	-41.7583	-48.6585	-4140.5	-15624.8	-10247.4	-13045
-3.60899	-24.7269	-41.5223	-45.6457	-4139.24	-15631.5	-10245.8	-13039.8
-3.60868	-24.6586	-41.5117	-44.5511	-4135.7	-15640.9	-10250.6	-13037.1
-3.60838	-24.5699	-41.6154	-45.5542	-4128.63	-15643.6	-10263.2	-13031.4
-3.60807	-24.661	-41.6199	-42.9724	-4122.55	-15641.4	-10270.8	-13018.9
-3.60777	-24.9182	-41.5146	-37.5623	-4119.02	-15639.4	-10265.2	-13008.1
-3.60746	-24.9731	-41.4285	-32.448	-4117.07	-15630.7	-10250.4	-13001.9
-3.60716	-24.994	-41.3038	-24.9392	-4115.88	-15606.4	-10243.1	-12986.5
-3.60685	-25.1204	-41.1729	-26.9484	-4116.91	-15588	-10241.5	-12957.5
-3.60655	-25.2076	-41.1953	-36.3689	-4115.84	-15579.2	-10246.5	-12936.1
-3.60624	-25.2124	-41.3724	-46.5647	-4112.53	-15572.8	-10247.6	-12932.4
-3.60594	-25.1833	-41.5175	-49.9897	-4110.4	-15559.5	-10231.2	-12944.2
-3.60563	-25.1522	-41.561	-49.7256	-4109.01	-15542	-10211.1	-12959
-3.60533	-25.1362	-41.5755	-47.4553	-4109.18	-15535.8	-10198.5	-12966.5
-3.60502	-25.0264	-41.5695	-52.0444	-4109.68	-15540.5	-10197.8	-12965.9
-3.60471	-24.8833	-41.5933	-55.8874	-4108.15	-15543.3	-10198.9	-12955.4
-3.60441	-24.7818	-41.5643	-53.3307	-4103.14	-15531	-10198.4	-12943.3
-3.6041	-24.8417	-41.4667	-47.7097	-4096.85	-15512.5	-10198.8	-12935.1
-3.6038	-24.9775	-41.4035	-37.8055	-4094.65	-15485.9	-10195.7	-12928.4
-3.60349	-24.9389	-41.3505	-28.2688	-4094.99	-15467.1	-10191.1	-12928.2
-3.60319	-24.736	-41.2073	-21.7179	-4095.5	-15469.9	-10179.5	-12928.2
-3.60288	-24.5164	-41.0674	-21.6523	-4099	-15473.2	-10157.1	-12925.7
-3.60258	-24.4501	-40.922	-26.3848	-4099.37	-15468.7	-10130.7	-12919
-3.60227	-24.4154	-40.7847	-25.0443	-4099.24	-15459.7	-10117.1	-12907.4
-3.60197	-24.4095	-40.8304	-17.6264	-4099.67	-15442.3	-10116.7	-12905.7
-3.60166	-24.5781	-40.9755	-14.9824	-4095.5	-15422.7	-10126.2	-12901.6
-3.60136	-24.6737	-41.0599	-20.232	-4086.8	-15420.2	-10136.6	-12897.8
-3.60105	-24.6323	-41.1171	-26.3362	-4082.4	-15433.1	-10131.7	-12898.2
-3.60074	-24.6091	-41.1574	-30.7323	-4085.57	-15435.1	-10118.6	-12893.1
-3.60044	-24.5614	-41.129	-35.1162	-4089.4	-15426.1	-10105	-12882.5
-3.60013	-24.6041	-40.9609	-38.9515	-4091.22	-15424.9	-10092.9	-12872.4
-3.59983	-24.8384	-40.8522	-43.0574	-4092.67	-15420.5	-10084.4	-12868.8
-3.59952	-25.009	-40.8856	-45.1498	-4092.58	-15413.2	-10082.7	-12865.2
-3.59922	-24.9594	-40.915	-43.6913	-4090.09	-15411.3	-10086.8	-12851.4
-3.59891	-24.9186	-41.0416	-40.931	-4089.71	-15415.2	-10089	-12832.2
-3.59861	-24.9766	-41.2027	-41.7455	-4088.04	-15405.6	-10093.9	-12807.5
-3.5983	-25.0253	-41.1119	-47.7241	-4081.41	-15380.1	-10098.5	-12781.3
-3.598	-25.055	-40.9046	-48.1672	-4076.28	-15352.5	-10091.5	-12768.6
-3.59769	-25.0397	-40.8263	-42.7026	-4075.3	-15335.8	-10080.9	-12773.3
-3.59739	-24.8669	-40.7953	-37.2369	-4075.31	-15335.2	-10076.1	-12783.4
-3.59708	-24.6419	-40.7765	-36.1084	-4076.15	-15347.2	-10072	-12789.5
-3.59678	-24.5048	-40.8556	-42.7949	-4075.29	-15362.5	-10064.6	-12788.7
-3.59647	-24.4069	-40.9577	-48.7782	-4076.12	-15370.7	-10058.2	-12782.4
-3.59616	-24.3478	-41.025	-51.8781	-4077.89	-15370.7	-10058	-12775.9
-3.59586	-24.3856	-41.1046	-54.0637	-4075.82	-15347.2	-10055.3	-12762.4
-3.59555	-24.5206	-41.1249	-53.1904	-4067.96	-15318.3	-10047.1	-12744.1
-3.59525	-24.5459	-41.0229	-49.3508	-4057.83	-15311.9	-10038.7	-12728.4
-3.59494	-24.3993	-40.9492	-44.9682	-4052.36	-15306.9	-10034.4	-12722.8
-3.59464	-24.2663	-40.9697	-40.624	-4049.85	-15289.3	-10025.6	-12727.8
-3.59433	-24.2705	-40.9548	-41.7297	-4047.16	-15279.7	-10011.7	-12736.2
-3.59403	-24.414	-40.9787	-42.9674	-4045.64	-15273.4	-10000.8	-12739.1
-3.59372	-24.6542	-41.106	-40.4112	-4047.01	-15262.5	-9995.08	-12735.4
-3.59342	-24.7442	-41.0453	-36.9832	-4046.92	-15243.4	-9984.69	-12719.2
-3.59311	-24.6558	-40.8767	-34.7309	-4046.07	-15241.5	-9974.81	-12707
-3.59281	-24.6452	-40.7706	-37.915	-4046.55	-15247.4	-9969.18	-12699.3
-3.5925	-24.6744	-40.6519	-40.8114	-4046.41	-15236	-9981.71	-12687.4
-3.5922	-24.7148	-40.4921	-41.1797	-4047.02	-15207.4	-9994.08	-12677.3
-3.59189	-24.7523	-40.5048	-43.1846	-4046.14	-15176.6	-9984.97	-12665.9
-3.59158	-24.7838	-40.6372	-41.7547	-4042.27	-15153.8	-9965.14	-12651.2
-3.59128	-24.6303	-40.7266	-36.0379	-4037.22	-15152.9	-9952.57	-12647
-3.59097	-24.3606	-40.8197	-28.8211	-4032.84	-15163.9	-9944.67	-12657.6
-3.59067	-24.2861	-40.914	-26.8689	-4032.93	-15166.1	-9944.71	-12658.1
-3.59036	-24.3935	-40.8775	-30.0297	-4033.36	-15151.4	-9949.79	-12635.5
-3.59006	-24.4572	-40.7349	-30.0605	-4033.18	-15134.1	-9953.28	-12614.3
-3.58975	-24.4402	-40.5938	-33.0666	-4032.39	-15130.9	-9957	-12606.1
-3.58945	-24.3702	-40.6517	-36.905	-4027.32	-15123.4	-9961.64	-12609.7
-3.58914	-24.268	-40.847	-35.2845	-4020.41	-15113.1	-9949.47	-12617.6
-3.58884	-24.166	-40.8652	-32.8497	-4017.57	-15099.6	-9933.79	-12620.6
-3.58853	-24.0929	-40.7201	-34.3114	-4019.87	-15084.8	-9929.21	-12628.5
-3.58823	-24.0937	-40.5604	-36.7398	-4022.7	-15072.3	-9921.11	-12639.9
-3.58792	-24.1221	-40.5743	-36.5097	-4023.48	-15064.4	-9905.76	-12645.2
-3.58762	-24.2206	-40.6395	-35.9806	-4022.79	-15071.5	-9892.93	-12641.4
-3.58731	-24.3995	-40.6397	-36.9947	-4018.93	-15071.2	-9887.68	-12631.3
-3.587	-24.5188	-40.674	-36.8424	-4015.62	-15065.3	-9888.03	-12624.1
-3.5867	-24.4829	-40.6559	-35.8629	-4011.81	-15067.6	-9898.63	-12617.4
-3.58639	-24.2636	-40.5838	-36.7864	-4012.61	-15059.9	-9906.69	-12605.8
-3.58609	-24.1036	-40.5313	-42.4484	-4015.95	-15049.3	-9903.71	-12595.9
-3.58578	-24.0916	-40.5576	-45.0092	-4015.71	-15043.9	-9891.57	-12589.3
-3.58548	-24.1328	-40.586	-44.3376	-4014.47	-15032.6	-9880.91	-12582.1
-3.58517	-24.1566	-40.5193	-44.5798	-4010.63	-15022.1	-9874.07	-12567.6
-3.58487	-24.1675	-40.3743	-47.1656	-4007.35	-15033.9	-9871.28	-12549.1
-3.58456	-24.1951	-40.1963	-49.2073	-4009.28	-15058.6	-9866.92	-12541.5
-3.58426	-24.16	-40.1544	-49.2851	-4010.67	-15068.1	-9851.08	-12538.5
-3.58395	-24.0958	-40.1996	-44.6745	-4006.34	-15068.9	-9829.71	-12527.5
-3.58365	-23.9569	-40.1938	-40.2956	-4001.56	-15055.6	-9818.83	-12506.7
-3.58334	-23.796	-40.2156	-38.5489	-3998.69	-15030.3	-9816.49	-12489.4
-3.58303	-23.7481	-40.2409	-34.9429	-3998.33	-15020.7	-9811.38	-12481.8
-3.58273	-23.6511	-40.1159	-26.1337	-3994.93	-15028.1	-9801.74	-12481.5
-3.58242	-23.5434	-39.848	-18.3215	-3987.82	-15028	-9794.98	-12482.5
-3.58212	-23.5827	-39.6525	-18.0558	-3980.66	-15014.7	-9797.17	-12481
-3.58181	-23.6999	-39.6775	-21.361	-3975.06	-15000.3	-9799.97	-12480
-3.58151	-23.7728	-39.766	-25.396	-3974.49	-14973.3	-9792.91	-12476.1
-3.5812	-23.9119	-39.8124	-29.5815	-3975.13	-14938.1	-9796.14	-12469.7
-3.5809	-24.0814	-39.7873	-32.1776	-3973.14	-14915	-9806.93	-12464
-3.58059	-24.1487	-39.8157	-36.0205	-3972.64	-14902.6	-9804.62	-12454.7
-3.58029	-24.2046	-39.8651	-40.255	-3978.63	-14893.3	-9796.26	-12440.7
-3.57998	-24.166	-39.894	-42.6283	-3985.24	-14881.2	-9788.83	-12437
-3.57968	-24.0293	-39.9366	-44.6378	-3987.87	-14865.7	-9777.44	-12440
-3.57937	-23.9868	-40.0504	-42.5033	-3985.11	-14848.3	-9771.07	-12446.4
-3.57907	-24.0055	-40.0996	-34.2282	-3982.3	-14838.5	-9765.76	-12453.1
-3.57876	-23.9385	-39.992	-24.4085	-3983.86	-14841.6	-9756.71	-12455.5
-3.57845	-23.9818	-39.9342	-15.3543	-3981.53	-14847.3	-9752.62	-12452.7
-3.57815	-24.0809	-39.892	-6.54709	-3976.86	-14841.7	-9747.42	-12437.6
-3.57784	-24.0351	-39.8306	-5.22803	-3973.2	-14836.8	-9733.05	-12416.7
-3.57754	-24.0082	-39.8911	-11.6955	-3971.16	-14838.2	-9721.43	-12404.9
-3.57723	-24.0429	-39.884	-21.5763	-3970.27	-14837.2	-9711.09	-12402
-3.57693	-23.9515	-39.9321	-36.2549	-3967.25	-14823.4	-9703.14	-12399
-3.57662	-23.9597	-39.9644	-53.0865	-3963.3	-14803.8	-9698.68	-12398.2
-3.57632	-24.0594	-39.9905	-59.6438	-3963.4	-14800.4	-9696.75	-12404.4
-3.57601	-24.0335	-40.0094	-56.744	-3965.83	-14799.4	-9695.61	-12400.9
-3.57571	-23.8659	-40.0081	-54.5102	-3964.06	-14789.8	-9691.45	-12385.8
-3.5754	-23.7169	-40.0653	-53.6432	-3960.91	-14775.4	-9682.74	-12370.4
-3.5751	-23.612	-40.0244	-52.9239	-3963.16	-14756.8	-9674.41	-12362.7
-3.57479	-23.5369	-40.0196	-53.6541	-3965.24	-14735.2	-9673.69	-12364.8
-3.57449	-23.5775	-40.1138	-58.6096	-3963.89	-14715.9	-9671.83	-12365.2
-3.57418	-23.7293	-40.1159	-63.5514	-3960.57	-14713.1	-9670.75	-12352.7
-3.57387	-23.8785	-40.0883	-65.587	-3956.78	-14713.4	-9671.67	-12333.5
-3.57357	-23.9872	-40.1601	-63.8439	-3951.68	-14715.5	-9671.8	-12320.1
-3.57326	-24.1069	-40.2632	-57.3952	-3950.4	-14723.2	-9662.04	-12310.2
-3.57296	-24.1675	-40.2205	-54.5068	-3951.52	-14720.3	-9650.54	-12298.5
-3.57265	-24.154	-40.1926	-55.0706	-3949.7	-14724	-9651.57	-12281.3
-3.57235	-24.2271	-40.2343	-55.9279	-3943.01	-14728.7	-9660.51	-12271.2
-3.57204	-24.2636	-40.273	-58.4607	-3936.62	-14728.3	-9668.27	-12264.8
-3.57174	-24.1171	-40.3506	-58.4118	-3934.71	-14717.4	-9671.53	-12259.5
-3.57143	-23.898	-40.3194	-62.8128	-3934.52	-14703.6	-9668.15	-12254.4
-3.57113	-23.852	-40.0684	-68.8026	-3934.42	-14699	-9655.85	-12241.8
-3.57082	-23.9494	-39.8004	-66.2072	-3932.88	-14700.2	-9637.08	-12228.6
-3.57052	-24.0043	-39.7393	-63.3939	-3929.81	-14697.6	-9617.31	-12224.4
-3.57021	-24.0401	-39.7329	-59.8909	-3928.61	-14690.4	-9596.48	-12223.1
-3.56991	-24.058	-39.6597	-51.4913	-3929.25	-14669.6	-9584.94	-12222.5
-3.5696	-23.9875	-39.6088	-45.1269	-3928.8	-14644.8	-9581.08	-12211.1
-3.56929	-23.9008	-39.5055	-47.1624	-3924.03	-14636.1	-9573.05	-12195.8
-3.56899	-23.8604	-39.4419	-48.3029	-3919.92	-14631.3	-9573.1	-12185.4
-3.56868	-23.7793	-39.5359	-44.982	-3916.46	-14624.2	-9580.23	-12178.6
-3.56838	-23.668	-39.6665	-43.4724	-3913.46	-14616.1	-9585.62	-12180
-3.56807	-23.6409	-39.7572	-40.7978	-3913.17	-14594.2	-9581.94	-12185.4
-3.56777	-23.6838	-39.7428	-33.8293	-3915.23	-14571.8	-9571.9	-12183.5
-3.56746	-23.7056	-39.6266	-25.1462	-3914.77	-14563.2	-9571.31	-12172.6
-3.56716	-23.8181	-39.4769	-17.6795	-3911.9	-14557.9	-9577.59	-12158.8
-3.56685	-23.9924	-39.3084	-12.6224	-3912.5	-14546	-9576.62	-12156.8
-3.56655	-24.1389	-39.3538	-8.50211	-3912.54	-14536.9	-9564.04	-12165.4
-3.56624	-24.2276	-39.4889	-8.77486	-3909.41	-14536.6	-9548.55	-12167
-3.56594	-24.2485	-39.5633	-11.4878	-3906.34	-14535.4	-9539.79	-12153.7
-3.56563	-24.1786	-39.5304	-14.4991	-3905.97	-14519	-9537.52	-12140.4
-3.56532	-24.0425	-39.3693	-19.3627	-3905.36	-14512.8	-9537.65	-12134.8
-3.56502	-23.8978	-39.3016	-27.3834	-3901.73	-14526.6	-9539.21	-12132.8
-3.56471	-23.8353	-39.3188	-29.3015	-3900.03	-14548	-9541.25	-12127.9
-3.56441	-23.8319	-39.2271	-27.1309	-3901.55	-14559	-9531.61	-12123.1
-3.5641	-23.805	-39.0158	-29.0162	-3902.16	-14553.2	-9516.53	-12124.5
-3.5638	-23.8482	-38.8532	-32.6291	-3901.61	-14545.6	-9504.53	-12128.4
-3.56349	-23.9435	-38.8066	-34.6931	-3897.84	-14545.5	-9504.62	-12122.4
-3.56319	-23.8791	-38.931	-34.8916	-3890.09	-14537.1	-9502.95	-12109.7
-3.56288	-23.82	-39.0542	-33.0134	-3882.66	-14531.7	-9490.09	-12101.7
-3.56258	-23.8466	-39.0436	-31.0543	-3879.41	-14526.1	-9471.34	-12097.9
-3.56227	-23.8715	-39.1045	-26.4962	-3876.95	-14507.1	-9448.64	-12092.1
-3.56197	-23.9148	-39.235	-25.0862	-3874.07	-14475	-9432.98	-12087.7
-3.56166	-23.9596	-39.3479	-26.3081	-3874.03	-14453.5	-9430.34	-12079.3
-3.56136	-24.0375	-39.3495	-23.1598	-3874.89	-14446.2	-9438.66	-12072.2
-3.56105	-24.253	-39.2127	-17.4489	-3874.14	-14446.1	-9442.41	-12069.5
-3.56074	-24.3044	-39.0794	-12.8932	-3873.65	-14433.9	-9438.26	-12065.9
-3.56044	-24.0703	-39.0051	-16.5707	-3876.71	-14411.3	-9433.09	-12068.1
-3.56013	-23.8286	-38.9843	-23.9403	-3883.14	-14382.4	-9425.83	-12070.2
-3.55983	-23.7807	-38.9446	-25.246	-3886.07	-14359.7	-9419.2	-12068
-3.55952	-23.828	-38.9475	-20.4453	-3882.65	-14357.7	-9420.06	-12062.5
-3.55922	-23.8185	-39.0194	-19.495	-3876.94	-14352.4	-9426.27	-12050.9
-3.55891	-23.7486	-38.997	-23.1901	-3871.75	-14341.4	-9431.83	-12036.8
-3.55861	-23.7423	-38.8785	-30.3335	-3868.09	-14338.3	-9434.31	-12022.7
-3.5583	-23.7168	-38.7577	-36.7839	-3867.22	-14325	-9438.91	-12010.5
-3.558	-23.6865	-38.6614	-41.2809	-3866.11	-14305.6	-9437.05	-12003.6
-3.55769	-23.7096	-38.5214	-42.2954	-3860.79	-14303.9	-9435.88	-12005.4
-3.55739	-23.7057	-38.4639	-39.5498	-3853.76	-14312.4	-9433.81	-12012.3
-3.55708	-23.6408	-38.3891	-33.4456	-3850.55	-14312.3	-9420.44	-12006.8
-3.55678	-23.5658	-38.3228	-25.6987	-3849.59	-14307.3	-9406.17	-11994.2
-3.55647	-23.5208	-38.3095	-25.0877	-3849.95	-14297.9	-9395.89	-11985.6
-3.55616	-23.4653	-38.3835	-28.9224	-3852.15	-14290.7	-9385.77	-11973
-3.55586	-23.4334	-38.4223	-34.1868	-3852.53	-14288.9	-9375.96	-11962.2
-3.55555	-23.4867	-38.4415	-45.0115	-3849.43	-14286.8	-9366.48	-11956.7
-3.55525	-23.6825	-38.5788	-53.7125	-3846.9	-14280.8	-9354.93	-11949.5
-3.55494	-23.8358	-38.7798	-50.2291	-3844.48	-14266.2	-9347.32	-11942.4
-3.55464	-23.8428	-38.935	-36.6559	-3844.5	-14253	-9342.81	-11940.6
-3.55433	-23.7099	-38.8898	-28.5066	-3844.63	-14253.8	-9338.86	-11944.3
-3.55403	-23.4996	-38.7087	-25.2731	-3843.85	-14254.1	-9334.29	-11945.2
-3.55372	-23.379	-38.5439	-22.6333	-3847.33	-14252.8	-9329.4	-11932.5
-3.55342	-23.374	-38.4617	-20.9088	-3847.41	-14249.9	-9330.16	-11909.7
-3.55311	-23.3788	-38.5237	-20.3118	-3842.02	-14252.6	-9330.17	-11886.9
-3.55281	-23.3864	-38.4652	-24.4069	-3835	-14251.8	-9330.24	-11874.6
-3.5525	-23.396	-38.4093	-31.2813	-3834.3	-14240	-9324.26	-11880.1
-3.5522	-23.386	-38.564	-36.0387	-3839.26	-14224	-9320.21	-11888.3
-3.55189	-23.3522	-38.6842	-38.7288	-3842.32	-14215.9	-9315.12	-11892.7
-3.55158	-23.3109	-38.5455	-37.5661	-3843.24	-14208.1	-9302.08	-11893.1
-3.55128	-23.3239	-38.3614	-35.1113	-3841.29	-14191.9	-9290.71	-11885
-3.55097	-23.2687	-38.1702	-34.2554	-3835.9	-14182.2	-9285.18	-11865.2
-3.55067	-23.2201	-38.2034	-33.7487	-3831.54	-14174.1	-9275.33	-11849.3
-3.55036	-23.215	-38.371	-35.09	-3826.71	-14160	-9264.67	-11841.3
-3.55006	-23.168	-38.4798	-37.2603	-3822.37	-14151.3	-9258.47	-11835.6
-3.54975	-23.1795	-38.5364	-34.3888	-3819.85	-14154	-9250.99	-11838.4
-3.54945	-23.2939	-38.537	-26.9716	-3816.82	-14150.6	-9244.87	-11833.9
-3.54914	-23.3315	-38.5046	-20.1022	-3815.35	-14130.7	-9232.31	-11826.1
-3.54884	-23.2307	-38.4567	-20.2148	-3813.63	-14100.5	-9218.32	-11824.9
-3.54853	-23.0703	-38.5195	-24.3504	-3813.05	-14078.9	-9208.37	-11818.3
-3.54823	-23.0581	-38.474	-28.6714	-3815.06	-14067.2	-9201.18	-11801.6
-3.54792	-23.1413	-38.3134	-30.6199	-3816.55	-14061.1	-9195.99	-11786.5
-3.54762	-23.1673	-38.2059	-22.9404	-3815.15	-14060	-9193.99	-11776
-3.54731	-23.1829	-38.1265	-12.9528	-3813.58	-14060.5	-9196.71	-11765
-3.547	-23.1404	-38.1367	-12.0651	-3813.08	-14058.8	-9200.47	-11758.6
-3.5467	-22.9345	-38.2338	-20.4071	-3809.65	-14048.3	-9203.38	-11761.9
-3.54639	-22.8222	-38.2947	-29.9895	-3804.66	-14051	-9204.57	-11762.5
-3.54609	-22.8819	-38.4516	-35.6152	-3800.06	-14057.6	-9202.69	-11757.7
-3.54578	-23.0358	-38.7496	-34.0928	-3797.82	-14041.1	-9191.61	-11758.3
-3.54548	-23.0905	-38.9205	-30.317	-3799.1	-14022.8	-9170.94	-11745.2
-3.54517	-23.1007	-38.9048	-30.6373	-3800.27	-14016.9	-9158.43	-11717.2
-3.54487	-23.184	-38.7149	-28.1069	-3800.31	-14005.8	-9169.23	-11702.9
-3.54456	-23.2236	-38.4314	-22.4252	-3795.88	-14001	-9185.89	-11699
-3.54426	-23.227	-38.2844	-22.8977	-3791.82	-14016	-9185.27	-11699.8
-3.54395	-23.3493	-38.1603	-23.9012	-3790.5	-14020.2	-9177.32	-11696.1
-3.54365	-23.4517	-38.0434	-20.7847	-3789.92	-14006.9	-9165.4	-11686.8
-3.54334	-23.3436	-37.9787	-19.0925	-3789.83	-13988.9	-9152.68	-11675.1
-3.54303	-23.1276	-38.0046	-21.847	-3787.09	-13977.2	-9135.92	-11666
-3.54273	-22.9269	-38.0047	-23.1085	-3784.04	-13961.6	-9122.45	-11671.8
-3.54242	-22.82	-37.9966	-25.5639	-3785.1	-13952	-9123.32	-11678.8
-3.54212	-22.9204	-38.0604	-28.9017	-3791.97	-13950.6	-9125.76	-11682.7
-3.54181	-23.1423	-38.1339	-33.7708	-3797.73	-13943.5	-9127.01	-11682.5
-3.54151	-23.1783	-38.143	-37.4103	-3797.93	-13934	-9124.89	-11681.7
-3.5412	-23.0985	-38.1594	-40.238	-3791.7	-13919.5	-9121.39	-11682.3
-3.5409	-23.0397	-38.0231	-41.3312	-3784.54	-13910.2	-9123.59	-11676.1
-3.54059	-22.8758	-37.8634	-38.3643	-3781.37	-13900.6	-9121.93	-11665
-3.54029	-22.6464	-37.7701	-32.8649	-3779.66	-13890.8	-9110.25	-11650.5
-3.53998	-22.6679	-37.7587	-29.5085	-3776.69	-13884.7	-9105.34	-11639.8
-3.53968	-22.8468	-37.8747	-29.3741	-3772.85	-13873.3	-9107.92	-11632.3
-3.53937	-22.9669	-38.0106	-31.4258	-3768.83	-13868.4	-9104.67	-11623.1
-3.53907	-22.9735	-38.0554	-32.3542	-3766.32	-13877.5	-9097.06	-11621.4
-3.53876	-22.9877	-37.8791	-33.8038	-3766.84	-13890.3	-9088.24	-11626.6
-3.53845	-22.9093	-37.6642	-34.0208	-3766.97	-13898.4	-9081.88	-11629
-3.53815	-22.8659	-37.5005	-32.685	-3762.66	-13901.2	-9070.92	-11620.9
-3.53784	-22.9435	-37.2372	-32.208	-3756.6	-13896.1	-9059.51	-11602.4
-3.53754	-22.9101	-37.0592	-34.1619	-3752.84	-13880.5	-9055.95	-11589.6
-3.53723	-22.8374	-37.0694	-34.9786	-3752.15	-13861.1	-9055.25	-11583.5
-3.53693	-22.9111	-37.1182	-37.4466	-3750.23	-13853.7	-9060.17	-11578.5
-3.53662	-22.9608	-37.2236	-40.2898	-3746.36	-13863.8	-9069.28	-11568.9
-3.53632	-22.8819	-37.4779	-37.1286	-3744.67	-13867.3	-9072.26	-11554.4
-3.53601	-22.6138	-37.745	-32.5148	-3743.12	-13858.6	-9063.26	-11540.3
-3.53571	-22.255	-37.8197	-27.89	-3738.76	-13846.6	-9056.7	-11525.9
-3.5354	-22.0675	-37.7647	-19.5708	-3735.03	-13836.3	-9057.08	-11515.3
-3.5351	-22.1593	-37.6626	-17.413	-3735.12	-13829.9	-9050.85	-11517.8
-3.53479	-22.3253	-37.4527	-20.9419	-3738.08	-13826.4	-9029.16	-11522.7
-3.53449	-22.3746	-37.345	-23.9799	-3739.03	-13818.8	-9008.53	-11520.8
-3.53418	-22.4026	-37.4324	-26.7333	-3738.16	-13811.1	-9003.57	-11516.6
-3.53387	-22.5756	-37.4329	-30.7434	-3738.36	-13803.4	-9000.87	-11512.4
-3.53357	-22.8113	-37.3314	-34.5543	-3739	-13802.5	-8998.04	-11498.2
-3.53326	-22.9978	-37.1765	-34.5266	-3735.8	-13797.5	-8993.61	-11476.8
-3.53296	-23.0685	-37.0358	-29.0467	-3730.46	-13773.3	-8977.43	-11468.3
-3.53265	-23.1302	-36.9422	-27.4564	-3724.13	-13743.4	-8956.16	-11475.7
-3.53235	-23.1503	-37.0083	-28.263	-3722.49	-13710.9	-8951.5	-11482.2
-3.53204	-23.0777	-37.113	-22.8378	-3723.58	-13694.2	-8953.18	-11486.1
-3.53174	-23.0786	-37.2499	-20.8219	-3722.05	-13685.2	-8952.35	-11483
-3.53143	-23.0908	-37.4403	-23.7794	-3722.55	-13680.1	-8949.54	-11467.9
-3.53113	-23.0733	-37.5809	-21.7737	-3725.29	-13674.8	-8941.52	-11447.4
-3.53082	-23.0557	-37.5151	-14.275	-3724.5	-13660.4	-8939.03	-11434.1
-3.53052	-22.9025	-37.2661	-16.1801	-3719.7	-13639.3	-8935.42	-11426.7
-3.53021	-22.7102	-36.9785	-23.6822	-3711.03	-13628.7	-8926.76	-11413.8
-3.52991	-22.6772	-36.7549	-28.9957	-3703.25	-13624.5	-8914.55	-11396.1
-3.5296	-22.809	-36.7864	-33.2804	-3700.96	-13622.6	-8906.06	-11390.4
-3.52929	-23.0937	-36.976	-30.5206	-3699.25	-13631.3	-8904.51	-11392.6
-3.52899	-23.229	-37.0884	-24.9451	-3695.58	-13630.9	-8910.83	-11391.5
-3.52868	-23.2093	-37.1167	-27.1008	-3693.48	-13618.4	-8915.44	-11388.4
-3.52838	-23.1061	-37.1753	-37.2066	-3694.08	-13604.4	-8912.92	-11389.2
-3.52807	-22.9585	-37.2856	-44.7608	-3696.14	-13601.6	-8907.31	-11390.4
-3.52777	-22.8273	-37.2276	-43.3971	-3696.85	-13602.6	-8898.6	-11385.6
-3.52746	-22.753	-36.9651	-42.585	-3694.06	-13588.9	-8885.31	-11370.6
-3.52716	-22.7664	-36.8213	-45.9236	-3690.31	-13572.7	-8873.99	-11351.4
-3.52685	-22.8681	-36.8899	-48.9322	-3690.57	-13569.5	-8870.24	-11344.9
-3.52655	-22.9153	-37.0811	-51.5129	-3689.7	-13568.5	-8864.96	-11345.8
-3.52624	-22.859	-37.0575	-51.9669	-3684.27	-13560.1	-8857.57	-11348.8
-3.52594	-22.8008	-36.9118	-50.2989	-3679.37	-13532	-8857.21	-11349.5
-3.52563	-22.6496	-36.9067	-52.7736	-3678.45	-13492.8	-8861.2	-11341.3
-3.52532	-22.5404	-36.9945	-57.5149	-3677.98	-13473.2	-8853.95	-11326.5
-3.52502	-22.5321	-37.0278	-57.2966	-3677.57	-13467.4	-8835.45	-11320.2
-3.52471	-22.512	-36.9715	-52.6762	-3677.6	-13461.3	-8815.14	-11316.6
-3.52441	-22.4739	-36.8895	-45.9081	-3678.61	-13459.8	-8811.86	-11307
-3.5241	-22.3586	-36.7085	-37.3233	-3676.71	-13472.1	-8818.65	-11292.7
-3.5238	-22.2364	-36.3815	-34.7272	-3673.54	-13489.7	-8827.01	-11289.4
-3.52349	-22.181	-36.2324	-37.89	-3675.19	-13505.6	-8828.46	-11291.8
-3.52319	-22.086	-36.2696	-40.3463	-3674.2	-13496.1	-8827.81	-11283.5
-3.52288	-21.9967	-36.3672	-39.8095	-3674.35	-13474.1	-8829.69	-11275.8
-3.52258	-22.0026	-36.4381	-45.2967	-3676.2	-13470.3	-8826.25	-11270.9
-3.52227	-22.0597	-36.5238	-59.2446	-3677.29	-13468.6	-8802.6	-11262.6
-3.52197	-22.1046	-36.6171	-64.6873	-3675.92	-13460.1	-8782.52	-11252.2
-3.52166	-22.1287	-36.7224	-60.7816	-3670.64	-13452.9	-8782.96	-11248.2
-3.52136	-22.2204	-36.7707	-58.7563	-3665.29	-13439.9	-8785.63	-11245.4
-3.52105	-22.3604	-36.6427	-54.0095	-3657.98	-13421.5	-8782.75	-11237
-3.52074	-22.3631	-36.5297	-46.3804	-3650	-13411.3	-8779.77	-11235.5
-3.52044	-22.2167	-36.5148	-36.6801	-3649.39	-13406.2	-8773.35	-11234
-3.52013	-22.1047	-36.3841	-30.6841	-3655.45	-13396	-8763.57	-11229.1
-3.51983	-22.0681	-36.2891	-29.673	-3659.03	-13376	-8755.92	-11228.6
-3.51952	-22.0087	-36.2428	-28.2401	-3655.92	-13357.5	-8745.83	-11225.1
-3.51922	-22.0599	-36.184	-27.6787	-3649.28	-13347.9	-8744.71	-11216.2
-3.51891	-22.1435	-36.1975	-31.4683	-3643.05	-13342.3	-8741.83	-11204
-3.51861	-22.2237	-36.3658	-31.6049	-3637.56	-13334.8	-8730.84	-11194
-3.5183	-22.1911	-36.5576	-26.8207	-3633.19	-13328.5	-8727.31	-11189.5
-3.518	-22.0861	-36.6396	-24.4167	-3631.76	-13329.3	-8722.48	-11177.6
-3.51769	-22.1417	-36.6172	-23.136	-3627.61	-13337.9	-8716.48	-11171.5
-3.51739	-22.2839	-36.3443	-23.7505	-3623.5	-13347.5	-8710.4	-11171.1
-3.51708	-22.3526	-36.0395	-28.1168	-3622.71	-13354.3	-8701.23	-11166.2
-3.51678	-22.2903	-35.974	-31.4083	-3626.65	-13338.3	-8697.52	-11158.1
-3.51647	-22.0691	-36.0781	-35.4626	-3632.75	-13309.9	-8701.38	-11153.8
-3.51616	-21.8934	-36.2364	-34.9949	-3634.89	-13300	-8700.94	-11146.3
-3.51586	-21.9186	-36.4172	-31.641	-3634.66	-13286.6	-8690.28	-11136.2
-3.51555	-21.9841	-36.4825	-33.0058	-3637.09	-13261.1	-8680.93	-11132.5
-3.51525	-22.0712	-36.3606	-30.0079	-3637.05	-13242.1	-8679.26	-11136.1
-3.51494	-22.0882	-36.2022	-16.9135	-3632.66	-13229.5	-8679.7	-11143.7
-3.51464	-22.1233	-36.0149	-8.67715	-3627.74	-13229.6	-8678.51	-11148.8
-3.51433	-22.2194	-35.7934	-9.17498	-3622.13	-13242.6	-8677.18	-11142.5
-3.51403	-22.2237	-35.7765	-13.8289	-3615.77	-13242.9	-8669.59	-11132.6
-3.51372	-22.0896	-35.7966	-15.9212	-3608.88	-13222.6	-8661.03	-11118.9
-3.51342	-22.0945	-35.7635	-17.6511	-3601.4	-13205.1	-8660.07	-11100.6
-3.51311	-22.2451	-35.8244	-21.9043	-3597.53	-13200.6	-8665.46	-11091.5
-3.51281	-22.3129	-35.9707	-27.9338	-3599.26	-13207.8	-8670.21	-11091.5
-3.5125	-22.1398	-36.1219	-30.4207	-3601.82	-13211.8	-8660.72	-11091
-3.5122	-21.8713	-36.1835	-27.7755	-3601.5	-13207.5	-8640.57	-11087.5
-3.51189	-21.7224	-36.1667	-24.504	-3600.41	-13200.8	-8638	-11080.6
-3.51158	-21.6781	-36.0449	-25.9216	-3599.72	-13186.7	-8636.85	-11072.7
-3.51128	-21.7616	-35.8884	-32.5485	-3601.59	-13165.3	-8623.11	-11062
-3.51097	-21.8435	-35.8143	-35.2922	-3606.39	-13142.5	-8603.38	-11049.6
-3.51067	-21.85	-35.7872	-34.2076	-3611.09	-13125.2	-8590.93	-11040
-3.51036	-21.8408	-35.8369	-32.8146	-3613.41	-13120.9	-8582.09	-11033.2
-3.51006	-21.8824	-36.0228	-28.9742	-3612.72	-13122.5	-8573.8	-11032.7
-3.50975	-21.9283	-36.2335	-31.3302	-3610.73	-13124	-8564.92	-11040.2
-3.50945	-21.902	-36.3665	-41.8124	-3607.96	-13125.2	-8560.54	-11036.3
-3.50914	-21.9132	-36.3296	-47.0426	-3606.21	-13117.3	-8572.84	-11023.7
-3.50884	-21.9739	-36.2023	-43.8209	-3601.5	-13106.6	-8585.74	-11013.4
-3.50853	-21.9626	-36.1394	-40.2313	-3593.73	-13097.1	-8579.2	-11006.2
-3.50823	-21.936	-36.0199	-39.5483	-3583.7	-13091.4	-8564.53	-11001.8
-3.50792	-21.894	-35.8913	-38.4094	-3575.3	-13084.6	-8560.29	-10998.6
-3.50761	-21.8542	-35.8706	-38.7973	-3569.72	-13077.4	-8559.73	-10991.3
-3.50731	-21.8507	-35.8181	-39.6367	-3573.18	-13072.8	-8550.91	-10980
-3.507	-21.7375	-35.811	-37.0558	-3579.21	-13059.3	-8538.37	-10972.7
-3.5067	-21.7278	-35.9167	-34.8602	-3578.98	-13028.6	-8535.68	-10977.3
-3.50639	-21.8826	-36.0142	-34.349	-3577.41	-12999.1	-8535.34	-10984
-3.50609	-22.0314	-36.0183	-32.5797	-3577.94	-12988.5	-8536.52	-10978.4
-3.50578	-22.0948	-36.0469	-33.7341	-3580.52	-12990.1	-8537	-10970.2
-3.50548	-22.0371	-36.0168	-37.1923	-3582.55	-12995.7	-8534.41	-10961.7
-3.50517	-21.9753	-35.8716	-35.4086	-3583.06	-12992.1	-8530.2	-10951.3
-3.50487	-21.8108	-35.7088	-27.0644	-3581.75	-12988.5	-8531.77	-10952.2
-3.50456	-21.6447	-35.6334	-23.977	-3581.26	-12980.9	-8537.64	-10958.5
-3.50426	-21.5973	-35.7198	-21.3548	-3580.49	-12963.5	-8541.37	-10947.3
-3.50395	-21.6493	-35.8542	-16.2893	-3576.41	-12945.4	-8535.01	-10919.5
-3.50365	-21.5737	-35.8814	-14.5729	-3569.69	-12923	-8510.41	-10895.1
-3.50334	-21.4238	-35.7579	-12.7856	-3565.45	-12904.7	-8488.03	-10878.2
-3.50303	-21.3991	-35.5621	-9.3813	-3564.54	-12901.2	-8475.64	-10864.6
-3.50273	-21.4263	-35.4893	-9.6359	-3561.33	-12911.7	-8465.01	-10859.6
-3.50242	-21.3619	-35.4455	-9.21393	-3556.25	-12920.6	-8455.13	-10857.9
-3.50212	-21.346	-35.4054	-3.09025	-3552.61	-12930.7	-8443.27	-10858.1
-3.50181	-21.4128	-35.4454	2.56312	-3550.39	-12944.8	-8433.3	-10864
-3.50151	-21.488	-35.4184	2.63433	-3546.09	-12947.5	-8428.03	-10868.4
-3.5012	-21.5342	-35.3926	-3.33545	-3540.34	-12939.2	-8427.33	-10863.9
-3.5009	-21.5195	-35.5055	-9.47399	-3535.01	-12929.9	-8425.38	-10857
-3.50059	-21.4368	-35.5141	-19.7654	-3533.31	-12920.9	-8417.58	-10853.5
-3.50029	-21.4407	-35.39	-32.4467	-3533.72	-12915.9	-8412	-10852.9
-3.49998	-21.4803	-35.2912	-38.0462	-3532.82	-12923.1	-8411.41	-10854.6
-3.49968	-21.4697	-35.3486	-38.3604	-3531.34	-12932.4	-8417.02	-10850.3
-3.49937	-21.464	-35.4672	-36.5934	-3527.59	-12928	-8428.38	-10839.1
-3.49907	-21.4152	-35.4786	-34.9739	-3523.72	-12910.9	-8434.29	-10816.3
-3.49876	-21.388	-35.5396	-34.8184	-3524.55	-12881	-8428.19	-10800.6
-3.49845	-21.4116	-35.7508	-33.0946	-3526.66	-12858.5	-8422.12	-10801.8
-3.49815	-21.5297	-35.7598	-31.4399	-3526.56	-12853.3	-8420.05	-10804
-3.49784	-21.5845	-35.5001	-24.9521	-3524.63	-12837.9	-8423.12	-10810.1
-3.49754	-21.5617	-35.2651	-23.104	-3523.34	-12818.8	-8422.69	-10818.6
-3.49723	-21.5915	-35.2238	-30.4565	-3523.32	-12809.9	-8420.75	-10822.6
-3.49693	-21.5474	-35.242	-36.5866	-3519.75	-12798.3	-8419.54	-10825
-3.49662	-21.4315	-35.1326	-36.0267	-3513.14	-12787.1	-8410.9	-10820.5
-3.49632	-21.2958	-34.9649	-38.0172	-3507.93	-12777.9	-8401.63	-10799
-3.49601	-21.2655	-34.8632	-38.6606	-3503.52	-12773.7	-8390.4	-10771.1
-3.49571	-21.2577	-34.8479	-30.5971	-3496.05	-12764.5	-8378.89	-10747.9
-3.4954	-21.2516	-34.8212	-25.9497	-3491.59	-12743.4	-8367.97	-10734.3
-3.4951	-21.2131	-34.8394	-29.3369	-3498.75	-12719.4	-8357.15	-10724.8
-3.49479	-21.042	-34.9134	-31.5294	-3507.53	-12708	-8344.23	-10718.6
-3.49449	-20.9672	-35.0958	-28.7077	-3509.24	-12712.2	-8338.39	-10716.8
-3.49418	-21.0373	-35.3199	-24.4224	-3509.07	-12713.2	-8335.98	-10717.1
-3.49387	-21.1642	-35.4651	-23.2028	-3508.87	-12720.4	-8331.77	-10715.3
-3.49357	-21.2797	-35.4238	-22.7393	-3503.85	-12741.1	-8326.26	-10712.2
-3.49326	-21.2989	-35.374	-19.1912	-3497.94	-12757.5	-8323.74	-10705.6
-3.49296	-21.3488	-35.4758	-18.4742	-3495.72	-12756.6	-8323.52	-10687.2
-3.49265	-21.4042	-35.5082	-19.2517	-3493.43	-12744.3	-8324.25	-10659.8
-3.49235	-21.3312	-35.462	-18.1408	-3491.91	-12736.1	-8319	-10645.9
-3.49204	-21.3684	-35.3794	-16.3766	-3490.51	-12726.6	-8307.56	-10655.3
-3.49174	-21.3976	-35.195	-18.0144	-3490.05	-12718.8	-8295.23	-10674.4
-3.49143	-21.4207	-35.0798	-20.6488	-3489.62	-12716.4	-8282.67	-10682.4
-3.49113	-21.5067	-35.1203	-22.7134	-3484.7	-12714.9	-8270.45	-10672.4
-3.49082	-21.5786	-35.2469	-23.7282	-3479.67	-12717.9	-8263.42	-10656.9
-3.49052	-21.6529	-35.2803	-22.3765	-3478.68	-12717.6	-8265.1	-10651
-3.49021	-21.6583	-35.1368	-18.8699	-3476.4	-12702.3	-8270.91	-10652
-3.48991	-21.589	-35.0263	-18.8396	-3472.81	-12679.6	-8266.25	-10646.3
-3.4896	-21.4901	-34.9919	-24.535	-3472.41	-12665.9	-8256.12	-10641.7
-3.48929	-21.4956	-35.0333	-32.8446	-3473.07	-12653.6	-8249.17	-10638.8
-3.48899	-21.6202	-35.0107	-36.2416	-3474.5	-12620.4	-8254.46	-10630.8
-3.48868	-21.7094	-34.9277	-32.348	-3474.99	-12592.9	-8255.92	-10618.4
-3.48838	-21.6257	-34.6971	-33.1623	-3471.49	-12597.7	-8244.41	-10609.8
-3.48807	-21.4967	-34.5453	-41.4879	-3468.73	-12602.9	-8228.96	-10599.8
-3.48777	-21.4376	-34.5386	-48.5206	-3464.48	-12597.4	-8213.78	-10586.7
-3.48746	-21.434	-34.4437	-44.0626	-3461.74	-12590.4	-8204.56	-10582.1
-3.48716	-21.4436	-34.4308	-30.9233	-3463.93	-12579	-8190.59	-10586.9
-3.48685	-21.383	-34.4906	-22.7305	-3470.02	-12575.2	-8176.21	-10594
-3.48655	-21.3139	-34.5152	-26.3241	-3474.26	-12580.5	-8180.38	-10592.1
-3.48624	-21.4118	-34.5508	-32.4853	-3475.86	-12586.5	-8194.69	-10579.8
-3.48594	-21.5062	-34.5974	-38.7129	-3475.64	-12584.7	-8212.45	-10573.8
-3.48563	-21.4195	-34.6298	-44.0632	-3473.22	-12577.1	-8222.4	-10577.4
-3.48532	-21.3194	-34.534	-49.2798	-3471.56	-12567.4	-8210.6	-10573.7
-3.48502	-21.2328	-34.5691	-52.8097	-3470.27	-12556	-8195.69	-10562.9
-3.48471	-21.1867	-34.8408	-53.6171	-3467.73	-12544.5	-8187.65	-10548.5
-3.48441	-21.1348	-35.0363	-50.0993	-3464.04	-12545.3	-8184	-10530.7
-3.4841	-21.1488	-35.0179	-41.8646	-3459.5	-12548.2	-8180.71	-10515
-3.4838	-21.0895	-34.9563	-38.7759	-3458.03	-12526	-8167.18	-10504.3
-3.48349	-21.0699	-34.8838	-39.0255	-3459.33	-12504.8	-8148.59	-10506.8
-3.48319	-21.0794	-34.7974	-35.4736	-3462	-12497.6	-8133.02	-10520.4
-3.48288	-21.0703	-34.6997	-30.199	-3464.87	-12484	-8125.11	-10530
-3.48258	-21.0945	-34.5052	-28.9607	-3463.19	-12473.2	-8126.46	-10522.9
-3.48227	-21.0764	-34.2829	-33.0198	-3456.99	-12469.3	-8131.85	-10506.1
-3.48197	-21.029	-34.0945	-32.717	-3450.77	-12452.5	-8138.76	-10492
-3.48166	-21.0232	-33.9492	-33.2845	-3444.94	-12429.2	-8138.41	-10482.2
-3.48136	-21.0623	-33.925	-41.7655	-3440.94	-12410.9	-8123.72	-10476.6
-3.48105	-21.1771	-33.9972	-47.6255	-3436.23	-12383.9	-8107.2	-10480.8
-3.48074	-21.2565	-34.0541	-47.7652	-3431.64	-12349	-8097.83	-10488.3
-3.48044	-21.2221	-34.0209	-41.6433	-3433.2	-12331.6	-8094.08	-10490.8
-3.48013	-21.1899	-34.02	-33.6641	-3437.26	-12332	-8091.68	-10484.2
-3.47983	-21.2216	-34.1386	-26.7622	-3434.49	-12342.8	-8091.55	-10470.5
-3.47952	-21.3655	-34.3366	-22.3077	-3430.2	-12352.5	-8087.49	-10467.8
-3.47922	-21.3971	-34.4597	-24.267	-3429.97	-12344.4	-8085.79	-10462.3
-3.47891	-21.3627	-34.3449	-28.5013	-3428.35	-12326.3	-8088.64	-10444.3
-3.47861	-21.3373	-33.9648	-33.9948	-3424.38	-12321.8	-8098.01	-10435.8
-3.4783	-21.2918	-33.662	-35.254	-3421.62	-12318.8	-8102.98	-10433
-3.478	-21.3119	-33.5979	-32.6698	-3419.3	-12311	-8097.62	-10436.2
-3.47769	-21.292	-33.5677	-30.3653	-3412.15	-12318.7	-8092.42	-10434.8
-3.47739	-21.1842	-33.5271	-27.8457	-3404.68	-12322.1	-8096.1	-10423.6
-3.47708	-21.1088	-33.6916	-22.8079	-3400.13	-12323.9	-8105.09	-10411.7
-3.47678	-21.0206	-34.0196	-16.367	-3401.11	-12321.7	-8107.83	-10401
-3.47647	-20.882	-34.1655	-8.55987	-3405.44	-12310.2	-8102.56	-10397.8
-3.47616	-20.8284	-33.9794	-5.91479	-3411.27	-12300.7	-8099.24	-10395.3
-3.47586	-20.9007	-33.8968	-13.4209	-3416.76	-12301.8	-8093.93	-10390.5
-3.47555	-20.867	-33.9218	-25.7108	-3416.21	-12309.6	-8088.75	-10387.1
-3.47525	-20.7024	-33.8688	-34.348	-3411.44	-12321.9	-8080.48	-10383.1
-3.47494	-20.6293	-33.9115	-33.6436	-3408.16	-12304.7	-8066.51	-10374.3
-3.47464	-20.6617	-34.0098	-27.9584	-3406.59	-12261	-8047.96	-10362.1
-3.47433	-20.5845	-34.0412	-25.0761	-3404.83	-12237.6	-8026.35	-10349.9
-3.47403	-20.5774	-33.9189	-29.1635	-3405.42	-12239.3	-8019.27	-10341.6
-3.47372	-20.7311	-33.7531	-33.9198	-3408.74	-12253.6	-8022.62	-10331.9
-3.47342	-20.7235	-33.6744	-33.8355	-3410.44	-12270.3	-8023.94	-10328.1
-3.47311	-20.6549	-33.5923	-32.1799	-3405.68	-12271.3	-8021.33	-10321.8
-3.47281	-20.6134	-33.5863	-30.7731	-3401.46	-12256.9	-8011.09	-10311.6
-3.4725	-20.6116	-33.7032	-26.8648	-3401.11	-12239.4	-8000.75	-10314
-3.4722	-20.5488	-33.8915	-20.9609	-3404.31	-12218.4	-7995.88	-10322.6
-3.47189	-20.4861	-34.0483	-16.0335	-3402.88	-12204.7	-7992.2	-10319.4
-3.47158	-20.4658	-34.0171	-12.6822	-3392.51	-12196	-7990.97	-10312.9
-3.47128	-20.4021	-34.0374	-9.67335	-3381.19	-12186.7	-7996.47	-10308.3
-3.47097	-20.3243	-34.1311	-7.95925	-3375.64	-12181.1	-8000.1	-10296.7
-3.47067	-20.3011	-34.1592	-0.11491	-3374.98	-12178.7	-8000.26	-10282.7
-3.47036	-20.2673	-34.1499	4.46351	-3375.08	-12197.5	-7997.41	-10274.3
-3.47006	-20.2239	-34.0298	2.79684	-3375.61	-12218.1	-7979.09	-10273.1
-3.46975	-20.1662	-33.85	0.28757	-3380.31	-12226.5	-7958.8	-10265.5
-3.46945	-20.1565	-33.7216	-2.54042	-3382.62	-12232.3	-7947.12	-10254.5
-3.46914	-20.1329	-33.6577	-5.55373	-3384.15	-12223.2	-7943.52	-10248.6
-3.46884	-20.1351	-33.7556	-7.56635	-3388.19	-12198.2	-7942.57	-10246.6
-3.46853	-20.2512	-34.1001	-9.35291	-3386.24	-12178.5	-7938.85	-10240.2
-3.46823	-20.417	-34.3056	-13.2419	-3379.98	-12180.4	-7931.31	-10235.3
-3.46792	-20.5213	-34.2859	-14.7183	-3374.53	-12180.9	-7935.48	-10230.7
-3.46761	-20.5761	-34.2197	-15.3828	-3372.27	-12166.7	-7936.98	-10215.9
-3.46731	-20.7652	-34.195	-16.4022	-3371.87	-12143.1	-7926.48	-10199.3
-3.467	-20.8972	-34.1816	-12.9215	-3369.36	-12114	-7913.62	-10194.6
-3.4667	-20.8179	-34.0486	-9.88142	-3364.45	-12090.4	-7898.13	-10190.5
-3.46639	-20.7029	-33.8787	-15.8936	-3361.06	-12074.5	-7883.73	-10187.4
-3.46609	-20.6483	-33.6826	-18.4686	-3360.07	-12067.9	-7884.25	-10188.6
-3.46578	-20.6625	-33.5269	-9.14991	-3360.81	-12068.6	-7888.83	-10187.7
-3.46548	-20.6211	-33.3768	-5.24517	-3359.77	-12075.3	-7886.96	-10186.1
-3.46517	-20.4685	-33.2461	-12.3902	-3354.89	-12078.5	-7888.37	-10189.3
-3.46487	-20.5068	-33.1087	-20.7062	-3349.47	-12077.2	-7892.16	-10193.7
-3.46456	-20.6753	-33.0034	-23.8292	-3339.81	-12073.4	-7898.22	-10191.7
-3.46426	-20.7303	-32.9853	-22.4552	-3333.91	-12061.1	-7896.52	-10183.4
-3.46395	-20.5899	-33.0512	-16.8381	-3338.37	-12048.3	-7887.57	-10169.4
-3.46365	-20.3628	-33.1857	-11.542	-3344.11	-12040.4	-7875.19	-10160.1
-3.46334	-20.1809	-33.2674	-6.71671	-3342.99	-12039	-7867.3	-10163.3
-3.46303	-20.1175	-33.3351	-8.89751	-3337.83	-12039.5	-7861.85	-10161.5
-3.46273	-20.1474	-33.4447	-16.24	-3334.34	-12026.8	-7857.96	-10156.6
-3.46242	-20.2014	-33.4401	-22.1851	-3335.58	-11999.5	-7861.68	-10151.6
-3.46212	-20.3042	-33.3477	-25.3471	-3337.19	-11990.6	-7872.38	-10148.2
-3.46181	-20.3741	-33.3587	-27.4049	-3335.75	-12003.6	-7886.1	-10142.2
-3.46151	-20.4217	-33.3936	-31.64	-3331.82	-12016.9	-7897.04	-10130.1
-3.4612	-20.4809	-33.4297	-30.8206	-3331	-12013.2	-7897.35	-10118.5
-3.4609	-20.5843	-33.5113	-27.3794	-3334.99	-12007.5	-7874.93	-10109
-3.46059	-20.6191	-33.5051	-25.1858	-3337.31	-12016.6	-7863.82	-10090.5
-3.46029	-20.5396	-33.3975	-17.1898	-3335.86	-12016.5	-7868.43	-10070.4
-3.45998	-20.4799	-33.2344	-9.55298	-3332.69	-11998	-7868.76	-10057.4
-3.45968	-20.4448	-33.1994	-8.59968	-3332.9	-11984.1	-7865.7	-10053.8
-3.45937	-20.307	-33.09	-7.42669	-3333.98	-11973.8	-7860.36	-10058.3
-3.45907	-20.1966	-32.8619	-1.30354	-3329.21	-11971.7	-7853.33	-10068.3
-3.45876	-20.1935	-32.6668	-2.70904	-3323.74	-11976	-7847.44	-10082.7
-3.45845	-20.287	-32.6006	-5.30656	-3321.72	-11958.9	-7834.14	-10085.4
-3.45815	-20.3771	-32.6177	-7.60697	-3321.59	-11935.3	-7815.01	-10082.9
-3.45784	-20.3522	-32.6463	-12.8838	-3321.94	-11921.8	-7791.22	-10077.5
-3.45754	-20.2342	-32.6258	-18.1675	-3318.21	-11907.9	-7765.66	-10066
-3.45723	-20.2443	-32.5762	-19.6587	-3313.46	-11905.8	-7750	-10050.8
-3.45693	-20.3187	-32.556	-19.4051	-3308.78	-11922.3	-7745.22	-10039.9
-3.45662	-20.3326	-32.4537	-22.5924	-3304.86	-11921.8	-7747.63	-10034.6
-3.45632	-20.3168	-32.3123	-25.488	-3305.69	-11912.1	-7759.89	-10037.3
-3.45601	-20.228	-32.3179	-23.3065	-3307.3	-11910	-7760.97	-10028.3
-3.45571	-20.1622	-32.3483	-15.6217	-3305.46	-11906.3	-7756.78	-10012.2
-3.4554	-20.3121	-32.2779	-13.6478	-3306.69	-11898.6	-7758.39	-10012.5
-3.4551	-20.5291	-32.3181	-18.5326	-3307.14	-11886.1	-7757.31	-10014.5
-3.45479	-20.5594	-32.3909	-21.686	-3302.45	-11860.7	-7757.17	-10006.2
-3.45449	-20.52	-32.441	-20.5531	-3297.3	-11844.5	-7760.14	-10001
-3.45418	-20.4934	-32.5376	-22.2137	-3295.41	-11837.5	-7751.84	-10004.4
-3.45387	-20.4343	-32.6392	-22.8033	-3298.36	-11833.9	-7737.71	-10001.7
-3.45357	-20.4922	-32.7417	-16.9581	-3304.88	-11843.5	-7728.3	-9990.91
-3.45326	-20.5687	-32.843	-12.6287	-3310.05	-11850.9	-7717.5	-9979.37
-3.45296	-20.6067	-32.8605	-17.6362	-3312.31	-11838	-7699.61	-9969.82
-3.45265	-20.5022	-32.7947	-31.2217	-3314.16	-11815.6	-7688.04	-9960.56
-3.45235	-20.4347	-32.7272	-42.2139	-3314.29	-11804.1	-7680.84	-9951.6
-3.45204	-20.5002	-32.6297	-44.4741	-3313.57	-11798.7	-7678.03	-9946.05
-3.45174	-20.4202	-32.5116	-42.3556	-3311.71	-11790.3	-7679.08	-9949.94
-3.45143	-20.2271	-32.4198	-40.2875	-3309	-11784.7	-7679.4	-9953.12
-3.45113	-20.0651	-32.327	-39.1779	-3306.47	-11784.3	-7673.49	-9946.59
-3.45082	-19.945	-32.2228	-38.9109	-3303.75	-11788.8	-7667.16	-9945.33
-3.45052	-19.8526	-32.2128	-39.4787	-3303.17	-11792.6	-7663.05	-9948.42
-3.45021	-19.7436	-32.2618	-41.6512	-3304.32	-11789.6	-7660.99	-9950.34
-3.4499	-19.7216	-32.2606	-44.3689	-3299.6	-11778.3	-7663.83	-9950.8
-3.4496	-19.7725	-32.1364	-44.2581	-3289.54	-11772.5	-7670.59	-9950.08
-3.44929	-19.6676	-32.1048	-38.5524	-3281.01	-11758.8	-7674.28	-9951.53
-3.44899	-19.5367	-32.2595	-32.9803	-3276.71	-11724.7	-7674.42	-9956.32
-3.44868	-19.4841	-32.4617	-32.5141	-3276.17	-11694.2	-7674.29	-9957.18
-3.44838	-19.5726	-32.4686	-30.9929	-3277.01	-11685	-7675.14	-9945.71
-3.44807	-19.6957	-32.3811	-26.9479	-3273.83	-11679.3	-7679.31	-9928.63
-3.44777	-19.8068	-32.4181	-21.9894	-3272.24	-11672.9	-7673.63	-9917.61
-3.44746	-19.9915	-32.5302	-20.5837	-3274.63	-11674	-7663.5	-9914.43
-3.44716	-20.0795	-32.6224	-25.6447	-3275.3	-11691.3	-7658.62	-9909.93
-3.44685	-19.9782	-32.6236	-22.5924	-3271.12	-11701.6	-7657.64	-9902.15
-3.44655	-19.8218	-32.7167	-13.4848	-3266.52	-11694.8	-7645.28	-9894.97
-3.44624	-19.7289	-32.7935	-6.05273	-3262.48	-11680.7	-7630.8	-9889.57
-3.44594	-19.7376	-32.7229	-2.85367	-3260.64	-11668.5	-7617.79	-9882.19
-3.44563	-19.8695	-32.5093	-4.32825	-3261.3	-11665.9	-7607.67	-9879.31
-3.44532	-19.9988	-32.2719	-6.06871	-3260.23	-11660	-7596.27	-9877.31
-3.44502	-20.0654	-32.1669	-11.687	-3258.78	-11646.6	-7589.92	-9880.38
-3.44471	-20.0461	-32.3267	-15.4287	-3256.37	-11647.9	-7596.65	-9888.29
-3.44441	-19.8948	-32.5313	-17.5632	-3255.35	-11673.5	-7598.66	-9890.01
-3.4441	-19.5517	-32.5792	-25.1691	-3256.04	-11707.6	-7593.41	-9891.5
-3.4438	-19.3138	-32.6161	-30.7164	-3252.99	-11711.2	-7585.89	-9889.66
-3.44349	-19.2779	-32.6896	-25.7775	-3250.19	-11683.5	-7578.18	-9880.97
-3.44319	-19.4279	-32.6591	-15.3001	-3251.36	-11648.1	-7576.84	-9857.09
-3.44288	-19.7237	-32.5214	-8.75188	-3256.07	-11619.6	-7572.14	-9821.77
-3.44258	-20.0241	-32.4382	-5.08473	-3257.65	-11597.2	-7566.14	-9798.11
-3.44227	-20.0504	-32.4338	-4.57914	-3253.35	-11577.5	-7564.26	-9790.83
-3.44197	-19.9022	-32.2648	-8.18863	-3249.01	-11564.3	-7561.86	-9789.73
-3.44166	-19.6993	-32.0051	-14.8386	-3246.94	-11555	-7553.6	-9776.76
-3.44136	-19.556	-31.9923	-15.0178	-3245.57	-11546.6	-7548.2	-9773.41
-3.44105	-19.5413	-32.0958	-15.8182	-3244.17	-11539.6	-7551.68	-9789.67
-3.44074	-19.536	-32.1979	-19.3579	-3241.19	-11541.8	-7543.27	-9799.33
-3.44044	-19.5078	-32.3221	-20.7739	-3237.91	-11539.7	-7528.81	-9790.42
-3.44013	-19.4346	-32.2732	-18.2904	-3235.74	-11537.5	-7524.84	-9777.91
-3.43983	-19.3365	-32.2366	-14.7314	-3233.23	-11533	-7529.33	-9776.88
-3.43952	-19.221	-32.3221	-14.1032	-3231.08	-11526.2	-7533.15	-9772.83
-3.43922	-19.1547	-32.4735	-15.3537	-3228.92	-11521.4	-7521.26	-9763.9
-3.43891	-19.2149	-32.5901	-17.9865	-3229.78	-11513.4	-7507.51	-9757.55
-3.43861	-19.3539	-32.4658	-21.0853	-3231.4	-11510.3	-7501.07	-9759.04
-3.4383	-19.4943	-32.3175	-20.3365	-3229.7	-11523.1	-7497.02	-9762.55
-3.438	-19.6684	-32.2028	-20.3053	-3232.62	-11522.7	-7504.43	-9765.37
-3.43769	-19.9073	-32.1271	-24.8901	-3234.58	-11500.1	-7517.54	-9766.21
-3.43739	-20.0053	-32.022	-27.6292	-3230.4	-11483	-7522.03	-9762.2
-3.43708	-19.8655	-31.8871	-21.5808	-3227.75	-11478.3	-7515.86	-9752.37
-3.43678	-19.8011	-31.7577	-10.8341	-3226.22	-11466.6	-7502.02	-9733.29
-3.43647	-19.8202	-31.7451	-4.87193	-3223.2	-11458.3	-7479.51	-9724.15
-3.43616	-19.6919	-31.851	-8.9943	-3217.35	-11459.7	-7467.56	-9721.35
-3.43586	-19.5212	-31.9507	-13.4878	-3214.44	-11464.4	-7477.69	-9710.86
-3.43555	-19.4266	-32.0539	-13.8272	-3213.95	-11461.7	-7491.98	-9710.31
-3.43525	-19.3759	-32.2323	-9.77329	-3209.58	-11447.8	-7503.1	-9717.57
-3.43494	-19.4032	-32.2602	-1.03679	-3203.94	-11438.3	-7509.64	-9719.14
-3.43464	-19.3821	-32.1218	-3.51019	-3200.09	-11447.5	-7519.36	-9710.47
-3.43433	-19.4367	-32.0924	-15.2275	-3200.35	-11453.5	-7526.56	-9693.92
-3.43403	-19.6105	-32.032	-18.5574	-3198.76	-11442.7	-7520.51	-9683.93
-3.43372	-19.6601	-31.8094	-11.0827	-3194.14	-11421.1	-7513.87	-9673.44
-3.43342	-19.5712	-31.5651	-7.5719	-3189.83	-11405.1	-7505.92	-9658.38
-3.43311	-19.4215	-31.4902	-10.6656	-3190.02	-11400.6	-7500.83	-9650.41
-3.43281	-19.2796	-31.56	-12.2258	-3192.74	-11396.4	-7496.42	-9651.89
-3.4325	-19.3567	-31.5957	-12.776	-3190.84	-11388.6	-7492.21	-9659.16
-3.43219	-19.5875	-31.702	-10.8935	-3186.29	-11365.2	-7483.28	-9654.04
-3.43189	-19.6776	-31.7462	-9.20172	-3184.2	-11347.9	-7467.48	-9635.97
-3.43158	-19.5994	-31.5914	-6.42239	-3185.35	-11327.2	-7458.9	-9623.62
-3.43128	-19.4075	-31.388	-4.78366	-3187.63	-11313.6	-7459.64	-9622.04
-3.43097	-19.2472	-31.3248	-4.75166	-3190.58	-11315.1	-7457.49	-9618.96
-3.43067	-19.1912	-31.4554	-6.26512	-3190.66	-11316.3	-7450.98	-9615.48
-3.43036	-19.1721	-31.6383	-10.7211	-3189.7	-11316.6	-7441.53	-9609.48
-3.43006	-19.2476	-31.698	-14.8031	-3189.17	-11313.8	-7435.47	-9600.17
-3.42975	-19.3461	-31.5921	-16.8649	-3189.16	-11307.3	-7430.87	-9593.62
-3.42945	-19.4222	-31.5753	-15.5	-3189.04	-11301.1	-7431.85	-9595.64
-3.42914	-19.5276	-31.6967	-15.8823	-3188.61	-11282	-7432.91	-9607.79
-3.42884	-19.6182	-31.7829	-20.3144	-3186.74	-11265.4	-7424.27	-9616.27
-3.42853	-19.6201	-31.8512	-24.2752	-3186.53	-11264.6	-7415.4	-9605.09
-3.42823	-19.5799	-31.9045	-28.0866	-3187.07	-11270.6	-7409.98	-9589.2
-3.42792	-19.7304	-31.8646	-29.39	-3185.71	-11277.3	-7400.74	-9580.9
-3.42761	-19.9278	-31.7593	-24.8344	-3184.24	-11283.1	-7385.39	-9564.04
-3.42731	-19.9504	-31.7104	-20.2285	-3181.01	-11283.4	-7367.93	-9544.11
-3.427	-19.8727	-31.5726	-15.4183	-3176.69	-11283	-7345.35	-9529.17
-3.4267	-19.7593	-31.4041	-9.30928	-3173.63	-11279	-7324.88	-9519.5
-3.42639	-19.6508	-31.3534	-7.76431	-3168.63	-11273.2	-7315.03	-9515.99
-3.42609	-19.5507	-31.3332	-9.21758	-3163.46	-11263.2	-7318.42	-9517.84
-3.42578	-19.4878	-31.1811	-7.8434	-3161.17	-11240.5	-7326.08	-9523.07
-3.42548	-19.4909	-30.955	-13.3878	-3159.88	-11224.2	-7331.68	-9520.14
-3.42517	-19.5454	-30.7653	-17.044	-3158.74	-11224.2	-7331.71	-9511.63
-3.42487	-19.5172	-30.6635	-15.1977	-3156.74	-11230.6	-7337.23	-9508.18
-3.42456	-19.4834	-30.7219	-11.8562	-3155.98	-11228.8	-7345.57	-9504.07
-3.42426	-19.3453	-30.8791	-3.76502	-3156.49	-11218.3	-7348.8	-9503.53
-3.42395	-19.2298	-30.9347	2.68092	-3156.69	-11206.8	-7343.24	-9507.87
-3.42365	-19.3142	-30.9384	3.78977	-3156.98	-11201.9	-7331.34	-9509.36
-3.42334	-19.4981	-30.9793	-1.77636	-3159.07	-11216	-7322.51	-9510.1
-3.42303	-19.5374	-31.1053	-11.6952	-3162.13	-11228.4	-7318.27	-9505.76
-3.42273	-19.3945	-31.2997	-17.1054	-3163.14	-11231	-7310.52	-9491.24
-3.42242	-19.3015	-31.4698	-23.0491	-3159.53	-11225.6	-7303.71	-9470.22
-3.42212	-19.3709	-31.5167	-30.4293	-3154.24	-11218.1	-7292.39	-9461.01
-3.42181	-19.4441	-31.5793	-31.2148	-3150.89	-11212.7	-7276.6	-9466.29
-3.42151	-19.5286	-31.602	-26.3932	-3150.14	-11205	-7279.61	-9463.83
-3.4212	-19.5586	-31.3755	-23.3217	-3150.25	-11181.8	-7295.53	-9451.27
-3.4209	-19.3717	-31.0977	-22.2116	-3148.57	-11158.6	-7297.43	-9450.52
-3.42059	-19.1915	-31.0182	-14.049	-3146.16	-11138.5	-7291.07	-9452.99
-3.42029	-19.1564	-31.1105	-3.07638	-3145.63	-11120.8	-7281.45	-9455.54
-3.41998	-19.241	-31.2264	2.69562	-3146.75	-11112.9	-7277.07	-9456.7
-3.41968	-19.3528	-31.2142	1.75182	-3145.91	-11087.5	-7277.84	-9448.13
-3.41937	-19.3192	-31.2016	0.25549	-3144.83	-11061.4	-7288.19	-9438.22
-3.41907	-19.2913	-31.0958	-4.09899	-3143.75	-11049.3	-7296.16	-9437.61
-3.41876	-19.3573	-31.0925	-9.37105	-3144.53	-11043	-7286.14	-9443.74
-3.41845	-19.4922	-31.2388	-15.6732	-3141.7	-11046.8	-7277.04	-9447.27
-3.41815	-19.5923	-31.3601	-14.9551	-3133.86	-11048.3	-7271.41	-9440.62
-3.41784	-19.5599	-31.3618	-11.0275	-3124.47	-11038.6	-7258.61	-9428.69
-3.41754	-19.385	-31.277	-9.76159	-3119.51	-11019.2	-7246.35	-9422.1
-3.41723	-19.2723	-31.3493	-8.11025	-3118.41	-11011.1	-7243.23	-9405.61
-3.41693	-19.2244	-31.3093	-8.02162	-3116.64	-11018.2	-7237.74	-9385.34
-3.41662	-19.1912	-31.172	-12.2543	-3113.43	-11016	-7229.26	-9380.75
-3.41632	-19.1534	-31.0496	-14.0077	-3112.98	-11005	-7222.72	-9385.41
-3.41601	-19.1883	-30.905	-17.3303	-3113.14	-11002	-7213.7	-9385.13
-3.41571	-19.2132	-30.9347	-22.2171	-3114.75	-10998.1	-7205.43	-9374.05
-3.4154	-19.1751	-31.1021	-23.4819	-3117.38	-10995.6	-7199.09	-9361.24
-3.4151	-19.0602	-31.286	-26.1752	-3120.74	-10997.8	-7198.94	-9350.52
-3.41479	-18.887	-31.4586	-27.7352	-3124.93	-10994.1	-7204.13	-9346.63
-3.41449	-18.7266	-31.4854	-22.524	-3127.6	-10985.1	-7205.86	-9353.33
-3.41418	-18.6279	-31.4244	-13.5907	-3128.33	-10976.4	-7203.2	-9365.02
-3.41387	-18.6071	-31.405	-13.4791	-3128.35	-10978.7	-7198.8	-9370.91
-3.41357	-18.6665	-31.3531	-17.7082	-3129.34	-10977.5	-7189.54	-9362.58
-3.41326	-18.8094	-31.2386	-18.8222	-3126.79	-10973.2	-7176.08	-9353.84
-3.41296	-18.8759	-31.103	-18.1755	-3122.54	-10966.5	-7169.92	-9348.61
-3.41265	-18.8468	-30.9887	-19.9183	-3120.52	-10973	-7166.59	-9337.58
-3.41235	-18.8182	-30.9042	-17.3721	-3117.73	-10976.6	-7159.39	-9323.99
-3.41204	-18.7932	-30.7867	-13.2574	-3111.17	-10968.7	-7153.2	-9320.49
-3.41174	-18.7958	-30.7197	-15.7712	-3104.26	-10960.7	-7145.2	-9325.95
-3.41143	-18.7372	-30.7912	-17.9386	-3101.39	-10970.1	-7137.99	-9323.82
-3.41113	-18.6249	-30.8385	-19.2302	-3103.31	-10989.9	-7136.76	-9305.62
-3.41082	-18.5246	-30.8688	-26.1031	-3103.86	-10995.4	-7148.34	-9289.81
-3.41052	-18.4105	-30.9366	-38.4154	-3100.2	-10989.3	-7155.47	-9292.21
-3.41021	-18.272	-31.0126	-46.5402	-3099.26	-10980.7	-7149.65	-9302.7
-3.4099	-18.2341	-31.0387	-44.6855	-3101.83	-10977.2	-7139.87	-9306.25
-3.4096	-18.3604	-30.9132	-40.6835	-3101.32	-10969.9	-7132.44	-9301.26
-3.40929	-18.589	-30.7545	-38.3106	-3099.88	-10958.9	-7128.81	-9296.38
-3.40899	-18.7427	-30.605	-34.6768	-3098.91	-10947.5	-7120.32	-9289.19
-3.40868	-18.7902	-30.3557	-34.3057	-3099.55	-10931.3	-7110.97	-9284.36
-3.40838	-18.8372	-30.22	-32.8109	-3102.98	-10916.6	-7101.29	-9282.04
-3.40807	-18.8576	-30.2034	-26.4189	-3105.52	-10911.1	-7102.02	-9273.2
-3.40777	-18.7107	-30.0669	-20.6343	-3100.64	-10907.1	-7104.76	-9261.51
-3.40746	-18.4595	-29.8212	-16.0295	-3092.61	-10908.9	-7103.5	-9262.81
-3.40716	-18.396	-29.7607	-13.9348	-3090.25	-10911.8	-7103.99	-9275.78
-3.40685	-18.4601	-29.7952	-14.1074	-3092.45	-10907.6	-7099.5	-9285.98
-3.40655	-18.5014	-29.824	-15.2806	-3092.79	-10885.8	-7087.86	-9280.84
-3.40624	-18.508	-29.8833	-16.2936	-3088.49	-10867.3	-7078.31	-9269.85
-3.40594	-18.6508	-29.8486	-23.1447	-3084.21	-10868	-7070.98	-9255.12
-3.40563	-18.9152	-29.761	-26.9187	-3082.79	-10862	-7066.38	-9239.2
-3.40532	-18.946	-29.8722	-26.7946	-3080.31	-10843.6	-7061.89	-9230.73
-3.40502	-18.9593	-30.0577	-25.3282	-3076.85	-10821	-7061.91	-9224.59
-3.40471	-19.0641	-30.1442	-23.3898	-3075.88	-10800.7	-7062.89	-9213.69
-3.40441	-19.1512	-30.1282	-15.5294	-3078.08	-10789.1	-7066.8	-9202.22
-3.4041	-19.1481	-30.1253	-10.5187	-3075.88	-10780.4	-7078.68	-9196.74
-3.4038	-19.1463	-30.1531	-6.49082	-3069.97	-10772.1	-7089.56	-9190.72
-3.40349	-19.0704	-30.1964	-0.88011	-3069.94	-10762.8	-7086.8	-9182.42
-3.40319	-18.9169	-30.2435	-1.13558	-3072.54	-10772	-7067.59	-9180.14
-3.40288	-18.8282	-30.269	-4.78105	-3072.31	-10797	-7060.09	-9177.23
-3.40258	-18.7091	-30.3256	-7.88782	-3070.14	-10805.4	-7063.77	-9166.53
-3.40227	-18.6024	-30.314	-9.99032	-3065.23	-10801.5	-7056.9	-9163.79
-3.40197	-18.5161	-30.3237	-4.09791	-3061.43	-10800.7	-7050.47	-9161.68
-3.40166	-18.3706	-30.3911	0.75281	-3058.22	-10788.3	-7046.78	-9156.24
-3.40136	-18.1927	-30.4843	-2.9456	-3053.99	-10783.5	-7036.64	-9154.69
-3.40105	-18.1961	-30.4582	-6.59436	-3053.5	-10791.2	-7026.52	-9152.4
-3.40074	-18.2721	-30.3316	-7.58345	-3052.96	-10796.6	-7015.69	-9152.05
-3.40044	-18.3884	-30.318	-3.49089	-3053.57	-10786.9	-7008.59	-9150.31
-3.40013	-18.5555	-30.2873	2.52199	-3055.62	-10777.4	-7009.81	-9154.21
-3.39983	-18.6306	-30.2379	9.04193	-3058.43	-10788.8	-7012.29	-9161.85
-3.39952	-18.7105	-30.1162	11.7516	-3052.94	-10798	-7022.49	-9169.34
-3.39922	-18.7759	-29.9832	8.23585	-3042.29	-10784	-7037.73	-9171.15
-3.39891	-18.6928	-30.0639	3.09383	-3039.1	-10756.1	-7039.28	-9160.47
-3.39861	-18.521	-30.2826	-1.79575	-3039.94	-10732	-7031.43	-9149.46
-3.3983	-18.4975	-30.4689	-5.38283	-3039.01	-10714.9	-7023	-9143.58
-3.398	-18.5775	-30.5492	0.03139	-3037.49	-10714.4	-7017.71	-9139.41
-3.39769	-18.6435	-30.5549	8.49304	-3037.06	-10728.2	-7016.1	-9129.99
-3.39739	-18.6765	-30.6057	10.9674	-3035.82	-10730.2	-7011.84	-9115.33
-3.39708	-18.6072	-30.5748	7.78569	-3036.21	-10722.5	-7008.16	-9105.42
-3.39678	-18.6711	-30.4461	3.26978	-3038.25	-10715.6	-7008	-9094.12
-3.39647	-18.8049	-30.331	-2.76282	-3042.58	-10695.3	-7004.6	-9077.73
-3.39616	-18.8431	-30.1123	-4.35362	-3046.34	-10677.6	-7004.44	-9058.03
-3.39586	-18.9783	-30.0668	-1.9645	-3045.14	-10675.3	-7009.41	-9043.67
-3.39555	-19.0587	-30.193	-1.6791	-3039.55	-10683.7	-7012.25	-9041.13
-3.39525	-18.9441	-30.23	-0.00379	-3032.54	-10691.4	-7006.59	-9051.64
-3.39494	-18.8212	-30.1153	2.20959	-3024.49	-10691.5	-6998.22	-9062.09
-3.39464	-18.7613	-30.0284	5.56221	-3019.44	-10681	-6995.21	-9069.46
-3.39433	-18.684	-29.987	10.1291	-3018.74	-10655.2	-6987.78	-9073.85
-3.39403	-18.633	-30.035	9.9121	-3022.35	-10636.1	-6980.35	-9058.56
-3.39372	-18.5805	-29.9849	8.70875	-3027.99	-10632.6	-6978.33	-9039.95
-3.39342	-18.5248	-29.9082	7.39825	-3031.71	-10621.8	-6979.47	-9023.21
-3.39311	-18.5037	-29.9205	5.73022	-3032.75	-10606.6	-6979.16	-9006.13
-3.39281	-18.4798	-29.9798	2.79871	-3029.72	-10599.7	-6976.93	-9004.88
-3.3925	-18.3868	-30.0091	-0.24788	-3022.43	-10597.5	-6967.77	-9010.61
-3.39219	-18.2327	-29.9716	-2.85375	-3015.43	-10585.8	-6961.69	-9009.18
-3.39189	-17.9891	-29.8193	2.79533	-3014.25	-10569.5	-6963.08	-8997.92
-3.39158	-17.8978	-29.8045	12.0552	-3014.57	-10579.7	-6958.54	-8989.13
-3.39128	-17.9521	-29.8373	14.6684	-3012.71	-10602.7	-6941.29	-8982.24
-3.39097	-17.8925	-29.8154	16.0885	-3009.86	-10602.7	-6922.16	-8978.46
-3.39067	-17.7574	-29.8603	17.7973	-3007.52	-10581.4	-6916.06	-8977.4
-3.39036	-17.6517	-29.8683	9.64792	-3008.68	-10552.8	-6915.92	-8977.03
-3.39006	-17.5967	-29.6995	-3.7893	-3010.75	-10536.3	-6914.2	-8975.4
-3.38975	-17.6707	-29.6348	-3.29462	-3009.5	-10534.7	-6913.08	-8967.94
-3.38945	-17.8163	-29.8007	2.11647	-3004.36	-10535.4	-6913.54	-8958.67
-3.38914	-17.9371	-29.8428	3.28871	-2998.72	-10545.3	-6918.07	-8957.38
-3.38884	-18.0542	-29.738	2.24949	-2999.1	-10556.1	-6918.35	-8958.62
-3.38853	-18.0884	-29.6695	2.26287	-3001.87	-10558.6	-6912.27	-8947.01
-3.38823	-18.0877	-29.7076	0.65558	-3003.29	-10559.8	-6900.21	-8937.21
-3.38792	-17.9711	-29.6242	2.18676	-3003.07	-10555.4	-6886.48	-8949.2
-3.38761	-17.7878	-29.4634	3.80957	-3001.29	-10542.2	-6879.88	-8973.41
-3.38731	-17.8972	-29.4562	0.17075	-2997.41	-10527	-6878.98	-8969.38
-3.387	-18.1371	-29.5653	-11.1727	-2993.02	-10514.9	-6881.89	-8953.94
-3.3867	-18.2591	-29.5251	-22.7623	-2989.57	-10515.5	-6885.41	-8948.01
-3.38639	-18.4115	-29.3701	-23.5676	-2988.65	-10515.9	-6881.07	-8936.66
-3.38609	-18.5284	-29.1465	-17.0955	-2988.7	-10506.5	-6873.46	-8932.71
-3.38578	-18.564	-29.1259	-13.9842	-2986.58	-10497.4	-6866.08	-8933.4
-3.38548	-18.529	-29.23	-12.9113	-2983.21	-10489.9	-6868.85	-8931.15
-3.38517	-18.4282	-29.4247	-7.02025	-2983.44	-10471.7	-6880.87	-8919.41
-3.38487	-18.3087	-29.5371	-3.04243	-2984.43	-10454.5	-6882.93	-8908.21
-3.38456	-18.266	-29.4381	-5.75045	-2981.96	-10454.3	-6879.61	-8901.69
-3.38426	-18.3387	-29.3108	-9.79434	-2977.68	-10466.3	-6882.47	-8897.84
-3.38395	-18.4725	-29.155	-13.379	-2974.43	-10471.5	-6883.13	-8892.81
-3.38365	-18.6231	-29.0475	-17.1353	-2972.46	-10459.9	-6876.71	-8880.23
-3.38334	-18.6607	-29.1801	-21.3162	-2971.6	-10450.3	-6870.27	-8869.06
-3.38303	-18.5501	-29.2593	-25.1875	-2974.95	-10450.8	-6865.24	-8856.45
-3.38273	-18.3723	-29.3726	-24.265	-2978.8	-10446	-6856.77	-8847.49
-3.38242	-18.1507	-29.5507	-22.9451	-2982.39	-10424.8	-6845.32	-8854.63
-3.38212	-17.9656	-29.6031	-21.6051	-2984.17	-10398.3	-6831.97	-8861.72
-3.38181	-17.9439	-29.549	-18.3143	-2982.72	-10376.4	-6817.41	-8868.41
-3.38151	-17.9594	-29.5318	-19.5082	-2981.3	-10358.3	-6808.17	-8877.8
-3.3812	-18.0115	-29.4692	-24.8113	-2978.13	-10349.8	-6803.2	-8882.05
-3.3809	-18.0962	-29.3584	-21.6279	-2972.44	-10352.2	-6807.96	-8877.36
-3.38059	-18.1507	-29.3214	-14.5289	-2967.12	-10357.1	-6805.51	-8875.78
-3.38029	-18.1032	-29.3489	-12.8841	-2965.76	-10366.3	-6795.38	-8881.44
-3.37998	-18.0128	-29.3275	-9.50952	-2965.66	-10374.1	-6784.25	-8881.04
-3.37968	-18.0265	-29.2797	-1.37495	-2965.31	-10379.3	-6775.9	-8878.83
-3.37937	-18.1262	-29.2285	1.82502	-2963.14	-10381.3	-6763.24	-8875.99
-3.37907	-18.2386	-29.079	-0.35528	-2964.11	-10388.8	-6745.79	-8872.99
-3.37876	-18.251	-28.9162	0.74528	-2969.05	-10401.4	-6735.93	-8864.88
-3.37845	-18.1694	-28.9348	8.52882	-2969.92	-10401.5	-6731.73	-8855.1
-3.37815	-18.0657	-29.0731	12.7772	-2968.52	-10378.9	-6726.12	-8849.53
-3.37784	-18.073	-29.1639	7.80002	-2966.01	-10356.5	-6720.57	-8848.44
-3.37754	-18.1177	-29.442	4.1618	-2962.54	-10351.8	-6720.72	-8846.72
-3.37723	-18.0694	-29.6845	2.27977	-2960.61	-10355.6	-6727.13	-8843.24
-3.37693	-18.152	-29.7504	3.10195	-2957.49	-10357	-6734.04	-8836.8
-3.37662	-18.2894	-29.7079	3.95901	-2953.98	-10353.3	-6741.71	-8825.17
-3.37632	-18.2814	-29.5391	2.99267	-2955.13	-10334.3	-6754.26	-8816.92
-3.37601	-18.3043	-29.4519	0.69476	-2955.63	-10315.4	-6756.4	-8812.61
-3.37571	-18.2948	-29.305	-1.17792	-2952.94	-10318.6	-6756.27	-8804.11
-3.3754	-18.1381	-29.0451	0.68209	-2950.99	-10322.1	-6756.08	-8804.24
-3.3751	-18.0293	-28.8605	-4.90145	-2951.09	-10312.6	-6760.32	-8807.88
-3.37479	-17.9507	-28.7781	-12.037	-2949.6	-10298	-6767.32	-8802.82
-3.37448	-17.9269	-28.7447	-15.3661	-2950.64	-10279.2	-6759.21	-8791.18
-3.37418	-18.1198	-28.7251	-12.6913	-2955.38	-10266.9	-6742.18	-8776.93
-3.37387	-18.2307	-28.6965	-10.9576	-2958.25	-10264.3	-6731.79	-8764.65
-3.37357	-18.2118	-28.6388	-12.2472	-2955.5	-10268.1	-6729.41	-8748.39
-3.37326	-18.1477	-28.6102	-15.5659	-2949.83	-10264.1	-6718.83	-8739.6
-3.37296	-18.1941	-28.6291	-22.9981	-2948.16	-10255.3	-6704.34	-8746.33
-3.37265	-18.247	-28.6864	-29.9614	-2949.05	-10249.4	-6696.03	-8747.11
-3.37235	-18.1156	-28.6703	-31.4672	-2949.89	-10253.7	-6697.17	-8734.11
-3.37204	-17.9507	-28.6537	-31.0448	-2944.48	-10256.7	-6708.17	-8715.92
-3.37174	-17.8658	-28.6754	-28.7096	-2938.65	-10255	-6709.45	-8701.61
-3.37143	-17.8852	-28.7064	-24.9547	-2937.76	-10251.3	-6705.21	-8695.55
-3.37113	-17.889	-28.7067	-21.5844	-2934.61	-10247.3	-6702.74	-8693.67
-3.37082	-17.8792	-28.6569	-16.9836	-2930.42	-10228.6	-6699.21	-8695.69
-3.37052	-17.8078	-28.6412	-8.34192	-2926.04	-10197.9	-6699.28	-8705.03
-3.37021	-17.7541	-28.6016	1.10083	-2923.99	-10191.7	-6702.8	-8706.24
-3.3699	-17.8145	-28.505	5.08323	-2926.48	-10192.2	-6706.05	-8689.29
-3.3696	-17.7345	-28.6348	6.36696	-2929.4	-10186.5	-6706.09	-8676.59
-3.36929	-17.6421	-28.7901	10.519	-2935.82	-10184.6	-6694.2	-8675.43
-3.36899	-17.6108	-28.7822	13.3084	-2943.14	-10182.9	-6676.12	-8674.8
-3.36868	-17.6614	-28.7252	10.6936	-2943.05	-10190.4	-6659.65	-8676.91
-3.36838	-17.6905	-28.6758	5.22728	-2938.77	-10193.1	-6658.42	-8679.87
-3.36807	-17.595	-28.6273	-5.29026	-2935.66	-10188.3	-6663.53	-8685.82
-3.36777	-17.5659	-28.6859	-17.7027	-2936.55	-10180.1	-6661.78	-8689.33
-3.36746	-17.5535	-28.8439	-23.278	-2937.22	-10166	-6659.65	-8687.4
-3.36716	-17.4946	-28.8739	-24.7657	-2934.66	-10150.6	-6654.45	-8684.13
-3.36685	-17.4279	-28.8786	-24.9754	-2930.17	-10142.8	-6648.65	-8681.73
-3.36655	-17.4715	-28.9076	-23.0831	-2921.93	-10141.6	-6646.4	-8680.94
-3.36624	-17.5885	-28.863	-16.0255	-2914.55	-10148.6	-6640.12	-8679.73
-3.36594	-17.6539	-28.7578	-12.0565	-2909.65	-10153.6	-6636.58	-8675.65
-3.36563	-17.664	-28.7575	-16.4957	-2905.43	-10156	-6637.28	-8665.98
-3.36532	-17.6546	-28.6982	-16.4883	-2905.22	-10152	-6636.93	-8654.19
-3.36502	-17.6674	-28.6022	-14.3984	-2904.97	-10144.2	-6636.21	-8638.2
-3.36471	-17.7029	-28.4597	-16.5434	-2905.87	-10134.9	-6638.02	-8618.06
-3.36441	-17.6179	-28.2488	-20.8443	-2910.14	-10123.4	-6640.79	-8609.09
-3.3641	-17.4834	-28.216	-22.6384	-2911.99	-10114	-6644.91	-8616.54
-3.3638	-17.4292	-28.3908	-20.1459	-2912.98	-10102.3	-6643.46	-8626.05
-3.36349	-17.5617	-28.5999	-20.5909	-2911.29	-10075.3	-6632.12	-8624.02
-3.36319	-17.7247	-28.7692	-18.7022	-2906.4	-10039.6	-6620.98	-8611.45
-3.36288	-17.6799	-28.8859	-10.7698	-2905.15	-10027.3	-6616.4	-8599.73
-3.36258	-17.4744	-28.8674	-2.11561	-2907.65	-10043.3	-6614.2	-8595.09
-3.36227	-17.3068	-28.776	-2.87757	-2910.39	-10052.5	-6615.68	-8588.94
-3.36197	-17.323	-28.6798	-9.48036	-2911.76	-10057.9	-6615.44	-8585.46
-3.36166	-17.3949	-28.5934	-11.2711	-2907.06	-10065	-6611.01	-8582.26
-3.36136	-17.4578	-28.4857	-14.4076	-2899.27	-10072.5	-6608.83	-8581.36
-3.36105	-17.4687	-28.4215	-16.4016	-2891.74	-10070.1	-6612.44	-8584
-3.36074	-17.398	-28.3746	-15.2533	-2888.56	-10063.8	-6608.42	-8578.17
-3.36044	-17.459	-28.2929	-22.0114	-2890.17	-10069.5	-6597.88	-8572.38
-3.36013	-17.6518	-28.2172	-27.9759	-2889.85	-10080.7	-6587.34	-8575.57
-3.35983	-17.7575	-28.3236	-31.602	-2888.11	-10076.8	-6583.76	-8578.92
-3.35952	-17.6922	-28.4345	-31.515	-2890.1	-10072.9	-6582.76	-8568.62
-3.35922	-17.6132	-28.4707	-28.7587	-2892.15	-10078.9	-6575.45	-8556.3
-3.35891	-17.5358	-28.5702	-25.4691	-2889.6	-10072.7	-6571.93	-8555.96
-3.35861	-17.4426	-28.6528	-19.3697	-2885.91	-10060.2	-6575.63	-8550.7
-3.3583	-17.5113	-28.6119	-15.4394	-2883.68	-10059.1	-6581.29	-8549.29
-3.358	-17.6248	-28.5122	-11.9721	-2884.58	-10060.9	-6588.27	-8555.49
-3.35769	-17.6796	-28.2955	-10.1574	-2885.47	-10037.8	-6586.37	-8550.51
-3.35739	-17.6883	-28.185	-8.50438	-2882.77	-10013.4	-6571.44	-8543.76
-3.35708	-17.5609	-28.2533	-6.80535	-2881.52	-10014.8	-6555.84	-8545.66
-3.35678	-17.4937	-28.3615	-5.91433	-2882.24	-10010.6	-6547.17	-8541.47
-3.35647	-17.4609	-28.3643	-7.84446	-2882.17	-10005.4	-6538.9	-8533.6
-3.35616	-17.393	-28.2695	-8.38439	-2883.19	-10008.1	-6524.99	-8524.04
-3.35586	-17.3066	-28.3547	-6.47206	-2885.33	-10012.8	-6512.11	-8510.35
-3.35555	-17.2598	-28.5861	-3.89846	-2882.73	-10010	-6505.07	-8495.52
-3.35525	-17.3431	-28.6073	-0.76796	-2875.99	-10008.8	-6495.28	-8487.94
-3.35494	-17.4401	-28.4611	-1.37133	-2871.39	-10010.5	-6481.88	-8493.29
-3.35464	-17.4297	-28.4036	-4.68227	-2866.52	-10002.1	-6478.22	-8488.46
-3.35433	-17.3674	-28.4277	-3.89746	-2860.47	-10000.5	-6482.28	-8476.74
-3.35403	-17.2595	-28.5478	-2.8973	-2854.89	-9986.05	-6487.6	-8474.22
-3.35372	-17.123	-28.6926	-4.58935	-2849.61	-9961.65	-6495.83	-8479.45
-3.35342	-17.137	-28.6055	-2.76298	-2848.8	-9938.56	-6507.52	-8487.09
-3.35311	-17.1516	-28.4642	-2.62515	-2851.95	-9919.25	-6515.2	-8490.64
-3.35281	-17.1655	-28.4503	-8.06819	-2853.74	-9915.47	-6518.28	-8487.79
-3.3525	-17.2809	-28.4334	-11.9505	-2852.84	-9917.78	-6518.43	-8485.67
-3.35219	-17.4564	-28.3311	-10.5916	-2852.81	-9926.62	-6520.46	-8486.69
-3.35189	-17.5822	-28.2391	-11.5742	-2851.34	-9935.27	-6512.04	-8493.18
-3.35158	-17.5114	-28.1944	-17.1259	-2849.7	-9941.66	-6493.32	-8503.26
-3.35128	-17.3603	-28.1169	-21.2258	-2852.52	-9946.46	-6476.55	-8502.68
-3.35097	-17.2617	-28.1125	-24.3156	-2854.95	-9943.25	-6463.05	-8479.03
-3.35067	-17.2215	-28.118	-24.6557	-2856.16	-9935.76	-6449.83	-8452.01
-3.35036	-17.2144	-28.0499	-22.5406	-2858.72	-9924.59	-6438	-8436.23
-3.35006	-17.2042	-27.9792	-26.1562	-2862.39	-9920.3	-6437.57	-8434.22
-3.34975	-17.1663	-27.932	-32.1502	-2861.55	-9917.75	-6445.36	-8432.82
-3.34945	-17.1089	-27.9068	-33.9562	-2854.48	-9912.59	-6453.95	-8427.09
-3.34914	-17.0792	-27.9316	-34.3585	-2850.42	-9903.39	-6453.47	-8419.92
-3.34884	-17.1463	-28.0381	-36.2926	-2851.46	-9878.23	-6439.91	-8413.48
-3.34853	-17.2607	-28.1256	-35.1803	-2851.28	-9830.26	-6431.03	-8408.12
-3.34823	-17.2362	-28.0671	-25.7733	-2850.29	-9797.51	-6432.88	-8404.41
-3.34792	-17.1907	-27.921	-19.5772	-2850.91	-9813.48	-6437.04	-8404.52
-3.34761	-17.1539	-27.951	-24.2831	-2848.96	-9844.75	-6443.45	-8404.66
-3.34731	-17.097	-28.0422	-32.8371	-2844.7	-9855.09	-6449.6	-8406.29
-3.347	-17.1731	-27.9042	-37.9348	-2842.05	-9844.75	-6455.25	-8402.45
-3.3467	-17.2486	-27.7667	-36.4374	-2841.17	-9823.18	-6458.16	-8399.7
-3.34639	-17.1226	-27.9353	-31.3633	-2837.76	-9810.8	-6454.88	-8400.76
-3.34609	-16.9439	-28.1358	-22.3123	-2832.61	-9812.28	-6443.59	-8402.48
-3.34578	-16.8204	-28.1169	-18.376	-2830.44	-9818.13	-6431.5	-8403.14
-3.34548	-16.8461	-28.0222	-23.5905	-2833.48	-9820.52	-6425.33	-8399.7
-3.34517	-16.9377	-27.8916	-26.5263	-2835.66	-9810.21	-6418.93	-8396.09
-3.34487	-17.0148	-27.751	-23.221	-2837.17	-9805.04	-6419.69	-8394.13
-3.34456	-17.1581	-27.7108	-21.0341	-2834.76	-9797.87	-6430.04	-8389.33
-3.34426	-17.3297	-27.6044	-20.7167	-2830.78	-9780.52	-6431.2	-8383.64
-3.34395	-17.4391	-27.5792	-17.738	-2827.37	-9764.21	-6425.07	-8371.8
-3.34365	-17.4323	-27.6366	-11.888	-2822.63	-9749.9	-6417.77	-8365.14
-3.34334	-17.3083	-27.7596	-4.76843	-2817.18	-9743.44	-6408.56	-8367.05
-3.34303	-17.1731	-27.9349	-5.8833	-2813.51	-9749.86	-6397.83	-8377.74
-3.34273	-17.1207	-28.0345	-14.3986	-2813.78	-9752.72	-6381.78	-8389.43
-3.34242	-17.1107	-27.9978	-20.9104	-2815.63	-9749.92	-6365.26	-8395.91
-3.34212	-17.1018	-27.894	-22.0308	-2818.24	-9749.33	-6367.72	-8389.67
-3.34181	-17.1579	-27.8571	-21.9771	-2820.59	-9744.75	-6381.2	-8372.34
-3.34151	-17.2601	-27.8246	-27.4131	-2820.75	-9742.71	-6378.51	-8356.72
-3.3412	-17.3827	-27.8033	-31.6585	-2821.37	-9748.09	-6363.39	-8343.29
-3.3409	-17.507	-27.9124	-31.4972	-2819.34	-9746.93	-6345.36	-8334.56
-3.34059	-17.4849	-27.9331	-32.9662	-2815.63	-9738.4	-6331.09	-8329.24
-3.34029	-17.3466	-27.8606	-30.2112	-2818.04	-9730.04	-6325.98	-8326
-3.33998	-17.2655	-27.7196	-21.1314	-2823.93	-9724.8	-6327.44	-8328.67
-3.33968	-17.1252	-27.6382	-8.55716	-2823.2	-9730.7	-6335.57	-8334.79
-3.33937	-16.9381	-27.6178	-3.36471	-2818.1	-9750.21	-6340.15	-8333.64
-3.33907	-16.8223	-27.654	-5.40397	-2814.43	-9764.66	-6342.55	-8325.56
-3.33876	-16.8879	-27.6644	-5.69992	-2812.55	-9775.79	-6357.92	-8316.94
-3.33845	-17.0293	-27.6111	-4.25468	-2813.47	-9787.99	-6370.99	-8313.48
-3.33815	-16.9506	-27.6075	-6.34072	-2810.45	-9795.93	-6373.6	-8311.75
-3.33784	-16.7619	-27.619	-5.51607	-2807.31	-9789.79	-6366.87	-8307.3
-3.33754	-16.6523	-27.5089	-4.39348	-2807.21	-9776.85	-6350.66	-8302
-3.33723	-16.6546	-27.4329	-9.48135	-2807.81	-9757.89	-6336.52	-8294.81
-3.33693	-16.7588	-27.5327	-16.6401	-2808.44	-9737.9	-6322.59	-8291.32
-3.33662	-16.8328	-27.7008	-22.837	-2810.99	-9724.28	-6312.01	-8296.26
-3.33632	-16.8218	-27.9073	-24.3854	-2813.83	-9706.27	-6307.27	-8303.75
-3.33601	-16.7666	-27.9631	-21.6259	-2815.87	-9677.14	-6308.3	-8297.32
-3.33571	-16.8856	-27.8747	-19.918	-2816.39	-9650.54	-6315.42	-8284.23
-3.3354	-17.1267	-27.6605	-21.1105	-2810.11	-9636.63	-6322.36	-8277.07
-3.3351	-17.319	-27.5277	-20.3768	-2801	-9632.67	-6320.8	-8279.08
-3.33479	-17.3113	-27.6517	-19.5424	-2796.28	-9632.56	-6310.92	-8282.51
-3.33448	-17.2747	-27.8308	-23.6028	-2796.61	-9622.43	-6309.95	-8287.64
-3.33418	-17.3073	-27.8515	-25.1993	-2796.18	-9602.92	-6314.06	-8289.3
-3.33387	-17.3757	-27.7515	-17.5875	-2793.02	-9578.88	-6314.84	-8283.3
-3.33357	-17.4551	-27.4988	-11.0427	-2792.03	-9572.66	-6312.91	-8278.93
-3.33326	-17.4403	-27.2747	-14.7695	-2791.54	-9583.9	-6309.36	-8278.43
-3.33296	-17.2674	-27.2254	-22.1423	-2789.31	-9594.71	-6306.59	-8273.48
-3.33265	-16.9739	-27.2356	-27.1498	-2787.1	-9590.8	-6303.69	-8262.69
-3.33235	-16.8951	-27.3214	-27.1578	-2785.24	-9590.54	-6295.28	-8247.32
-3.33204	-16.9464	-27.4851	-24.6628	-2782.51	-9599.32	-6284.23	-8232.89
-3.33174	-16.9885	-27.6268	-22.4969	-2778.34	-9602.25	-6284.81	-8224.34
-3.33143	-16.9751	-27.5914	-16.6956	-2775.22	-9597.01	-6293.66	-8207.9
-3.33113	-16.8811	-27.5091	-10.2232	-2774.82	-9600.73	-6295.26	-8190.24
-3.33082	-16.7241	-27.4835	-11.9535	-2775.61	-9612.43	-6286.89	-8185.65
-3.33052	-16.5907	-27.5033	-16.8726	-2776.43	-9618.35	-6275.75	-8188.73
-3.33021	-16.5295	-27.5723	-22.4477	-2777.13	-9625.15	-6269.17	-8190.03
-3.3299	-16.5749	-27.6495	-22.9509	-2782.05	-9632.8	-6270.87	-8192.9
-3.3296	-16.6214	-27.5784	-16.4114	-2788.57	-9640.37	-6278.87	-8194.03
-3.32929	-16.6619	-27.2795	-14.3494	-2790.63	-9646.54	-6274.83	-8194.5
-3.32899	-16.7617	-27.0425	-16.1678	-2786.85	-9637.27	-6264.63	-8195.11
-3.32868	-17.0071	-26.8749	-14.8458	-2784.1	-9627.39	-6258.76	-8186.24
-3.32838	-17.1478	-26.7998	-10.7217	-2782.28	-9604.9	-6255.66	-8175.51
-3.32807	-17.1033	-26.8645	-10.9132	-2777.42	-9578.81	-6257.51	-8166.19
-3.32777	-17.0265	-27.0217	-16.6342	-2770.85	-9559.15	-6259.8	-8151.37
-3.32746	-16.9235	-27.2487	-23.1556	-2767.51	-9544.29	-6256.26	-8139.63
-3.32716	-16.865	-27.3864	-29.2041	-2769.08	-9533.33	-6256.83	-8130.68
-3.32685	-16.9157	-27.2956	-32.4078	-2766.81	-9531.89	-6256.14	-8124.7
-3.32655	-17.0145	-27.1207	-29.562	-2761.57	-9538.9	-6256.66	-8122.45
-3.32624	-17.1067	-27.0207	-22.6962	-2755.93	-9541.43	-6259.76	-8122.05
-3.32594	-17.1823	-26.9036	-13.8825	-2754.05	-9536.24	-6252.44	-8124.72
-3.32563	-17.265	-26.8174	-7.62573	-2755.92	-9523.96	-6237.63	-8120.32
-3.32532	-17.2314	-26.7176	-6.12998	-2759.28	-9524.94	-6227.16	-8114.42
-3.32502	-17.0451	-26.6337	-1.86506	-2765.09	-9541.58	-6212.7	-8107.85
-3.32471	-16.95	-26.7301	1.18873	-2768.24	-9548.42	-6198.29	-8108.71
-3.32441	-16.9208	-26.7597	-1.76795	-2766.19	-9529.1	-6189.54	-8126.58
-3.3241	-16.8857	-26.6848	-6.22582	-2762.19	-9501.21	-6183.56	-8137.34
-3.3238	-16.905	-26.6819	-5.05303	-2756.15	-9493.45	-6178.14	-8132.44
-3.32349	-16.8421	-26.6358	-1.13686	-2751.84	-9500.22	-6177.06	-8128.65
-3.32319	-16.883	-26.5931	-4.0855	-2750.88	-9490.79	-6181.34	-8129.33
-3.32288	-17.0912	-26.7427	-9.32429	-2752.89	-9471.53	-6177.87	-8130.29
-3.32258	-17.248	-26.9492	-7.19036	-2752.63	-9474.81	-6175.44	-8127.91
-3.32227	-17.2168	-26.9925	-3.57005	-2749.91	-9482.78	-6178.75	-8118.56
-3.32197	-17.0332	-27.0117	-2.6991	-2748.35	-9488.24	-6181.66	-8111.5
-3.32166	-16.9381	-27.0112	-11.4509	-2745.71	-9484.98	-6183.14	-8111.25
-3.32136	-17.0081	-26.9706	-21.5801	-2747.24	-9469.4	-6177.78	-8111.27
-3.32105	-17.1195	-27.0275	-17.5785	-2753.7	-9459.73	-6174.18	-8118.27
-3.32074	-17.1151	-27.0349	-15.9514	-2754.3	-9465.31	-6181.37	-8121.07
-3.32044	-17.1029	-26.8657	-21.1961	-2752.02	-9471.38	-6191.27	-8119.76
-3.32013	-17.0575	-26.8075	-20.7917	-2749.52	-9469.56	-6199.71	-8114.44
-3.31983	-17.0578	-26.8961	-16.8681	-2744.97	-9456.18	-6199.25	-8106.87
-3.31952	-17.1103	-26.8933	-15.2639	-2741.52	-9445.22	-6195.17	-8108.37
-3.31922	-17.1972	-26.8648	-10.3153	-2736.47	-9447.26	-6187.01	-8115.44
-3.31891	-17.2441	-26.934	-7.11844	-2731.82	-9454.11	-6183.83	-8125.23
-3.31861	-17.1129	-27.0606	-6.52058	-2729.63	-9452.86	-6176.49	-8127.76
-3.3183	-16.9199	-27.1648	-8.89662	-2733.86	-9427.14	-6165.46	-8120.38
-3.318	-16.9347	-27.269	-13.3506	-2741.39	-9401.94	-6161.4	-8104.96
-3.31769	-17.017	-27.2187	-11.6904	-2744.62	-9394.64	-6153.48	-8100.23
-3.31739	-16.9986	-27.1244	-10.9573	-2744.33	-9390.86	-6135.42	-8112.26
-3.31708	-16.9179	-27.1553	-8.99504	-2740.43	-9397.09	-6131.84	-8116
-3.31677	-16.8684	-27.154	-7.47349	-2736.89	-9414.82	-6142.95	-8103.76
-3.31647	-16.8391	-27.1019	-10.6917	-2738.84	-9424.49	-6141.83	-8081.25
-3.31616	-16.823	-27.0488	-9.65221	-2742.37	-9427.07	-6125.97	-8066.79
-3.31586	-16.7258	-26.9084	-1.25009	-2739.94	-9425.46	-6119.42	-8058.64
-3.31555	-16.6108	-26.7357	2.22227	-2735.64	-9423.47	-6118.82	-8047.21
-3.31525	-16.5871	-26.7133	-2.08771	-2736.29	-9420.89	-6118.25	-8034.66
-3.31494	-16.5306	-26.6115	-8.76902	-2739.26	-9425.48	-6120.27	-8020.23
-3.31464	-16.4022	-26.4589	-13.5259	-2739.53	-9425.9	-6116.3	-8008.47
-3.31433	-16.3235	-26.4725	-14.7678	-2736.66	-9408.56	-6104.29	-8004.4
-3.31403	-16.2736	-26.6045	-15.1494	-2733.77	-9398.44	-6094.96	-8010.08
-3.31372	-16.3481	-26.6952	-19.7177	-2732.29	-9405.02	-6091.52	-8019.08
-3.31342	-16.5135	-26.768	-18.9451	-2726.51	-9404.47	-6097.08	-8013.67
-3.31311	-16.5815	-26.82	-14.5549	-2719.21	-9386.82	-6096.22	-8001.92
-3.31281	-16.6607	-26.8367	-11.0186	-2716.19	-9371.68	-6081.57	-7998.23
-3.3125	-16.7151	-26.8298	-10.652	-2717.76	-9363.89	-6078.84	-7993.1
-3.31219	-16.5942	-26.7215	-11.894	-2719.06	-9361.29	-6087.86	-7996.25
-3.31189	-16.538	-26.5497	-10.1598	-2715.56	-9360	-6086.65	-8002.25
-3.31158	-16.5916	-26.5839	-6.31076	-2711.71	-9351.15	-6081.86	-8002.54
-3.31128	-16.567	-26.7205	3.62216	-2711.67	-9341.89	-6082.54	-7999.15
-3.31097	-16.5301	-26.619	16.9812	-2713.21	-9333.45	-6087.07	-7999.65
-3.31067	-16.5222	-26.5054	22.8133	-2714.87	-9333.54	-6087.42	-7996.88
-3.31036	-16.4909	-26.5773	21.43	-2715.44	-9336.17	-6083.95	-7995.5
-3.31006	-16.5117	-26.6532	13.7774	-2713.65	-9328.51	-6084.7	-8000.72
-3.30975	-16.5854	-26.8109	7.42592	-2712.81	-9329.68	-6087.19	-8006.6
-3.30945	-16.6218	-27.033	0.07064	-2714.17	-9336.16	-6081.01	-8005.14
-3.30914	-16.631	-27.0713	-4.22726	-2719.12	-9337.92	-6082.97	-7991.8
-3.30884	-16.6416	-26.8706	-0.99046	-2721.47	-9328.18	-6089.91	-7977.2
-3.30853	-16.6167	-26.616	3.29966	-2720.7	-9309.73	-6082.02	-7964.19
-3.30823	-16.6176	-26.4151	0.34599	-2718.39	-9302.56	-6066.65	-7946.98
-3.30792	-16.6591	-26.1789	-3.61957	-2715.1	-9285.2	-6051.31	-7937.31
-3.30761	-16.6773	-26.041	-9.45167	-2710.22	-9260.07	-6036.26	-7939.46
-3.30731	-16.716	-25.9902	-19.1463	-2705.17	-9231.57	-6024.45	-7942.76
-3.307	-16.7929	-26.0445	-23.1379	-2701.9	-9199.18	-6024.1	-7944.87
-3.3067	-16.8085	-26.2327	-21.025	-2701.39	-9166.88	-6041.57	-7955.44
-3.30639	-16.6623	-26.4508	-18.12	-2702.59	-9154.57	-6062.63	-7969.13
-3.30609	-16.4937	-26.5295	-18.1143	-2706.36	-9164.01	-6065.75	-7966.87
-3.30578	-16.3052	-26.4715	-21.0893	-2707.16	-9169.2	-6060.59	-7951.39
-3.30548	-16.1049	-26.3803	-19.6708	-2706.58	-9168.15	-6046.33	-7935.13
-3.30517	-15.9987	-26.4184	-20.8412	-2703.51	-9167.17	-6030.18	-7923.82
-3.30487	-16.0774	-26.5047	-21.6729	-2699.78	-9177.93	-6021.35	-7912.15
-3.30456	-16.1302	-26.4721	-18.0526	-2698.43	-9192.69	-6019.3	-7902.05
-3.30426	-16.2239	-26.3888	-17.8173	-2699.62	-9204.03	-6018.25	-7896.36
-3.30395	-16.4054	-26.2642	-18.8499	-2698.61	-9216.7	-6010.59	-7894.25
-3.30365	-16.6054	-26.148	-15.7944	-2693.46	-9230.84	-5996.39	-7895.28
-3.30334	-16.8646	-26.2127	-12.0297	-2688.97	-9235.58	-5991.5	-7893.2
-3.30303	-16.9762	-26.2511	-12.8734	-2686.85	-9220.26	-5999.35	-7887.14
-3.30273	-16.8866	-26.21	-19.9991	-2684.66	-9201.28	-6010.6	-7884.82
-3.30242	-16.7903	-26.1231	-28.7702	-2683.38	-9189.24	-6022.25	-7888.04
-3.30212	-16.6888	-25.9399	-27.5603	-2685.84	-9180.75	-6030.96	-7889.86
-3.30181	-16.5691	-25.8057	-16.749	-2684.22	-9173.95	-6031.58	-7888.41
-3.30151	-16.456	-25.8655	-7.50523	-2677.26	-9169.4	-6030.91	-7878.04
-3.3012	-16.3288	-26.0342	-5.58316	-2674.34	-9162.53	-6030.25	-7865.02
-3.3009	-16.2361	-26.0984	-8.91369	-2676.38	-9151.72	-6026.91	-7859.71
-3.30059	-16.1971	-26.0254	-12.0427	-2677.33	-9131.5	-6011.1	-7858.9
-3.30029	-16.1942	-25.9431	-18.7768	-2676.62	-9109.77	-6000.19	-7859.85
-3.29998	-16.3409	-25.9059	-25.6293	-2673.66	-9113.38	-6004.77	-7861.92
-3.29968	-16.4152	-25.8548	-29.6811	-2670.85	-9132.59	-6013.97	-7860.87
-3.29937	-16.3246	-25.7259	-27.9496	-2667.72	-9137.69	-6020	-7847.27
-3.29906	-16.2003	-25.6214	-18.9051	-2664.47	-9134.33	-6015.12	-7823.35
-3.29876	-16.1492	-25.5791	-13.1944	-2662.63	-9131.15	-6007.16	-7813.22
-3.29845	-16.1942	-25.5695	-14.9461	-2664	-9133.05	-6004.43	-7819.9
-3.29815	-16.246	-25.493	-17.2647	-2667.19	-9135.7	-5996.16	-7820.86
-3.29784	-16.2006	-25.4982	-15.0846	-2669.19	-9135.13	-5984.07	-7825.93
-3.29754	-16.065	-25.593	-11.363	-2671.75	-9129.42	-5978.61	-7837.57
-3.29723	-15.9863	-25.6209	-11.2483	-2674.08	-9129.88	-5977.74	-7843.16
-3.29693	-15.9416	-25.6062	-12.4479	-2676.76	-9132.44	-5964.82	-7834.96
-3.29662	-15.8451	-25.6205	-9.54734	-2677.48	-9123.97	-5936.1	-7818.23
-3.29632	-15.7957	-25.7967	-9.30556	-2673.63	-9110.24	-5917	-7804.3
-3.29601	-15.8043	-25.9678	-12.4995	-2668.38	-9103.99	-5910.72	-7805.44
-3.29571	-15.8482	-25.8958	-16.5999	-2663.52	-9114.19	-5908.58	-7817.39
-3.2954	-15.9028	-25.6521	-19.4709	-2662.63	-9132.14	-5911.67	-7822.04
-3.2951	-15.9537	-25.4227	-17.964	-2664.98	-9133.2	-5917.27	-7817.14
-3.29479	-16.0227	-25.4213	-9.74938	-2665	-9116.95	-5915.57	-7806.49
-3.29448	-16.1175	-25.5493	-4.26796	-2663.3	-9102.07	-5914.48	-7800.81
-3.29418	-15.9636	-25.8562	-4.98768	-2663.53	-9105.98	-5921.2	-7797.67
-3.29387	-15.7589	-26.1669	-5.44216	-2665.62	-9115.06	-5925.07	-7799.75
-3.29357	-15.7602	-26.1109	-4.11522	-2665.79	-9115.97	-5918.49	-7802.07
-3.29326	-15.932	-25.7854	-4.96412	-2667.22	-9114.6	-5909.63	-7793.33
-3.29296	-16.0984	-25.5596	-9.9011	-2671.44	-9124.55	-5909.5	-7775.18
-3.29265	-16.253	-25.4913	-11.9808	-2672.82	-9123.96	-5907.82	-7769.66
-3.29235	-16.4118	-25.4782	-10.5122	-2671.06	-9118.14	-5904.52	-7776.82
-3.29204	-16.4408	-25.6326	-10.5363	-2665.53	-9119.48	-5895.72	-7779.97
-3.29174	-16.4605	-25.8412	-13.9704	-2660.3	-9106.97	-5887.7	-7776.35
-3.29143	-16.4362	-26.0855	-15.501	-2658.86	-9086.25	-5884.01	-7764.19
-3.29113	-16.351	-26.2258	-15.1717	-2657.66	-9069.88	-5877.19	-7751.19
-3.29082	-16.2541	-26.0942	-19.1874	-2655.47	-9066.63	-5874.7	-7743.43
-3.29052	-16.286	-25.8311	-24.285	-2655.42	-9057.57	-5871.09	-7732.38
-3.29021	-16.4425	-25.6621	-30.239	-2656.78	-9034.88	-5869.68	-7719.67
-3.2899	-16.3747	-25.6059	-33.8994	-2657.84	-9016.9	-5869.46	-7710.54
-3.2896	-16.181	-25.5849	-29.8571	-2654.25	-9012.09	-5863.16	-7706.42
-3.28929	-16.0391	-25.706	-20.4594	-2649.99	-8999.58	-5857.34	-7713.43
-3.28899	-15.9458	-25.8499	-18.4185	-2651.27	-8992.35	-5856.98	-7724.21
-3.28868	-15.9068	-25.7614	-22.3651	-2654.76	-8995.42	-5871.29	-7730.43
-3.28838	-15.9457	-25.5315	-21.4828	-2658.42	-8999.43	-5887.86	-7728.54
-3.28807	-16.1189	-25.4529	-18.4188	-2656.21	-9010.2	-5889.87	-7724.04
-3.28777	-16.2355	-25.488	-16.5506	-2647.79	-9012.23	-5877.56	-7727.43
-3.28746	-16.3044	-25.4382	-15.5209	-2642.76	-9015.84	-5862.31	-7727.8
-3.28716	-16.4216	-25.2343	-14.0085	-2641.57	-9017.52	-5855.13	-7719.55
-3.28685	-16.5342	-25.0237	-12.0251	-2639.29	-9007.44	-5851.61	-7711.43
-3.28655	-16.5625	-25.0729	-11.6895	-2635.8	-8992.38	-5850.34	-7713.54
-3.28624	-16.4562	-25.1288	-10.5189	-2637.69	-8974.17	-5851.33	-7715.88
-3.28594	-16.3036	-25.0231	-9.66562	-2644.13	-8957.13	-5856.64	-7710.75
-3.28563	-16.2928	-24.8753	-4.90111	-2648.31	-8942.81	-5864.44	-7702.25
-3.28532	-16.1793	-24.8911	-1.05323	-2647.72	-8934.18	-5865.29	-7691.95
-3.28502	-16.0346	-24.9556	-1.65187	-2644.47	-8936.56	-5867.14	-7680.36
-3.28471	-15.9555	-25.0309	-3.93996	-2641.63	-8938.17	-5866.94	-7675.91
-3.28441	-15.8377	-25.1169	-7.66728	-2634.82	-8929.34	-5866.5	-7680.53
-3.2841	-15.7755	-25.2075	-9.9347	-2626.58	-8909.43	-5865.57	-7683.02
-3.2838	-15.7231	-25.2983	-7.99676	-2622.75	-8889.64	-5860.86	-7678.28
-3.28349	-15.7388	-25.2939	-7.68922	-2622.53	-8894.42	-5858.18	-7668.64
-3.28319	-15.8586	-25.2496	-4.73416	-2625.31	-8900.87	-5859.14	-7670.88
-3.28288	-15.9553	-25.2744	-5.70217	-2630.55	-8905.65	-5856.09	-7678.93
-3.28258	-15.8923	-25.3327	-9.67738	-2633.4	-8923.45	-5850.95	-7682.3
-3.28227	-15.8258	-25.4962	-9.06186	-2632.96	-8944.36	-5842.91	-7688.76
-3.28197	-15.9554	-25.7273	-4.73721	-2631.85	-8960.57	-5840.43	-7700.24
-3.28166	-16.1132	-25.7732	-3.83591	-2625.21	-8953.27	-5843.55	-7705.24
-3.28136	-16.3062	-25.802	-0.76724	-2618.1	-8925.18	-5834.16	-7701.55
-3.28105	-16.4125	-25.8727	0.67781	-2617.07	-8896.89	-5819.96	-7689.91
-3.28074	-16.1976	-26.0212	-1.28406	-2615.9	-8880.14	-5810.23	-7679.65
-3.28044	-15.9491	-26.2875	0.00634	-2612.97	-8877.31	-5805.68	-7666.44
-3.28013	-15.8977	-26.3257	-1.0823	-2613.64	-8866.37	-5804.87	-7652.18
-3.27983	-15.9433	-26.1135	-2.46625	-2616.34	-8845.64	-5809.65	-7645.36
-3.27952	-15.9996	-25.8785	-7.1252	-2616.6	-8824.25	-5822.34	-7638.61
-3.27922	-16.0041	-25.7062	-8.92931	-2613.42	-8818.57	-5828.06	-7631.4
-3.27891	-16.0237	-25.4271	-4.69548	-2609.75	-8832.02	-5823.68	-7628.97
-3.27861	-16.1758	-25.2234	4.57986	-2610.21	-8844.26	-5814.14	-7629.77
-3.2783	-16.2481	-25.2558	9.12959	-2614.13	-8845.53	-5806.02	-7631.92
-3.278	-16.1623	-25.2486	7.63897	-2617.13	-8845.75	-5806.17	-7626.42
-3.27769	-16.087	-25.0429	5.69388	-2615.18	-8842.88	-5811.16	-7620.88
-3.27739	-16.0287	-24.8115	-5.9075	-2610.6	-8838.08	-5815.53	-7610.07
-3.27708	-15.8919	-24.5552	-24.9595	-2606.26	-8829.71	-5813.54	-7588.6
-3.27677	-15.7796	-24.4489	-34.3335	-2602.25	-8813.62	-5806.43	-7580.99
-3.27647	-15.8127	-24.56	-28.6695	-2599.08	-8803.48	-5799.93	-7591.26
-3.27616	-15.7223	-24.7585	-21.9759	-2601.89	-8805.72	-5795.69	-7603
-3.27586	-15.4632	-24.863	-19.6235	-2606.94	-8807.28	-5789.35	-7622.65
-3.27555	-15.2669	-24.7697	-20.3232	-2608.75	-8808.46	-5786.18	-7643.86
-3.27525	-15.1467	-24.757	-25.7959	-2610.32	-8813.62	-5790.22	-7650.34
-3.27494	-15.0803	-24.7938	-29.2787	-2609.87	-8812.34	-5787.61	-7641.51
-3.27464	-15.2005	-24.8111	-27.8552	-2610.3	-8803.59	-5782.23	-7620.46
-3.27433	-15.3913	-24.8891	-19.5363	-2612.53	-8801.83	-5778.29	-7595.49
-3.27403	-15.5258	-24.8259	-11.3825	-2615.23	-8797.38	-5772.39	-7575.41
-3.27372	-15.6319	-24.7524	-11.0802	-2614.66	-8793.01	-5764.07	-7563.56
-3.27342	-15.8518	-24.8214	-13.0806	-2614.27	-8804.74	-5759.31	-7563.16
-3.27311	-16.0363	-24.9182	-13.7059	-2614.2	-8805.12	-5755.11	-7566.75
-3.27281	-16.0837	-24.9715	-14.7819	-2612.42	-8792.8	-5746.94	-7572.31
-3.2725	-16.0769	-24.9396	-14.4493	-2614.66	-8783.05	-5740.12	-7574.04
-3.27219	-15.9975	-24.9649	-10.8695	-2614.57	-8782.2	-5739.72	-7569.65
-3.27189	-15.9016	-25.0261	-7.44994	-2607.4	-8783.88	-5737.9	-7573.76
-3.27158	-15.6765	-25.0423	-8.96815	-2597.87	-8797.72	-5741.34	-7577.83
-3.27128	-15.5262	-25.0582	-11.263	-2591.13	-8813.35	-5748.87	-7574.78
-3.27097	-15.5714	-25.1157	-6.77813	-2590.05	-8812.4	-5752.35	-7568.23
-3.27067	-15.6865	-25.2205	2.29029	-2591.59	-8796.62	-5751.63	-7562.8
-3.27036	-15.8212	-25.3163	8.16152	-2591.38	-8768.84	-5740.06	-7553.33
-3.27006	-15.942	-25.3833	6.3039	-2590.18	-8750.01	-5728.35	-7539.8
-3.26975	-15.9867	-25.3012	0.49047	-2589.39	-8742.87	-5723.64	-7537.18
-3.26945	-15.9359	-25.0706	-5.43461	-2591.96	-8738.66	-5713.84	-7537.39
-3.26914	-15.8331	-24.9	-11.8146	-2593.3	-8719.36	-5707.93	-7534.14
-3.26884	-15.6856	-24.877	-12.6825	-2591.35	-8710.85	-5701.34	-7534.65
-3.26853	-15.6236	-24.7615	-10.0741	-2589.58	-8725.74	-5696.02	-7537.78
-3.26823	-15.6309	-24.6936	-4.96266	-2586.63	-8735.58	-5701.7	-7534.38
-3.26792	-15.5872	-24.7899	1.72125	-2584.56	-8730.3	-5706.7	-7517.68
-3.26761	-15.6416	-24.8788	3.50193	-2584.01	-8721.2	-5712.01	-7500.96
-3.26731	-15.7772	-24.9472	0.39502	-2580.95	-8713.15	-5719.33	-7498.49
-3.267	-15.8299	-25.0298	-4.19589	-2581.32	-8703.61	-5714.67	-7510.39
-3.2667	-15.7713	-25.0089	-12.0187	-2583.45	-8696.18	-5703.63	-7524.83
-3.26639	-15.6812	-24.985	-21.0182	-2579.54	-8693.18	-5694.66	-7534.76
-3.26609	-15.7617	-25.1117	-22.9719	-2573.48	-8694.34	-5694.19	-7533.62
-3.26578	-15.9859	-25.2025	-17.5135	-2567.81	-8693.6	-5701.22	-7533.53
-3.26548	-16.0133	-25.1988	-9.43838	-2566.2	-8689.16	-5699.09	-7547.25
-3.26517	-15.8712	-25.1622	-6.7154	-2567.03	-8697.92	-5690.57	-7556.25
-3.26487	-15.7485	-25.0787	-5.3837	-2564.96	-8698	-5681.67	-7552.01
-3.26456	-15.754	-24.9742	5.46378	-2563.3	-8686.8	-5670.15	-7541.97
-3.26426	-15.8662	-24.9409	16.0886	-2559.26	-8679.71	-5659.57	-7534.22
-3.26395	-15.8287	-24.8704	16.5048	-2552.58	-8676.17	-5659.58	-7523.77
-3.26365	-15.7606	-24.8573	11.855	-2549.78	-8671.2	-5664.23	-7509.16
-3.26334	-15.7494	-25.0483	10.1534	-2554.89	-8648.56	-5660.06	-7508.86
-3.26303	-15.7862	-25.215	6.77586	-2557.99	-8630.57	-5649.38	-7511.85
-3.26273	-15.8525	-25.1917	2.65784	-2557.34	-8633.95	-5638.85	-7500.99
-3.26242	-15.9308	-25.0594	-2.15832	-2558.39	-8639.99	-5636.71	-7491.35
-3.26212	-15.9518	-24.9525	-11.976	-2557.87	-8638.21	-5637.9	-7492.57
-3.26181	-15.8318	-24.9242	-21.71	-2555	-8634.59	-5636.81	-7484.64
-3.26151	-15.6902	-24.8981	-21.3575	-2553.57	-8625.59	-5646.98	-7470.75
-3.2612	-15.7051	-24.7968	-19.1564	-2556.52	-8611.94	-5659.09	-7468.66
-3.2609	-15.7487	-24.7407	-15.6555	-2560.49	-8592.23	-5660.52	-7465.74
-3.26059	-15.6901	-24.8218	-11.7761	-2559.1	-8583.81	-5654.72	-7456.03
-3.26029	-15.572	-24.932	-9.57453	-2558.46	-8591.57	-5651.52	-7450.1
-3.25998	-15.3567	-24.829	-6.54476	-2560.07	-8603.41	-5650.22	-7439.21
-3.25968	-15.2832	-24.6813	-5.66354	-2560.75	-8615.7	-5646.17	-7423.15
-3.25937	-15.2644	-24.67	-0.35093	-2561.49	-8632.2	-5644.9	-7415.34
-3.25906	-15.1072	-24.7946	4.01187	-2560.02	-8643.21	-5649.46	-7418.56
-3.25876	-15.0595	-24.8802	6.69036	-2558.94	-8643.3	-5655.81	-7416.36
-3.25845	-15.1771	-24.9027	5.39375	-2558.29	-8634.5	-5663.18	-7414.82
-3.25815	-15.305	-24.9981	3.80805	-2554.96	-8615.48	-5664.71	-7420.23
-3.25784	-15.4085	-25.0368	6.24325	-2550.12	-8595.74	-5655.58	-7430.09
-3.25754	-15.3021	-24.9337	3.87576	-2546.47	-8582.48	-5643.81	-7436.76
-3.25723	-15.1298	-24.7266	-3.08898	-2544.04	-8570.18	-5629.19	-7443.46
-3.25693	-15.203	-24.5059	-10.0528	-2543.28	-8555.41	-5606.25	-7444.43
-3.25662	-15.3099	-24.4369	-13.0884	-2544.58	-8553.94	-5589.66	-7445.11
-3.25632	-15.3521	-24.4002	-13.7281	-2543.98	-8576	-5581.83	-7444.72
-3.25601	-15.3718	-24.3752	-16.5817	-2542.47	-8597.18	-5578.46	-7437.16
-3.25571	-15.4509	-24.4036	-17.296	-2544.76	-8590.75	-5578.29	-7427.45
-3.2554	-15.5881	-24.5806	-16.7603	-2548.59	-8581.87	-5576.28	-7417.7
-3.2551	-15.5994	-24.742	-14.5248	-2546.87	-8590.04	-5557.02	-7407.89
-3.25479	-15.3998	-24.6035	-7.07696	-2540.78	-8605.33	-5539.23	-7402.18
-3.25448	-15.1964	-24.4695	1.10858	-2535.71	-8612.7	-5543.79	-7397.8
-3.25418	-15.1555	-24.6336	4.91092	-2536.33	-8606.06	-5553.25	-7389.5
-3.25387	-15.2559	-24.8256	3.35659	-2537.52	-8593.17	-5555.49	-7392.9
-3.25357	-15.3747	-24.7916	-2.56785	-2537.9	-8574.94	-5555.41	-7403.84
-3.25326	-15.4972	-24.6729	-11.559	-2541.94	-8562.71	-5553.15	-7413.57
-3.25296	-15.5596	-24.4852	-18.1095	-2543.2	-8547.72	-5548.19	-7417.24
-3.25265	-15.6277	-24.4936	-21.8215	-2540.14	-8530.78	-5539.87	-7419.9
-3.25235	-15.6705	-24.7064	-24.5143	-2539.12	-8514.87	-5534.14	-7424.01
-3.25204	-15.5089	-24.9154	-21.7023	-2538.46	-8497.72	-5535.29	-7411.57
-3.25174	-15.3387	-24.9574	-16.4506	-2535.76	-8494.67	-5539.42	-7389.79
-3.25143	-15.3138	-24.7889	-10.6604	-2534.57	-8510.22	-5544.85	-7377.41
-3.25113	-15.3094	-24.5685	-11.9802	-2535.3	-8517.7	-5548.17	-7368.09
-3.25082	-15.356	-24.527	-21.7022	-2535.61	-8511.81	-5543.45	-7356.02
-3.25052	-15.4849	-24.6842	-26.7419	-2534.67	-8514.2	-5536.48	-7356.58
-3.25021	-15.6556	-24.7629	-23.6191	-2532.56	-8512.9	-5542.37	-7369.21
-3.2499	-15.6912	-24.8048	-22.6076	-2532.22	-8510.47	-5549.15	-7371.02
-3.2496	-15.6463	-24.7513	-23.7176	-2528.89	-8520.41	-5549.42	-7353.77
-3.24929	-15.5659	-24.5287	-24.906	-2525.91	-8526.27	-5553.11	-7332.05
-3.24899	-15.5018	-24.3041	-25.2625	-2525.99	-8521.92	-5550.1	-7318.06
-3.24868	-15.5012	-24.2027	-22.2997	-2528.79	-8510.41	-5546.88	-7300.23
-3.24838	-15.44	-24.184	-16.6272	-2531.66	-8494.36	-5547.93	-7288.01
-3.24807	-15.4392	-24.2101	-12.2199	-2525.28	-8481.47	-5555.65	-7289.02
-3.24777	-15.55	-24.3096	-7.054	-2516.78	-8477.01	-5561.64	-7289.94
-3.24746	-15.5528	-24.4275	-6.31406	-2514.79	-8478.69	-5561.98	-7291.42
-3.24716	-15.6144	-24.4445	-2.01111	-2519.2	-8464.21	-5558.69	-7298.73
-3.24685	-15.6766	-24.322	7.4863	-2520.47	-8454.87	-5556.9	-7297.71
-3.24655	-15.5946	-24.267	11.7323	-2519.57	-8452.56	-5566.88	-7291.34
-3.24624	-15.5779	-24.2787	12.3259	-2519.59	-8447.79	-5571.33	-7282.27
-3.24594	-15.5526	-24.3179	13.3725	-2518.67	-8442.53	-5556.76	-7274.85
-3.24563	-15.4815	-24.3694	6.40858	-2515.1	-8442.43	-5536.22	-7274.99
-3.24532	-15.4723	-24.4662	1.5817	-2506.86	-8437.04	-5521.21	-7277.95
-3.24502	-15.5405	-24.5342	-0.09912	-2502.87	-8417.25	-5506.29	-7276.1
-3.24471	-15.6186	-24.458	-4.80973	-2505.62	-8403.3	-5489.63	-7270.4
-3.24441	-15.5737	-24.2827	-5.35389	-2510.36	-8409.82	-5483.43	-7272.45
-3.2441	-15.4695	-24.0984	-4.38132	-2516.81	-8424.64	-5490.81	-7274.64
-3.2438	-15.3877	-23.915	0.57304	-2519.07	-8426.26	-5504.41	-7262.08
-3.24349	-15.3977	-23.8274	2.13403	-2514.91	-8427.74	-5514.75	-7245.07
-3.24319	-15.3669	-23.8649	-3.28685	-2510.15	-8440.24	-5516.3	-7237.72
-3.24288	-15.1837	-23.9414	-2.2795	-2506.14	-8443.78	-5510.43	-7233.48
-3.24258	-15.0663	-24.0388	6.68977	-2505.1	-8429.13	-5502.14	-7235.31
-3.24227	-15.1123	-24.06	7.67983	-2506.27	-8412.58	-5490.2	-7252.66
-3.24197	-15.1518	-23.9484	10.2362	-2506.8	-8387.91	-5469.23	-7270.8
-3.24166	-14.9955	-23.8379	15.7859	-2507.46	-8374.67	-5453.73	-7279.92
-3.24135	-14.8864	-23.9073	18.6201	-2504.58	-8366.9	-5449.93	-7280.16
-3.24105	-14.96	-24.1586	15.8657	-2501.23	-8360.18	-5451.7	-7274.84
-3.24074	-14.9628	-24.3049	8.45496	-2499.01	-8360.75	-5447.34	-7266.59
-3.24044	-15.0602	-24.3484	2.8179	-2496.87	-8367.39	-5447.06	-7260.58
-3.24013	-15.1248	-24.3584	4.42081	-2498.4	-8370.29	-5457.3	-7257.01
-3.23983	-15.0908	-24.3966	6.45221	-2496.21	-8357	-5459.18	-7250
-3.23952	-15.1149	-24.3787	4.86048	-2487.42	-8344.71	-5453.32	-7246.12
-3.23922	-15.3033	-24.3313	3.48886	-2480.42	-8347.16	-5457.16	-7240.87
-3.23891	-15.4562	-24.2465	3.33679	-2478.78	-8342.97	-5459.37	-7229.19
-3.23861	-15.3046	-24.0838	1.07317	-2480.99	-8331.47	-5453.58	-7217.89
-3.2383	-15.038	-24.0101	-2.96273	-2483.2	-8323.96	-5450.3	-7212.27
-3.238	-14.9798	-24.0745	-5.79402	-2483.47	-8318.8	-5446.88	-7215.11
-3.23769	-15.026	-24.1543	-3.22137	-2479.77	-8303.52	-5439.46	-7219.87
-3.23739	-15.0024	-24.1283	3.07819	-2476.07	-8296.32	-5435.72	-7224.62
-3.23708	-14.8784	-24.0453	7.4781	-2475.77	-8302.92	-5435.64	-7225.63
-3.23677	-14.7889	-24.0025	7.87358	-2479.27	-8309.77	-5429.31	-7227.53
-3.23647	-14.871	-23.92	3.64071	-2481.32	-8313.14	-5420.3	-7224.22
-3.23616	-14.9319	-23.8927	-3.46341	-2479.87	-8313.76	-5411.01	-7217.92
-3.23586	-14.8641	-23.981	-4.74897	-2482.28	-8314.13	-5398.26	-7213.15
-3.23555	-14.7636	-23.9616	-2.2712	-2486.37	-8317.2	-5390.27	-7206.11
-3.23525	-14.7919	-23.908	-1.62734	-2487.88	-8319.31	-5390.34	-7193.86
-3.23494	-14.8235	-23.9263	-8.71497	-2490.27	-8324.29	-5396.32	-7176.91
-3.23464	-14.8191	-24.0148	-18.1912	-2492.83	-8322.83	-5403.92	-7159.01
-3.23433	-14.8296	-24.0236	-23.0746	-2490.51	-8318.56	-5410.27	-7151.79
-3.23403	-14.7962	-23.9598	-23.1076	-2485.11	-8312.01	-5419	-7162.23
-3.23372	-14.7584	-24.0082	-22.66	-2482.46	-8315.37	-5429.49	-7177.96
-3.23342	-14.7233	-24.1383	-16.6586	-2483.15	-8317.53	-5430.13	-7185.04
-3.23311	-14.7056	-24.2251	-4.32886	-2484.69	-8305.88	-5421.24	-7195.41
-3.23281	-14.8027	-24.244	5.19156	-2483.74	-8305.38	-5413.15	-7206.79
-3.2325	-14.973	-24.2601	9.2886	-2482.06	-8309.29	-5413.72	-7200.86
-3.23219	-15.1309	-24.2788	11.3488	-2480.36	-8319.89	-5415.1	-7184.18
-3.23189	-15.2661	-24.2105	10.893	-2479.25	-8327.12	-5407	-7160.63
-3.23158	-15.2972	-24.0354	2.02205	-2481.07	-8326.88	-5394.94	-7138.31
-3.23128	-15.2655	-23.7789	-6.07483	-2480.25	-8329	-5387.77	-7131.2
-3.23097	-15.2881	-23.5242	-9.77751	-2477.59	-8316.82	-5382.63	-7127.39
-3.23067	-15.2734	-23.3744	-10.3003	-2476.17	-8294.94	-5379.98	-7123.99
-3.23036	-15.2848	-23.328	-8.30691	-2471.84	-8287.88	-5375.79	-7128.19
-3.23006	-15.4182	-23.4342	-6.15371	-2465.22	-8283.15	-5368.14	-7139.44
-3.22975	-15.4169	-23.6345	1.46321	-2463.32	-8268.54	-5364.45	-7158.05
-3.22945	-15.2677	-23.7983	12.1205	-2464.83	-8250.43	-5358.56	-7172.82
-3.22914	-15.1109	-23.8382	18.8861	-2462.64	-8238.56	-5353.84	-7174.57
-3.22884	-14.9534	-23.7534	21.5855	-2452.41	-8233.09	-5351.96	-7167.5
-3.22853	-14.8906	-23.5572	19.7413	-2444.81	-8229.87	-5354	-7154.67
-3.22823	-14.9193	-23.3646	11.5903	-2445.53	-8221.08	-5352	-7137.1
-3.22792	-14.9238	-23.3495	-0.11485	-2450.44	-8219.16	-5349.74	-7114.63
-3.22761	-14.936	-23.5212	-4.17508	-2454.87	-8226.98	-5360.6	-7097.57
-3.22731	-14.9041	-23.637	-1.88652	-2455.33	-8233.89	-5371.19	-7093.11
-3.227	-14.8486	-23.5497	1.88836	-2453.07	-8227.39	-5369.96	-7096.78
-3.2267	-14.8464	-23.5245	5.02436	-2452.19	-8231.63	-5363.16	-7101.95
-3.22639	-14.819	-23.5975	3.86389	-2458.11	-8232.34	-5350.11	-7100.69
-3.22609	-14.7909	-23.7564	-4.59407	-2463.23	-8210.35	-5338.24	-7094.57
-3.22578	-14.7833	-23.933	-15.1282	-2463.16	-8186.92	-5336.77	-7093.3
-3.22548	-14.8776	-23.9521	-16.473	-2464.54	-8174.67	-5334.81	-7095.81
-3.22517	-14.9498	-23.9703	-7.65697	-2466.74	-8177.58	-5324.42	-7091.73
-3.22487	-14.9924	-24.0578	-2.06515	-2461.75	-8186.53	-5323.07	-7098.88
-3.22456	-14.981	-24.1913	1.22776	-2453.69	-8180.95	-5335.3	-7111.99
-3.22426	-15.0107	-24.1618	5.97163	-2451.47	-8163.06	-5352.53	-7111.6
-3.22395	-15.016	-23.9917	9.20098	-2456.46	-8155.05	-5352.83	-7109.32
-3.22364	-14.933	-23.9475	9.2611	-2461.32	-8158.37	-5340.09	-7110.12
-3.22334	-14.9544	-23.9648	5.7975	-2463.48	-8160.41	-5340.55	-7106.73
-3.22303	-14.9539	-23.9899	3.98027	-2465.89	-8153.61	-5345.81	-7102.21
-3.22273	-14.9289	-23.991	2.90933	-2467.37	-8133.21	-5346.67	-7099.14
-3.22242	-15.0025	-23.9223	0.13473	-2464.5	-8127.06	-5345.66	-7093.34
-3.22212	-15.1454	-23.9664	-2.82293	-2458.95	-8133.45	-5348.53	-7090.31
-3.22181	-15.1934	-23.9634	-5.93727	-2452.84	-8129.25	-5354.7	-7091.32
-3.22151	-15.0269	-23.88	-12.2136	-2445.47	-8109.26	-5350.65	-7092.77
-3.2212	-14.8758	-23.8805	-17.5952	-2441.58	-8098.7	-5346.09	-7090.18
-3.2209	-14.9261	-23.8736	-24.0385	-2442.74	-8101.07	-5358.58	-7078.03
-3.22059	-14.945	-23.7679	-25.701	-2442.83	-8103.84	-5364.05	-7052.78
-3.22029	-14.775	-23.7537	-17.1596	-2446.55	-8110.14	-5345.62	-7037.7
[truncated: 63,537 more rows]

## Sheet: fig-1e
X-axis	pristine	2d	4d	6d
3997.15	0.98051	0.97195	0.97668	0.99635
3995.72	0.98036	0.97158	0.97598	0.99423
3994.29	0.98045	0.97047	0.97505	0.99173
3992.86	0.9806	0.96963	0.97388	0.98923
3991.44	0.98064	0.9701	0.97318	0.98808
3990.01	0.98057	0.97056	0.97353	0.98885
3988.58	0.98057	0.97019	0.97481	0.99058
3987.15	0.98067	0.97	0.97621	0.99289
3985.72	0.98064	0.97065	0.97691	0.995
3984.3	0.98051	0.97195	0.97715	0.99635
3982.87	0.98033	0.97278	0.97715	0.99712
3981.44	0.98027	0.97269	0.9775	0.99731
3980.01	0.98036	0.97204	0.97796	0.99635
3978.58	0.98045	0.97195	0.97796	0.99404
3977.16	0.9803	0.9726	0.97703	0.99096
3975.73	0.97994	0.97278	0.97563	0.98846
3974.3	0.97961	0.97222	0.97446	0.98789
3972.87	0.97949	0.97167	0.97388	0.98846
3971.44	0.97946	0.97167	0.97365	0.98923
3970.02	0.97943	0.97176	0.97341	0.98943
3968.59	0.9794	0.97111	0.97353	0.98943
3967.16	0.97946	0.96991	0.97388	0.98981
3965.73	0.97955	0.96945	0.97435	0.99116
3964.3	0.97931	0.97065	0.97423	0.99289
3962.88	0.97888	0.97222	0.97353	0.99423
3961.45	0.97867	0.97176	0.97283	0.99462
3960.02	0.97873	0.96963	0.9726	0.99346
3958.59	0.97882	0.96843	0.97318	0.99173
3957.16	0.97882	0.96908	0.97446	0.99058
3955.73	0.97894	0.96982	0.97645	0.99096
3954.31	0.97912	0.9701	0.97843	0.99231
3952.88	0.979	0.97084	0.97948	0.99366
3951.45	0.97825	0.97269	0.97843	0.99366
3950.02	0.97713	0.97371	0.97598	0.99231
3948.59	0.97668	0.97139	0.97446	0.99077
3947.17	0.97731	0.96658	0.97493	0.99019
3945.74	0.97798	0.96528	0.97598	0.99077
3944.31	0.97755	0.96982	0.97528	0.99135
3942.88	0.97677	0.9738	0.97283	0.99135
3941.45	0.97689	0.97204	0.97073	0.99096
3940.03	0.97777	0.96852	0.9712	0.99135
3938.6	0.97867	0.96787	0.97411	0.99308
3937.17	0.97946	0.96917	0.97796	0.995
3935.74	0.97982	0.97111	0.97971	0.99577
3934.31	0.97897	0.97398	0.97761	0.99423
3932.89	0.97698	0.97565	0.97248	0.99058
3931.46	0.9755	0.97269	0.96863	0.98789
3930.03	0.97589	0.96611	0.96863	0.98789
3928.6	0.97722	0.9613	0.9712	0.98943
3927.17	0.97767	0.96315	0.97295	0.99
3925.75	0.97686	0.96852	0.97271	0.98808
3924.32	0.97628	0.96926	0.97213	0.98558
3922.89	0.97701	0.96454	0.97295	0.98443
3921.46	0.97798	0.9625	0.97411	0.9852
3920.03	0.97752	0.96602	0.97318	0.98577
3918.61	0.97571	0.97037	0.96957	0.98558
3917.18	0.97441	0.97028	0.96572	0.98462
3915.75	0.97483	0.96556	0.96455	0.98462
3914.32	0.97635	0.96149	0.96642	0.98558
3912.89	0.97767	0.96167	0.96968	0.98712
3911.46	0.97864	0.96371	0.97365	0.98866
3910.04	0.97985	0.96398	0.97866	0.99058
3908.61	0.98124	0.96528	0.98379	0.99366
3907.18	0.98124	0.97167	0.98624	0.99615
3905.75	0.97849	0.97963	0.98356	0.99615
3904.32	0.97432	0.97917	0.9768	0.99269
3902.9	0.97133	0.96871	0.96887	0.98731
3901.47	0.96979	0.95973	0.96199	0.98193
3900.04	0.96943	0.95723	0.95814	0.97866
3898.61	0.97091	0.95343	0.95907	0.97847
3897.18	0.97414	0.94649	0.96525	0.98173
3895.76	0.97728	0.94621	0.97283	0.98616
3894.33	0.97783	0.95806	0.97645	0.98923
3892.9	0.97526	0.97306	0.97423	0.98904
3891.47	0.97351	0.97445	0.97108	0.98769
3890.04	0.97499	0.96047	0.97167	0.98693
3888.62	0.9771	0.95158	0.97376	0.98654
3887.19	0.97662	0.95889	0.97283	0.9852
3885.76	0.97444	0.96621	0.96945	0.98289
3884.33	0.97375	0.96149	0.967	0.98154
3882.9	0.97366	0.95852	0.96537	0.98097
3881.48	0.97242	0.96482	0.96245	0.9802
3880.05	0.97242	0.96445	0.96105	0.98039
3878.62	0.97511	0.95195	0.96444	0.98289
3877.19	0.97807	0.94612	0.97062	0.98616
3875.76	0.97882	0.9551	0.97493	0.98846
3874.34	0.9778	0.96473	0.97586	0.98866
3872.91	0.97601	0.96732	0.97376	0.98712
3871.48	0.97302	0.96954	0.96922	0.98346
3870.05	0.97076	0.9663	0.96525	0.98
3868.62	0.97157	0.9513	0.96514	0.97923
3867.2	0.97344	0.94158	0.967	0.98077
3865.77	0.97308	0.95028	0.96618	0.98154
3864.34	0.97097	0.96241	0.9621	0.98058
3862.91	0.97073	0.9613	0.95954	0.97981
3861.48	0.97311	0.95121	0.96304	0.98212
3860.05	0.9768	0.94408	0.97341	0.9875
3858.63	0.98082	0.94621	0.98682	0.99366
3857.2	0.98329	0.9601	0.99394	0.99558
3855.77	0.97934	0.98324	0.98379	0.98866
3854.34	0.96737	0.99907	0.95896	0.975
3852.91	0.96073	0.98537	0.93855	0.96443
3851.49	0.96326	0.94982	0.93552	0.96308
3850.06	0.96876	0.92732	0.94648	0.96885
3848.63	0.97378	0.92917	0.96117	0.97616
3847.2	0.97716	0.94436	0.97318	0.98173
3845.77	0.97849	0.96084	0.98029	0.98462
3844.35	0.97804	0.96945	0.98309	0.98558
3842.92	0.97701	0.96778	0.98263	0.98654
3841.49	0.97553	0.96417	0.97901	0.9875
3840.06	0.97263	0.96639	0.97201	0.9875
3838.63	0.96946	0.96834	0.96409	0.98577
3837.21	0.96876	0.96102	0.95989	0.98366
3835.78	0.97024	0.94963	0.96035	0.9825
3834.35	0.97178	0.94639	0.96292	0.98193
3832.92	0.97254	0.95139	0.96502	0.98154
3831.49	0.97338	0.95491	0.96665	0.98154
3830.07	0.97459	0.95445	0.96817	0.98231
3828.64	0.97538	0.95602	0.96992	0.98346
3827.21	0.97607	0.95806	0.9726	0.9852
3825.78	0.9778	0.95537	0.97691	0.98769
3824.35	0.97918	0.95639	0.97889	0.98904
3822.93	0.97647	0.96889	0.97411	0.98673
3821.5	0.97124	0.97547	0.96525	0.98154
3820.07	0.96991	0.95945	0.95989	0.97789
3818.64	0.97106	0.94473	0.95896	0.97731
3817.21	0.97057	0.95195	0.95744	0.97731
3815.78	0.96994	0.96204	0.95522	0.97693
3814.36	0.97209	0.95574	0.95756	0.97866
3812.93	0.97619	0.94575	0.96607	0.98327
3811.5	0.98003	0.94732	0.97598	0.98904
3810.07	0.98154	0.96	0.98099	0.99231
3808.64	0.97946	0.97389	0.97854	0.99173
3807.22	0.97662	0.97445	0.97423	0.98962
3805.79	0.97656	0.95917	0.97365	0.98943
3804.36	0.97692	0.95195	0.97423	0.98962
3802.93	0.97363	0.9651	0.97027	0.98673
3801.5	0.96964	0.97454	0.96315	0.98212
3800.08	0.96979	0.96241	0.95931	0.97981
3798.65	0.97178	0.95102	0.96	0.98077
3797.22	0.97278	0.955	0.96222	0.98289
3795.79	0.97363	0.96111	0.9649	0.98481
3794.36	0.97535	0.96074	0.96875	0.98616
3792.94	0.9771	0.96111	0.97295	0.9875
3791.51	0.97807	0.96519	0.97586	0.98866
3790.08	0.97858	0.96852	0.97715	0.98981
3788.65	0.97882	0.96973	0.97703	0.99077
3787.22	0.97837	0.97195	0.97586	0.99116
3785.8	0.97752	0.97408	0.97458	0.99077
3784.37	0.97764	0.9713	0.9747	0.99039
3782.94	0.97852	0.96704	0.97516	0.98943
3781.51	0.97804	0.96991	0.97353	0.98673
3780.08	0.97571	0.97667	0.96968	0.98289
3778.66	0.97432	0.97528	0.96735	0.98058
3777.23	0.97544	0.9663	0.96992	0.98231
3775.8	0.97792	0.96084	0.97668	0.98693
3774.37	0.98018	0.96306	0.98344	0.99154
3772.94	0.98079	0.97093	0.98601	0.99269
3771.51	0.97897	0.97972	0.98286	0.98962
3770.09	0.97631	0.98065	0.97715	0.985
3768.66	0.97499	0.9726	0.97271	0.98212
3767.23	0.97477	0.96621	0.97097	0.98193
3765.8	0.97526	0.965	0.97178	0.98346
3764.37	0.97686	0.9625	0.97481	0.98616
3762.95	0.97885	0.96167	0.97819	0.98846
3761.52	0.97897	0.96917	0.97819	0.98866
3760.09	0.97677	0.97713	0.97458	0.98635
3758.66	0.97529	0.97278	0.97248	0.98443
3757.23	0.97674	0.95899	0.9768	0.98635
3755.81	0.97976	0.95176	0.98542	0.99135
3754.38	0.98127	0.96158	0.98997	0.99519
3752.95	0.9777	0.98158	0.98333	0.99308
3751.52	0.97045	0.98991	0.96933	0.98616
3750.09	0.96795	0.97121	0.96094	0.98058
3748.67	0.97091	0.94195	0.96257	0.97962
3747.24	0.97335	0.93547	0.96572	0.9802
3745.81	0.97121	0.95537	0.9621	0.97847
3744.38	0.96816	0.96834	0.95557	0.97674
3742.95	0.96943	0.95408	0.95662	0.97847
3741.53	0.9739	0.93723	0.9677	0.98385
3740.1	0.97834	0.93991	0.98123	0.98904
3738.67	0.97982	0.95778	0.98729	0.99019
3737.24	0.97616	0.97621	0.98146	0.98673
3735.81	0.96928	0.98343	0.96817	0.98058
3734.39	0.96505	0.97658	0.95686	0.97597
3732.96	0.96562	0.96361	0.95394	0.97635
3731.53	0.96894	0.95176	0.95919	0.98173
3730.1	0.97266	0.94602	0.96747	0.98846
3728.67	0.97493	0.95149	0.97341	0.99289
3727.24	0.97486	0.96371	0.97435	0.99269
3725.82	0.97348	0.97121	0.97178	0.98962
3724.39	0.97251	0.97139	0.96898	0.98635
3722.96	0.97239	0.9701	0.96723	0.98481
3721.53	0.97296	0.96926	0.96723	0.98462
3720.1	0.97441	0.96732	0.96957	0.98577
3718.68	0.9768	0.96417	0.97505	0.98846
3717.25	0.97985	0.9613	0.98333	0.99327
3715.82	0.9826	0.96306	0.99056	0.99865
3714.39	0.98257	0.97371	0.99044	1
3712.96	0.97734	0.98639	0.97936	0.99404
3711.54	0.97057	0.98778	0.96385	0.98366
3710.11	0.96873	0.9726	0.95417	0.97597
3708.68	0.97118	0.9525	0.95452	0.9752
3707.25	0.97493	0.94213	0.96187	0.98
3705.82	0.97786	0.94528	0.96945	0.98616
3704.4	0.97825	0.95806	0.97143	0.98885
3702.97	0.97604	0.96973	0.967	0.98693
3701.54	0.97405	0.96917	0.96094	0.98289
3700.11	0.97432	0.95695	0.95837	0.98039
3698.68	0.97583	0.94621	0.96024	0.98039
3697.26	0.97731	0.9438	0.96455	0.98193
3695.83	0.9787	0.94426	0.96992	0.98404
3694.4	0.98012	0.94426	0.97411	0.98539
3692.97	0.9803	0.94852	0.9733	0.98423
3691.54	0.97671	0.95787	0.96385	0.97827
3690.12	0.9703	0.96324	0.94834	0.96866
3688.69	0.96701	0.9538	0.93563	0.96155
3687.26	0.96831	0.93297	0.93225	0.96078
3685.83	0.97142	0.91825	0.93797	0.96578
3684.4	0.97429	0.91853	0.94764	0.97251
3682.97	0.9761	0.92704	0.95662	0.9775
3681.55	0.97701	0.93325	0.96269	0.97943
3680.12	0.97749	0.93417	0.96432	0.97731
3678.69	0.97619	0.93593	0.95791	0.97001
3677.26	0.97006	0.94288	0.94286	0.9577
3675.83	0.96296	0.93954	0.92736	0.94616
3674.41	0.96218	0.91242	0.92129	0.94174
3672.98	0.96417	0.88927	0.92222	0.94251
3671.55	0.96221	0.89844	0.92013	0.94213
3670.12	0.95713	0.91788	0.91348	0.93886
3668.69	0.95571	0.91492	0.9094	0.93694
3667.27	0.95816	0.89918	0.91243	0.93905
3665.84	0.96088	0.89455	0.91908	0.94366
3664.41	0.96203	0.90251	0.92491	0.94789
3662.98	0.96206	0.91093	0.92852	0.95078
3661.55	0.96212	0.91325	0.93085	0.95232
3660.13	0.96236	0.91325	0.93144	0.95116
3658.7	0.96121	0.91667	0.92806	0.94559
3657.27	0.95858	0.91936	0.92257	0.9379
3655.84	0.95771	0.91019	0.92094	0.93328
3654.41	0.95988	0.8951	0.92619	0.93501
3652.99	0.96203	0.89594	0.9312	0.93886
3651.56	0.95849	0.91686	0.92514	0.93732
3650.13	0.94795	0.93464	0.90753	0.92828
3648.7	0.94142	0.92899	0.89109	0.9179
3647.27	0.94329	0.90584	0.88643	0.91309
3645.85	0.94813	0.88612	0.89202	0.91444
3644.42	0.95236	0.88223	0.90042	0.91867
3642.99	0.95477	0.89158	0.90637	0.92213
3641.56	0.95565	0.90288	0.9087	0.92425
3640.13	0.95583	0.90918	0.90951	0.92482
3638.7	0.95595	0.91056	0.9101	0.92482
3637.28	0.95592	0.90982	0.91068	0.92444
3635.85	0.95577	0.90936	0.91208	0.92463
3634.42	0.95632	0.90806	0.91569	0.92617
3632.99	0.95764	0.90714	0.91966	0.92828
3631.56	0.95692	0.91445	0.91721	0.92732
3630.14	0.95085	0.9289	0.9045	0.92117
3628.71	0.94487	0.92964	0.88958	0.91425
3627.28	0.94544	0.90705	0.88433	0.91213
3625.85	0.94976	0.88529	0.89086	0.91598
3624.42	0.9542	0.8827	0.90252	0.92194
3623	0.9568	0.89519	0.91103	0.92559
3621.57	0.95592	0.9113	0.91091	0.92348
3620.14	0.95193	0.91982	0.90357	0.91675
3618.71	0.94922	0.9126	0.89611	0.91002
3617.28	0.94976	0.89658	0.89377	0.90694
3615.86	0.95109	0.89001	0.89552	0.90713
3614.43	0.95133	0.89612	0.89774	0.90944
3613	0.95151	0.90131	0.89914	0.91213
3611.57	0.95227	0.89927	0.89844	0.91425
3610.14	0.95206	0.89806	0.89424	0.91367
3608.72	0.95048	0.90019	0.88771	0.9104
3607.29	0.94994	0.89806	0.88305	0.90656
3605.86	0.95151	0.89103	0.88351	0.90463
3604.43	0.95363	0.88834	0.88713	0.90521
3603	0.95432	0.89344	0.88993	0.90656
3601.58	0.95335	0.9001	0.89028	0.90752
3600.15	0.9523	0.90158	0.88958	0.90771
3598.72	0.952	0.89927	0.88888	0.90733
3597.29	0.9516	0.89899	0.88759	0.90656
3595.86	0.95064	0.9014	0.88573	0.90617
3594.43	0.95036	0.90038	0.88584	0.90694
3593.01	0.952	0.89418	0.88981	0.90925
3591.58	0.95438	0.89047	0.89517	0.91194
3590.15	0.95453	0.89695	0.89564	0.91098
3588.72	0.95085	0.90834	0.88841	0.90598
3587.29	0.94701	0.90936	0.87885	0.89944
3585.87	0.94695	0.89612	0.8743	0.89598
3584.44	0.94931	0.88297	0.87617	0.89598
3583.01	0.95151	0.88094	0.88071	0.89829
3581.58	0.95245	0.88668	0.88398	0.90079
3580.15	0.9523	0.89205	0.88503	0.90271
3578.73	0.95175	0.8939	0.88456	0.90367
3577.3	0.95112	0.89408	0.88375	0.90406
3575.87	0.95076	0.89399	0.88363	0.90406
3574.44	0.95115	0.89279	0.88514	0.90463
3573.01	0.95266	0.89038	0.88888	0.90617
3571.59	0.9545	0.88983	0.89296	0.90752
3570.16	0.95441	0.8951	0.89249	0.90617
3568.73	0.95012	0.90334	0.88433	0.90175
3567.3	0.9442	0.90436	0.87255	0.89656
3565.87	0.94215	0.89288	0.86474	0.89367
3564.45	0.94384	0.87871	0.86404	0.89367
3563.02	0.9461	0.8739	0.86765	0.89502
3561.59	0.94734	0.87816	0.87162	0.89598
3560.16	0.94792	0.88307	0.87407	0.89675
3558.73	0.94861	0.88408	0.87512	0.89733
3557.31	0.94943	0.88279	0.87547	0.89771
3555.88	0.94958	0.88297	0.875	0.89752
3554.45	0.94849	0.88584	0.8736	0.89694
3553.02	0.94704	0.88751	0.8722	0.89617
3551.59	0.94659	0.88446	0.87185	0.89579
3550.16	0.94716	0.87955	0.87232	0.89598
3548.74	0.94728	0.87927	0.87115	0.89521
3547.31	0.94601	0.88325	0.8673	0.8931
3545.88	0.94429	0.88557	0.86264	0.89079
3544.45	0.94354	0.88279	0.86031	0.88983
3543.02	0.94387	0.87788	0.86124	0.89098
3541.6	0.94465	0.8752	0.86357	0.8931
3540.17	0.94517	0.87603	0.86532	0.89406
3538.74	0.94499	0.87936	0.86532	0.89348
3537.31	0.94438	0.88214	0.86392	0.89233
3535.88	0.94411	0.88159	0.86264	0.89175
3534.46	0.94453	0.87825	0.86264	0.89233
3533.03	0.94511	0.87603	0.86381	0.89406
3531.6	0.94499	0.87723	0.86532	0.89579
3530.17	0.94402	0.88029	0.8659	0.89714
3528.74	0.94287	0.88149	0.86532	0.89714
3527.32	0.94218	0.87936	0.86357	0.8956
3525.89	0.94175	0.87575	0.86077	0.89214
3524.46	0.94127	0.87325	0.85786	0.8881
3523.03	0.94088	0.87131	0.85588	0.88483
3521.6	0.94088	0.86946	0.85541	0.88406
3520.18	0.94106	0.86918	0.85623	0.88502
3518.75	0.94115	0.87094	0.85728	0.88618
3517.32	0.94121	0.87214	0.85786	0.88618
3515.89	0.94142	0.87168	0.85809	0.88502
3514.46	0.9416	0.87066	0.85774	0.88406
3513.04	0.94127	0.87057	0.85658	0.88368
3511.61	0.94024	0.87159	0.85436	0.88387
3510.18	0.93904	0.87159	0.85203	0.88445
3508.75	0.93861	0.86816	0.85075	0.88502
3507.32	0.93888	0.86381	0.85028	0.88483
3505.9	0.93879	0.86325	0.84935	0.8831
3504.47	0.93768	0.86612	0.84701	0.87983
3503.04	0.93638	0.86603	0.84387	0.87618
3501.61	0.9361	0.86038	0.84107	0.87368
3500.18	0.93662	0.85418	0.83932	0.87195
3498.75	0.93701	0.85251	0.83839	0.87022
3497.33	0.93674	0.85437	0.83757	0.86887
3495.9	0.93626	0.85548	0.83699	0.8681
3494.47	0.93589	0.854	0.83664	0.86772
3493.04	0.93571	0.8514	0.8364	0.86733
3491.61	0.93547	0.8502	0.83629	0.86676
3490.19	0.93502	0.85103	0.83605	0.86676
3488.76	0.93459	0.85196	0.83547	0.86714
3487.33	0.93441	0.8502	0.83454	0.86714
3485.9	0.93429	0.8464	0.83314	0.86599
3484.47	0.93381	0.84427	0.83116	0.86406
3483.05	0.93284	0.84483	0.82847	0.86214
3481.62	0.93197	0.84427	0.82614	0.8606
3480.19	0.93163	0.84057	0.82451	0.85964
3478.76	0.93151	0.83696	0.82369	0.85887
3477.33	0.93106	0.83668	0.82288	0.8583
3475.91	0.93033	0.83826	0.82183	0.85734
3474.48	0.92967	0.83863	0.82101	0.85599
3473.05	0.9294	0.83696	0.82055	0.85445
3471.62	0.9294	0.83474	0.8202	0.85291
3470.19	0.92934	0.83344	0.8195	0.85176
3468.77	0.92907	0.83307	0.81845	0.85061
3467.34	0.92861	0.83252	0.81763	0.85022
3465.91	0.92819	0.83159	0.81751	0.8508
3464.48	0.92786	0.8315	0.81775	0.85253
3463.05	0.92762	0.83298	0.81763	0.85464
3461.63	0.9274	0.8339	0.81728	0.85618
3460.2	0.92716	0.83335	0.81658	0.85599
3458.77	0.92674	0.83215	0.81518	0.85407
3457.34	0.92617	0.83131	0.81332	0.85118
3455.91	0.92571	0.83066	0.81168	0.8483
3454.48	0.92538	0.82992	0.8111	0.84676
3453.06	0.92526	0.82881	0.81168	0.84676
3451.63	0.92526	0.82715	0.81273	0.84772
3450.2	0.92511	0.82659	0.81297	0.8483
3448.77	0.92441	0.8289	0.8118	0.84753
3447.34	0.9236	0.83085	0.8104	0.84657
3445.92	0.9232	0.82937	0.81028	0.84676
3444.49	0.92314	0.82742	0.81133	0.84849
3443.06	0.92299	0.82863	0.81238	0.85022
3441.63	0.92284	0.83002	0.81262	0.85022
3440.2	0.92299	0.82909	0.81203	0.84868
3438.78	0.92336	0.82761	0.81075	0.84657
3437.35	0.9236	0.82715	0.80912	0.84522
3435.92	0.9236	0.82705	0.80784	0.84503
3434.49	0.92333	0.82705	0.80784	0.84522
3433.06	0.9229	0.82724	0.80877	0.84561
3431.64	0.92242	0.82742	0.81005	0.84561
3430.21	0.92194	0.82761	0.81075	0.84541
3428.78	0.92145	0.82761	0.81098	0.84484
3427.35	0.92097	0.82733	0.81098	0.84388
3425.92	0.92067	0.8264	0.81075	0.84311
3424.5	0.92049	0.82566	0.80982	0.84234
3423.07	0.92024	0.8264	0.80784	0.84138
3421.64	0.91991	0.8277	0.8055	0.8408
3420.21	0.91964	0.82761	0.80457	0.84176
3418.78	0.91961	0.82594	0.80539	0.84368
3417.36	0.91967	0.82529	0.8069	0.84484
3415.93	0.9197	0.82585	0.80725	0.84368
3414.5	0.91967	0.82613	0.80667	0.84138
3413.07	0.91964	0.82539	0.80609	0.83945
3411.64	0.91952	0.82465	0.80609	0.83965
3410.21	0.91934	0.82428	0.80679	0.84118
3408.79	0.91913	0.82418	0.8076	0.84253
3407.36	0.91873	0.82381	0.80749	0.84253
3405.93	0.91819	0.82279	0.80562	0.84118
3404.5	0.91762	0.82141	0.80247	0.83868
3403.07	0.91722	0.82002	0.79932	0.83599
3401.65	0.91704	0.81891	0.79792	0.83503
3400.22	0.91689	0.81844	0.79781	0.83561
3398.79	0.91659	0.81807	0.79746	0.83638
3397.36	0.91617	0.81696	0.79629	0.83619
3395.93	0.91574	0.81474	0.79466	0.83503
3394.51	0.91529	0.81289	0.79326	0.83407
3393.08	0.91478	0.81187	0.79268	0.83388
3391.65	0.91441	0.8103	0.79244	0.83426
3390.22	0.91414	0.80854	0.79221	0.83484
3388.79	0.91378	0.80789	0.79186	0.83542
3387.37	0.91324	0.8077	0.79104	0.83522
3385.94	0.91263	0.80641	0.78965	0.83388
3384.51	0.9123	0.80344	0.78766	0.83138
3383.08	0.91215	0.79983	0.78545	0.82888
3381.65	0.912	0.79724	0.78323	0.82715
3380.23	0.91169	0.79585	0.78125	0.82619
3378.8	0.91142	0.79456	0.77973	0.82503
3377.37	0.91118	0.7928	0.77822	0.82273
3375.94	0.91097	0.79067	0.77647	0.81946
3374.51	0.91067	0.78835	0.77472	0.81619
3373.09	0.91037	0.78632	0.7732	0.81407
3371.66	0.91018	0.78446	0.77239	0.81331
3370.23	0.91015	0.78326	0.77192	0.81331
3368.8	0.91024	0.78317	0.77169	0.81369
3367.37	0.91037	0.78354	0.77122	0.81407
3365.94	0.91037	0.7828	0.76994	0.81331
3364.52	0.91021	0.78104	0.76796	0.811
3363.09	0.91006	0.77974	0.76644	0.8085
3361.66	0.91015	0.77965	0.76609	0.80792
3360.23	0.91067	0.78011	0.76656	0.80946
3358.8	0.91145	0.78076	0.76726	0.81157
3357.38	0.91209	0.78141	0.76761	0.81292
3355.95	0.91233	0.78141	0.76737	0.81331
3354.52	0.91224	0.7803	0.76702	0.81311
3353.09	0.91197	0.77872	0.76644	0.81196
3351.66	0.91188	0.77771	0.76551	0.80984
3350.24	0.91209	0.77724	0.76446	0.80754
3348.81	0.91236	0.77724	0.76364	0.80561
3347.38	0.91242	0.77771	0.76341	0.80542
3345.95	0.91227	0.77863	0.76399	0.80658
3344.52	0.91221	0.77965	0.76481	0.80811
3343.1	0.91242	0.78039	0.76551	0.80965
3341.67	0.91284	0.78076	0.76574	0.81061
3340.24	0.91321	0.78104	0.76574	0.81138
3338.81	0.91357	0.78206	0.76609	0.81215
3337.38	0.91402	0.78391	0.76714	0.81331
3335.96	0.91459	0.78548	0.76889	0.81504
3334.53	0.91514	0.78585	0.77041	0.816
3333.1	0.91547	0.78539	0.77122	0.8158
3331.67	0.91559	0.78539	0.77134	0.81523
3330.24	0.91553	0.78585	0.77087	0.81484
3328.82	0.91544	0.78622	0.77017	0.81446
3327.39	0.9155	0.78641	0.76959	0.81331
3325.96	0.9158	0.78696	0.76971	0.81215
3324.53	0.91635	0.78845	0.77076	0.81234
3323.1	0.91698	0.7903	0.7725	0.81465
3321.67	0.91746	0.79233	0.77425	0.8185
3320.25	0.9178	0.79419	0.77554	0.82215
3318.82	0.91807	0.79511	0.77589	0.82311
3317.39	0.91828	0.79483	0.7753	0.82119
3315.96	0.9184	0.79372	0.7739	0.8183
3314.53	0.91843	0.79261	0.77215	0.81561
3313.11	0.91846	0.79141	0.77052	0.81388
3311.68	0.91858	0.79048	0.76901	0.81292
3310.25	0.9187	0.78993	0.76772	0.81215
3308.82	0.91876	0.78956	0.76679	0.81138
3307.39	0.91891	0.78909	0.76679	0.81004
3305.97	0.91928	0.78928	0.76784	0.80908
3304.54	0.91985	0.7902	0.76959	0.80888
3303.11	0.9204	0.79141	0.77146	0.81023
3301.68	0.92079	0.79224	0.77297	0.81234
3300.25	0.92091	0.79252	0.77379	0.81446
3298.83	0.92088	0.79233	0.7732	0.81561
3297.4	0.92097	0.79206	0.77181	0.81542
3295.97	0.9213	0.79243	0.77029	0.81465
3294.54	0.92172	0.79382	0.76994	0.81446
3293.11	0.92212	0.79585	0.77076	0.8158
3291.69	0.92251	0.79752	0.77274	0.81811
3290.26	0.92302	0.79826	0.77484	0.82003
3288.83	0.92366	0.79863	0.77624	0.82061
3287.4	0.9242	0.79919	0.77659	0.82003
3285.97	0.92465	0.79983	0.77577	0.81927
3284.55	0.92496	0.8003	0.77437	0.81907
3283.12	0.9252	0.80067	0.77332	0.82023
3281.69	0.92538	0.80104	0.77309	0.82215
3280.26	0.92538	0.80094	0.77332	0.8233
3278.83	0.9252	0.8002	0.77332	0.82311
3277.4	0.92499	0.79891	0.7725	0.82177
3275.98	0.92481	0.79752	0.77134	0.81984
3274.55	0.92456	0.79632	0.77006	0.81792
3273.12	0.92444	0.79511	0.76959	0.81677
3271.69	0.92472	0.79465	0.77006	0.81754
3270.26	0.9255	0.79604	0.77146	0.82003
3268.84	0.92647	0.79891	0.77297	0.8233
3267.41	0.92719	0.8015	0.7739	0.82484
3265.98	0.92762	0.80233	0.77402	0.82388
3264.55	0.92789	0.80187	0.7739	0.82177
3263.12	0.92819	0.80122	0.77402	0.82003
3261.7	0.9284	0.80094	0.77367	0.81927
3260.27	0.92852	0.80067	0.77274	0.81927
3258.84	0.92849	0.80039	0.77169	0.81984
3257.41	0.92831	0.80002	0.77122	0.82042
3255.98	0.92813	0.80002	0.77134	0.82061
3254.56	0.92804	0.80002	0.77169	0.81984
3253.13	0.92813	0.79919	0.77134	0.8183
3251.7	0.92825	0.79733	0.76982	0.81715
3250.27	0.92825	0.7953	0.76761	0.81696
3248.84	0.9281	0.79382	0.76574	0.81715
3247.42	0.92801	0.79372	0.76493	0.81734
3245.99	0.92816	0.79483	0.76481	0.81638
3244.56	0.92846	0.79511	0.76481	0.81465
3243.13	0.9287	0.794	0.76446	0.81311
3241.7	0.92873	0.79233	0.76399	0.81254
3240.28	0.92861	0.79141	0.76353	0.81292
3238.85	0.92837	0.79085	0.76306	0.81273
3237.42	0.92801	0.79002	0.76224	0.81177
3235.99	0.92756	0.78872	0.76108	0.81081
3234.56	0.92734	0.78798	0.76061	0.81081
3233.13	0.92768	0.78854	0.76108	0.81157
3231.71	0.92837	0.78974	0.76236	0.81215
3230.28	0.92888	0.79057	0.76341	0.81196
3228.85	0.92907	0.79048	0.76376	0.81138
3227.42	0.92901	0.78974	0.76353	0.81081
3225.99	0.92904	0.78854	0.76318	0.81042
3224.57	0.92907	0.78706	0.76283	0.81042
3223.14	0.92894	0.78558	0.76189	0.80965
3221.71	0.92864	0.78446	0.76003	0.80792
3220.28	0.92846	0.78409	0.75816	0.80542
3218.85	0.9287	0.78409	0.75746	0.80369
3217.43	0.92925	0.78465	0.75816	0.8035
3216	0.9297	0.78595	0.75944	0.80427
3214.57	0.93003	0.78715	0.76038	0.80523
3213.14	0.93036	0.78733	0.76038	0.806
3211.71	0.93073	0.78696	0.75968	0.80677
3210.29	0.93097	0.78687	0.75863	0.80696
3208.86	0.93121	0.78659	0.75781	0.80677
3207.43	0.93154	0.78622	0.75793	0.80677
3206	0.93197	0.78659	0.7591	0.80773
3204.57	0.93236	0.78743	0.76026	0.80908
3203.15	0.93278	0.7878	0.76073	0.81023
3201.72	0.93333	0.7877	0.76049	0.81042
3200.29	0.93378	0.78817	0.76038	0.81023
3198.86	0.93408	0.78928	0.76049	0.80927
3197.43	0.93417	0.78983	0.76073	0.80811
3196.01	0.9342	0.78965	0.76108	0.80792
3194.58	0.93411	0.78956	0.76143	0.80831
3193.15	0.9339	0.7902	0.76166	0.80888
3191.72	0.93366	0.79095	0.76178	0.80908
3190.29	0.93357	0.79169	0.76178	0.80927
3188.87	0.93378	0.79252	0.76189	0.80984
3187.44	0.93417	0.79345	0.76213	0.81042
3186.01	0.93441	0.79446	0.76294	0.81081
3184.58	0.93447	0.7953	0.76434	0.81081
3183.15	0.93444	0.79576	0.76632	0.81081
3181.72	0.93435	0.79585	0.76796	0.811
3180.3	0.93423	0.79613	0.76901	0.81138
3178.87	0.93414	0.79669	0.76912	0.81177
3177.44	0.93408	0.79687	0.76901	0.81157
3176.01	0.93411	0.79678	0.76901	0.811
3174.58	0.93411	0.79743	0.76924	0.81042
3173.16	0.93405	0.79872	0.76947	0.81042
3171.73	0.93384	0.79965	0.76947	0.811
3170.3	0.93369	0.79974	0.76912	0.81138
3168.87	0.93366	0.79928	0.76877	0.81177
3167.44	0.93375	0.79881	0.76866	0.81215
3166.02	0.93387	0.79872	0.76912	0.81254
3164.59	0.93396	0.79937	0.77006	0.81331
3163.16	0.93402	0.80048	0.77134	0.81427
3161.73	0.93405	0.80206	0.77239	0.8158
3160.3	0.93396	0.80335	0.77262	0.81734
3158.88	0.93363	0.80372	0.77215	0.8185
3157.45	0.93314	0.8028	0.77181	0.8183
3156.02	0.93257	0.80122	0.77169	0.81715
3154.59	0.93215	0.8002	0.77227	0.8158
3153.16	0.93215	0.80039	0.77344	0.8158
3151.74	0.93272	0.80196	0.77519	0.81715
3150.31	0.93366	0.80381	0.77705	0.81888
3148.88	0.93447	0.80539	0.77822	0.82003
3147.45	0.93481	0.8065	0.77868	0.82023
3146.02	0.93475	0.80743	0.77892	0.82003
3144.6	0.93453	0.80798	0.77868	0.81965
3143.17	0.93426	0.8078	0.77787	0.81907
3141.74	0.93387	0.80715	0.77682	0.81811
3140.31	0.9336	0.80659	0.77635	0.81715
3138.88	0.93372	0.80678	0.77705	0.81696
3137.45	0.93426	0.80724	0.77857	0.81734
3136.03	0.93496	0.8077	0.77962	0.81773
3134.6	0.93529	0.8078	0.77938	0.81754
3133.17	0.93511	0.80724	0.77833	0.81677
3131.74	0.93478	0.80641	0.77799	0.81677
3130.31	0.93459	0.80622	0.77868	0.81734
3128.89	0.93465	0.80724	0.77962	0.81773
3127.46	0.93468	0.80826	0.77985	0.81773
3126.03	0.93441	0.80863	0.77962	0.81754
3124.6	0.93372	0.80863	0.77903	0.81754
3123.17	0.93281	0.80835	0.77857	0.81677
3121.75	0.93203	0.80705	0.77787	0.81484
3120.32	0.93151	0.8053	0.77694	0.81273
3118.89	0.93124	0.80437	0.77612	0.81215
3117.46	0.93121	0.80493	0.776	0.81331
3116.03	0.93136	0.80604	0.77682	0.81561
3114.61	0.9316	0.80687	0.77775	0.81773
3113.18	0.93169	0.80705	0.77787	0.81888
3111.75	0.93151	0.80687	0.77705	0.81888
3110.32	0.9313	0.80668	0.77647	0.8183
3108.89	0.93145	0.80687	0.77717	0.81811
3107.47	0.93194	0.80761	0.77845	0.8183
3106.04	0.93224	0.8077	0.77892	0.8183
3104.61	0.93188	0.80678	0.77775	0.81811
3103.18	0.93094	0.80548	0.77577	0.81715
3101.75	0.93009	0.80446	0.77437	0.8158
3100.33	0.92976	0.80363	0.77414	0.81446
3098.9	0.92988	0.80326	0.77449	0.81331
3097.47	0.92994	0.80344	0.77414	0.81254
3096.04	0.92961	0.80307	0.77262	0.81196
3094.61	0.92885	0.80159	0.77087	0.81177
3093.18	0.92795	0.80002	0.76947	0.81157
3091.76	0.92707	0.79928	0.76889	0.81023
3090.33	0.92641	0.79881	0.76831	0.80792
3088.9	0.92586	0.79743	0.76702	0.80485
3087.47	0.92529	0.79548	0.76516	0.80254
3086.04	0.92459	0.79345	0.76318	0.80196
3084.62	0.92372	0.79187	0.76131	0.80215
3083.19	0.92275	0.79057	0.75933	0.80138
3081.76	0.92172	0.78928	0.75723	0.79908
3080.33	0.92085	0.78798	0.75571	0.79619
3078.9	0.92033	0.78715	0.75525	0.79427
3077.48	0.92024	0.78715	0.75536	0.79408
3076.05	0.9204	0.78733	0.75513	0.79446
3074.62	0.92055	0.78724	0.75373	0.79465
3073.19	0.92052	0.78659	0.75198	0.79485
3071.76	0.92018	0.78539	0.75058	0.79465
3070.34	0.91955	0.78409	0.74965	0.79389
3068.91	0.91879	0.78317	0.74883	0.79235
3067.48	0.91822	0.78289	0.74837	0.791
3066.05	0.91798	0.78335	0.74848	0.791
3064.62	0.91813	0.784	0.74918	0.79216
3063.2	0.91858	0.784	0.74965	0.79312
3061.77	0.91922	0.78335	0.74965	0.79331
3060.34	0.9197	0.78271	0.74965	0.79312
3058.91	0.91991	0.78261	0.74965	0.7935
3057.48	0.91997	0.78298	0.7493	0.79369
3056.06	0.92015	0.78317	0.74872	0.79331
3054.63	0.92049	0.78261	0.74813	0.79254
3053.2	0.92085	0.78196	0.7479	0.79177
3051.77	0.92118	0.78141	0.74778	0.79119
3050.34	0.92148	0.78095	0.74755	0.79081
3048.91	0.92175	0.78021	0.74685	0.79042
3047.49	0.92185	0.77928	0.74569	0.78946
3046.06	0.92182	0.77817	0.74417	0.78812
3044.63	0.92175	0.77687	0.74219	0.786
3043.2	0.92185	0.77567	0.74021	0.78408
3041.77	0.92227	0.77437	0.73869	0.78235
3040.35	0.92296	0.77298	0.73741	0.78139
3038.92	0.92351	0.77085	0.73577	0.78062
3037.49	0.92363	0.76798	0.73333	0.77908
3036.06	0.92357	0.76511	0.73064	0.77716
3034.63	0.92375	0.76298	0.72889	0.77562
3033.21	0.92426	0.76215	0.72854	0.77543
3031.78	0.92514	0.76206	0.72901	0.77658
3030.35	0.92617	0.76178	0.72971	0.77812
3028.92	0.92719	0.76076	0.72983	0.77927
3027.49	0.92792	0.7591	0.72948	0.77947
3026.07	0.92831	0.75706	0.72854	0.7785
3024.64	0.92864	0.75447	0.72738	0.77677
3023.21	0.92901	0.7516	0.72586	0.77466
3021.78	0.92937	0.74836	0.72365	0.77254
3020.35	0.9297	0.74484	0.72062	0.77043
3018.93	0.92991	0.74114	0.7177	0.76908
3017.5	0.93003	0.73734	0.7149	0.76831
3016.07	0.93009	0.73327	0.71234	0.76774
3014.64	0.93015	0.72882	0.70965	0.76678
3013.21	0.93033	0.72475	0.70686	0.76562
3011.79	0.93088	0.72132	0.70452	0.7637
3010.36	0.93184	0.71799	0.70243	0.76158
3008.93	0.93296	0.71392	0.70056	0.75966
3007.5	0.93375	0.70929	0.69858	0.7587
3006.07	0.93399	0.70466	0.69636	0.75851
3004.64	0.93393	0.70049	0.69415	0.75928
3003.22	0.93384	0.69651	0.69181	0.75947
3001.79	0.93366	0.69216	0.68902	0.75832
3000.36	0.9333	0.68697	0.68552	0.75582
2998.93	0.93296	0.68197	0.68202	0.75312
2997.5	0.93278	0.67781	0.67899	0.75197
2996.08	0.93254	0.67475	0.67642	0.75139
2994.65	0.93212	0.67086	0.67339	0.74928
2993.22	0.93181	0.66411	0.66919	0.74563
2991.79	0.93203	0.65522	0.66383	0.7414
2990.36	0.93254	0.64781	0.65905	0.73813
2988.94	0.9329	0.6454	0.65718	0.73697
2987.51	0.93284	0.64781	0.65847	0.73774
2986.08	0.9323	0.65188	0.66115	0.7389
2984.65	0.93136	0.65485	0.66313	0.73967
2983.22	0.93024	0.65559	0.66371	0.73947
2981.8	0.9294	0.65494	0.66336	0.73928
2980.37	0.92922	0.65438	0.66325	0.73967
2978.94	0.92958	0.65411	0.66348	0.74082
2977.51	0.93003	0.65355	0.66348	0.7414
2976.08	0.93036	0.65244	0.66266	0.7414
2974.66	0.93094	0.65188	0.66173	0.74101
2973.23	0.93191	0.65262	0.66208	0.7412
2971.8	0.93311	0.65457	0.66383	0.74197
2970.37	0.9342	0.65725	0.66674	0.74274
2968.94	0.93499	0.6604	0.67001	0.74313
2967.52	0.93523	0.66438	0.67292	0.7437
2966.09	0.93487	0.66883	0.67537	0.74447
2964.66	0.93414	0.67309	0.67771	0.74563
2963.23	0.93351	0.67697	0.68039	0.74697
2961.8	0.93323	0.68021	0.68342	0.74889
2960.37	0.93302	0.68262	0.6861	0.75024
2958.95	0.9323	0.68429	0.68785	0.75024
2957.52	0.93079	0.68549	0.68855	0.74909
2956.09	0.92867	0.6866	0.68855	0.74793
2954.66	0.9265	0.68771	0.6882	0.74736
2953.23	0.9249	0.68957	0.68843	0.74774
2951.81	0.92393	0.69216	0.68948	0.74793
2950.38	0.92317	0.69466	0.69088	0.74774
2948.95	0.9223	0.69614	0.69193	0.74716
2947.52	0.92145	0.69642	0.6924	0.74697
2946.09	0.921	0.69632	0.6924	0.74755
2944.67	0.92112	0.69679	0.69275	0.7487
2943.24	0.92175	0.69808	0.69356	0.74986
2941.81	0.92257	0.69956	0.6945	0.74986
2940.38	0.92314	0.70012	0.69496	0.7487
2938.95	0.92342	0.69919	0.6952	0.74697
2937.53	0.92345	0.69762	0.69555	0.74563
2936.1	0.92342	0.6966	0.69601	0.74486
2934.67	0.92336	0.69577	0.69601	0.7439
2933.24	0.92317	0.6941	0.69496	0.74197
2931.81	0.92302	0.69132	0.69321	0.7389
2930.39	0.92314	0.68836	0.69158	0.73659
2928.96	0.92369	0.68605	0.69053	0.73601
2927.53	0.92435	0.68429	0.68972	0.73582
2926.1	0.92487	0.68225	0.68878	0.73524
2924.67	0.92496	0.67975	0.68832	0.73409
2923.25	0.92472	0.67734	0.68797	0.73294
2921.82	0.92426	0.6754	0.68727	0.7314
2920.39	0.92387	0.67429	0.68598	0.72986
2918.96	0.9236	0.67364	0.6847	0.72832
2917.53	0.92333	0.67299	0.68342	0.72717
2916.1	0.92302	0.67216	0.68202	0.72678
2914.68	0.92275	0.67123	0.68039	0.72736
2913.25	0.9226	0.67096	0.67887	0.72909
2911.82	0.92269	0.67216	0.67817	0.73159
2910.39	0.9229	0.67429	0.67864	0.73409
2908.96	0.92308	0.67614	0.67945	0.73582
2907.54	0.92299	0.6766	0.67945	0.7362
2906.11	0.92272	0.67512	0.67817	0.73524
2904.68	0.92245	0.67179	0.67607	0.73409
2903.25	0.92218	0.66855	0.67409	0.73409
2901.82	0.92175	0.66846	0.67386	0.73544
2900.4	0.92115	0.6729	0.67619	0.73755
2898.97	0.92055	0.67957	0.67992	0.73928
2897.54	0.92015	0.68475	0.6833	0.74043
2896.11	0.91988	0.68753	0.68528	0.74178
2894.68	0.91958	0.68901	0.68633	0.74313
2893.26	0.91913	0.69077	0.68727	0.74466
2891.83	0.91855	0.6929	0.68843	0.74601
2890.4	0.91801	0.69475	0.68972	0.74736
2888.97	0.91749	0.69614	0.69088	0.74851
2887.54	0.91698	0.69688	0.6917	0.74909
2886.12	0.91647	0.69753	0.6924	0.74909
2884.69	0.91601	0.69892	0.69391	0.74928
2883.26	0.91559	0.70169	0.69648	0.75062
2881.83	0.91529	0.70568	0.69974	0.75236
2880.4	0.91508	0.71003	0.70312	0.75409
2878.98	0.9149	0.71392	0.70581	0.75524
2877.55	0.91462	0.71688	0.70767	0.75562
2876.12	0.91426	0.71901	0.70884	0.75543
2874.69	0.91399	0.72067	0.71012	0.75505
2873.26	0.91399	0.72243	0.71175	0.75562
2871.84	0.91417	0.72466	0.71374	0.75716
2870.41	0.91444	0.72725	0.7156	0.75928
2868.98	0.91475	0.73002	0.71723	0.76082
2867.55	0.91517	0.73271	0.7191	0.76139
2866.12	0.91565	0.73577	0.72178	0.76197
2864.69	0.91617	0.73901	0.72505	0.76331
2863.27	0.91671	0.74215	0.72819	0.76505
2861.84	0.91728	0.74512	0.73088	0.76639
2860.41	0.91792	0.74789	0.73298	0.76735
2858.98	0.91861	0.75049	0.73496	0.76831
2857.55	0.91931	0.75262	0.73717	0.76947
2856.13	0.91985	0.75419	0.73974	0.77062
2854.7	0.92021	0.75521	0.74219	0.77158
2853.27	0.9204	0.75613	0.74452	0.77177
2851.84	0.9203	0.75743	0.74627	0.77158
2850.41	0.91997	0.75956	0.74732	0.77177
2848.99	0.9197	0.76271	0.74825	0.77293
2847.56	0.9197	0.7666	0.74988	0.776
2846.13	0.91991	0.77058	0.75198	0.77985
2844.7	0.92006	0.77391	0.75373	0.7835
2843.27	0.91994	0.77659	0.7549	0.78562
2841.85	0.91961	0.77872	0.75536	0.78677
2840.42	0.91931	0.78048	0.75583	0.78696
2838.99	0.91925	0.78224	0.75665	0.78716
2837.56	0.9194	0.78382	0.75781	0.78735
2836.13	0.91964	0.7853	0.75933	0.78812
2834.71	0.91985	0.78669	0.76108	0.78946
2833.28	0.91997	0.78826	0.76294	0.791
2831.85	0.92006	0.78965	0.76446	0.79196
2830.42	0.92015	0.79067	0.76539	0.79292
2828.99	0.92021	0.79141	0.76586	0.79427
2827.57	0.92018	0.79233	0.76632	0.79639
2826.14	0.92006	0.79345	0.76702	0.79812
2824.71	0.91991	0.79428	0.76761	0.7985
2823.28	0.91985	0.79446	0.76784	0.79735
2821.85	0.91979	0.79437	0.76784	0.796
2820.42	0.9197	0.79428	0.76784	0.79542
2819	0.91967	0.79446	0.76819	0.79581
2817.57	0.91967	0.7952	0.76889	0.79715
2816.14	0.91961	0.79659	0.77017	0.79888
2814.71	0.91949	0.79798	0.77146	0.80023
2813.28	0.91925	0.799	0.7725	0.80081
2811.86	0.9191	0.79983	0.77332	0.801
2810.43	0.91916	0.80067	0.77402	0.80158
2809	0.91943	0.80169	0.77495	0.80292
2807.57	0.91982	0.8028	0.776	0.80465
2806.14	0.92021	0.80381	0.77705	0.80561
2804.72	0.92052	0.80483	0.77775	0.80581
2803.29	0.92076	0.80557	0.77822	0.80542
2801.86	0.92094	0.80604	0.7788	0.80504
2800.43	0.92106	0.80631	0.77938	0.80446
2799	0.92121	0.80668	0.77997	0.80446
2797.58	0.92139	0.80752	0.78078	0.80523
2796.15	0.92157	0.80872	0.78195	0.80696
2794.72	0.92175	0.80983	0.78288	0.80831
2793.29	0.92191	0.81067	0.78323	0.80831
2791.86	0.92215	0.8115	0.78347	0.80792
2790.44	0.92254	0.81252	0.7844	0.8085
2789.01	0.92305	0.81391	0.78626	0.81042
2787.58	0.92351	0.81539	0.78848	0.81292
2786.15	0.92384	0.81668	0.79011	0.81484
2784.72	0.92411	0.81752	0.79093	0.8158
2783.3	0.92438	0.81798	0.79104	0.81561
2781.87	0.92465	0.81816	0.79139	0.81504
2780.44	0.92493	0.81863	0.79198	0.81504
2779.01	0.92505	0.81918	0.79268	0.81542
2777.58	0.92505	0.81974	0.79303	0.816
2776.15	0.92502	0.82029	0.79326	0.81619
2774.73	0.92511	0.82094	0.79373	0.81657
2773.3	0.92547	0.82168	0.79478	0.81734
2771.87	0.92592	0.82252	0.79583	0.81869
2770.44	0.92632	0.82353	0.79664	0.82023
2769.01	0.92647	0.82428	0.79688	0.82138
2767.59	0.92641	0.82465	0.79664	0.82196
2766.16	0.92632	0.82474	0.79676	0.82196
2764.73	0.92632	0.82511	0.79722	0.82234
2763.3	0.92632	0.82557	0.79804	0.8233
2761.87	0.92632	0.82603	0.79874	0.82388
2760.45	0.92629	0.82613	0.79921	0.82369
2759.02	0.92623	0.82603	0.79932	0.82253
2757.59	0.92623	0.82576	0.79944	0.82157
2756.16	0.92629	0.82576	0.79979	0.82157
2754.73	0.92638	0.82594	0.80037	0.82234
2753.31	0.92638	0.82594	0.80061	0.82273
2751.88	0.92632	0.82557	0.80037	0.82177
2750.45	0.92626	0.82539	0.80002	0.82003
2749.02	0.92629	0.82576	0.80026	0.81869
2747.59	0.92647	0.82687	0.80131	0.81946
2746.17	0.92674	0.82807	0.80282	0.82177
2744.74	0.92701	0.829	0.80434	0.82426
2743.31	0.92728	0.82946	0.80515	0.826
2741.88	0.92749	0.82974	0.8055	0.82676
2740.45	0.92768	0.83029	0.80574	0.82715
2739.03	0.92783	0.83122	0.80655	0.82734
2737.6	0.92801	0.83242	0.8076	0.82773
2736.17	0.92825	0.83344	0.80854	0.8283
2734.74	0.92855	0.8339	0.809	0.82888
2733.31	0.92882	0.834	0.80947	0.82926
2731.88	0.92897	0.83418	0.81005	0.83003
2730.46	0.92897	0.83437	0.81052	0.83061
2729.03	0.92882	0.83455	0.81063	0.83022
2727.6	0.9287	0.83455	0.81075	0.82965
2726.17	0.9287	0.83483	0.81133	0.82946
2724.74	0.92882	0.83557	0.8125	0.83061
2723.32	0.92897	0.8365	0.81367	0.83253
2721.89	0.9291	0.83724	0.8146	0.83388
2720.46	0.92919	0.83798	0.81507	0.83465
2719.03	0.92925	0.83863	0.81542	0.83484
2717.6	0.92928	0.83918	0.81576	0.83445
2716.18	0.92934	0.83964	0.81588	0.83388
2714.75	0.92928	0.8402	0.81611	0.83349
2713.32	0.92916	0.84076	0.81611	0.83388
2711.89	0.92901	0.84113	0.81611	0.83465
2710.46	0.92901	0.84131	0.81623	0.83484
2709.04	0.9291	0.8414	0.8167	0.83503
2707.61	0.92925	0.84159	0.8174	0.83522
2706.18	0.92943	0.84177	0.81845	0.83599
2704.75	0.92961	0.84214	0.8195	0.83715
2703.32	0.92979	0.8427	0.8202	0.8383
2701.9	0.92988	0.84307	0.82055	0.83888
2700.47	0.92994	0.84326	0.8209	0.83907
2699.04	0.93	0.84363	0.8216	0.83926
2697.61	0.93012	0.84446	0.82264	0.83965
2696.18	0.9303	0.84548	0.82334	0.83965
2694.76	0.93052	0.84613	0.82358	0.83926
2693.33	0.93067	0.8465	0.82346	0.83868
2691.9	0.93085	0.84696	0.82358	0.83907
2690.47	0.93103	0.84761	0.82404	0.84003
2689.04	0.93124	0.84798	0.82451	0.84118
2687.61	0.93142	0.84798	0.82486	0.84195
2686.19	0.9316	0.84788	0.82509	0.84195
2684.76	0.93181	0.8477	0.82521	0.84176
2683.33	0.93191	0.84761	0.82521	0.84099
2681.9	0.93191	0.84779	0.82509	0.84061
2680.47	0.93188	0.84844	0.82533	0.84118
2679.05	0.93194	0.84927	0.82614	0.84234
2677.62	0.93209	0.84983	0.82696	0.8433
2676.19	0.9323	0.85011	0.82731	0.84349
2674.76	0.93254	0.85029	0.82754	0.84311
2673.33	0.93281	0.85085	0.82812	0.84272
2671.91	0.93314	0.85168	0.82894	0.84311
2670.48	0.93345	0.85242	0.82964	0.84407
2669.05	0.93357	0.85288	0.82999	0.84465
2667.62	0.93357	0.85316	0.83022	0.84484
2666.19	0.93354	0.85344	0.83046	0.84522
2664.77	0.93351	0.85372	0.83081	0.84618
2663.34	0.93354	0.85381	0.83104	0.84695
2661.91	0.93363	0.85381	0.83116	0.84714
2660.48	0.93387	0.85381	0.83139	0.84638
2659.05	0.93417	0.85409	0.83174	0.84561
2657.63	0.93444	0.85446	0.83221	0.8458
2656.2	0.93462	0.85511	0.83267	0.84657
2654.77	0.93478	0.85612	0.83361	0.84734
2653.34	0.93499	0.85742	0.83489	0.84811
2651.91	0.93532	0.85835	0.83617	0.84888
2650.49	0.93568	0.85909	0.83734	0.85003
2649.06	0.93601	0.85983	0.83839	0.85157
2647.63	0.93635	0.86085	0.8392	0.85368
2646.2	0.93665	0.86186	0.83979	0.8556
2644.77	0.93695	0.86279	0.84002	0.85753
2643.34	0.93722	0.86316	0.84014	0.85868
2641.92	0.93746	0.86325	0.84049	0.85907
2640.49	0.93768	0.86316	0.84107	0.85868
2639.06	0.93786	0.86325	0.84188	0.85772
2637.63	0.93804	0.86362	0.84293	0.85695
2636.2	0.93831	0.86427	0.84398	0.85676
2634.78	0.93864	0.86511	0.84468	0.85753
2633.35	0.939	0.86585	0.84503	0.85849
2631.92	0.93931	0.86677	0.84538	0.85964
2630.49	0.93952	0.86779	0.8462	0.86099
2629.06	0.93973	0.86899	0.84736	0.8631
2627.64	0.94003	0.8702	0.84818	0.86522
2626.21	0.94042	0.87149	0.84888	0.86714
2624.78	0.94091	0.87288	0.84958	0.86849
2623.35	0.94142	0.87409	0.85075	0.86964
2621.92	0.94184	0.87483	0.85168	0.87041
2620.5	0.94221	0.87492	0.85226	0.87022
2619.07	0.94248	0.87492	0.85226	0.86945
2617.64	0.94272	0.87501	0.85203	0.86829
2616.21	0.94296	0.87538	0.85238	0.86849
2614.78	0.94323	0.87631	0.85331	0.87002
2613.36	0.94348	0.87742	0.85471	0.87214
2611.93	0.9436	0.87834	0.85599	0.87368
2610.5	0.94366	0.87871	0.85658	0.87387
2609.07	0.94375	0.87853	0.85646	0.87349
2607.64	0.94396	0.87834	0.85588	0.87291
2606.22	0.94432	0.87862	0.85541	0.87272
2604.79	0.94468	0.87927	0.85564	0.87329
2603.36	0.94505	0.87983	0.85681	0.87425
2601.93	0.94535	0.8801	0.85833	0.87502
2600.5	0.94553	0.88047	0.85972	0.8756
2599.07	0.94565	0.88131	0.86066	0.87599
2597.65	0.9458	0.8827	0.86112	0.87675
2596.22	0.94601	0.88408	0.86147	0.87791
2594.79	0.94616	0.88483	0.86171	0.87906
2593.36	0.94613	0.8851	0.86229	0.88041
2591.93	0.94613	0.88529	0.86287	0.88118
2590.51	0.94619	0.88557	0.86346	0.88175
2589.08	0.94641	0.88594	0.86427	0.88214
2587.65	0.94671	0.88658	0.86532	0.88291
2586.22	0.94704	0.88733	0.86684	0.88445
2584.79	0.94725	0.88825	0.86835	0.88675
2583.37	0.94737	0.88936	0.8701	0.88887
2581.94	0.94743	0.8902	0.8715	0.88925
2580.51	0.94755	0.89057	0.87208	0.88791
2579.08	0.94774	0.89057	0.87185	0.88618
2577.65	0.94789	0.89029	0.87139	0.88521
2576.23	0.94801	0.89001	0.8708	0.88521
2574.8	0.94816	0.88983	0.87034	0.8856
2573.37	0.94831	0.8901	0.8701	0.8856
2571.94	0.94843	0.89075	0.86975	0.88579
2570.51	0.94846	0.89177	0.86952	0.88656
2569.09	0.94843	0.89288	0.86952	0.88771
2567.66	0.94852	0.89362	0.87022	0.88848
2566.23	0.94873	0.89399	0.87162	0.88944
2564.8	0.94903	0.89408	0.87325	0.89079
2563.37	0.94925	0.89408	0.87442	0.89194
2561.95	0.94937	0.89381	0.87453	0.89214
2560.52	0.9494	0.89334	0.8743	0.89175
2559.09	0.94943	0.89307	0.8743	0.89156
2557.66	0.94943	0.89344	0.875	0.89194
2556.23	0.94949	0.89427	0.87652	0.89291
2554.8	0.94964	0.89519	0.87792	0.89291
2553.38	0.94985	0.89575	0.87861	0.89194
2551.95	0.95	0.89594	0.8785	0.89117
2550.52	0.95018	0.89603	0.87815	0.89117
2549.09	0.95045	0.89631	0.87792	0.89156
2547.66	0.95073	0.8964	0.87745	0.89117
2546.24	0.95082	0.89603	0.87698	0.89002
2544.81	0.95076	0.89566	0.87652	0.88964
2543.38	0.95061	0.89584	0.87628	0.8906
2541.95	0.95058	0.8964	0.8764	0.89271
2540.52	0.95067	0.89714	0.8764	0.89483
2539.1	0.95085	0.89732	0.8764	0.89579
2537.67	0.951	0.89668	0.87652	0.8954
2536.24	0.95112	0.89594	0.87733	0.89464
2534.81	0.95124	0.89594	0.87861	0.89406
2533.38	0.95127	0.89695	0.87966	0.89444
2531.96	0.95121	0.89797	0.88001	0.89502
2530.53	0.951	0.89844	0.87943	0.8954
2529.1	0.9507	0.89853	0.8785	0.89521
2527.67	0.95045	0.89853	0.87815	0.89464
2526.24	0.95042	0.89899	0.8792	0.89425
2524.82	0.95058	0.89964	0.88071	0.89464
2523.39	0.95073	0.9001	0.88165	0.89521
2521.96	0.95067	0.9001	0.8813	0.89521
2520.53	0.95052	0.89982	0.88048	0.89483
2519.1	0.95048	0.89955	0.88013	0.89464
2517.68	0.95061	0.89955	0.8806	0.8954
2516.25	0.95085	0.89955	0.8813	0.89694
2514.82	0.95112	0.89964	0.88188	0.89829
2513.39	0.95139	0.89992	0.88235	0.89867
2511.96	0.95157	0.90056	0.88293	0.89829
2510.54	0.95166	0.90149	0.88351	0.89771
2509.11	0.95169	0.90232	0.88386	0.89771
2507.68	0.95172	0.90297	0.88386	0.8981
2506.25	0.95187	0.90334	0.88363	0.89829
2504.82	0.95212	0.90297	0.88375	0.8981
2503.39	0.9523	0.90223	0.88398	0.8981
2501.97	0.9523	0.90168	0.88421	0.89848
2500.54	0.95212	0.90205	0.8841	0.89925
2499.11	0.95197	0.90288	0.88398	0.90002
2497.68	0.95209	0.90343	0.88398	0.9004
2496.25	0.95233	0.90362	0.88421	0.9004
2494.83	0.95257	0.90371	0.88421	0.89983
2493.4	0.95266	0.90371	0.8841	0.89887
2491.97	0.95269	0.90343	0.88398	0.89771
2490.54	0.95269	0.90306	0.88386	0.89714
2489.11	0.95272	0.90288	0.88386	0.89714
2487.69	0.95281	0.90288	0.8841	0.89733
2486.26	0.95299	0.90251	0.88444	0.89733
2484.83	0.95308	0.90177	0.88491	0.89694
2483.4	0.95302	0.90121	0.88514	0.89675
2481.97	0.95293	0.90149	0.88538	0.89694
2480.55	0.9529	0.90223	0.88573	0.89675
2479.12	0.95293	0.90297	0.88608	0.89617
2477.69	0.9529	0.90325	0.88608	0.89617
2476.26	0.95272	0.90334	0.88584	0.89675
2474.83	0.95242	0.90343	0.88561	0.89752
2473.41	0.95209	0.90343	0.88549	0.89752
2471.98	0.95175	0.90325	0.88538	0.89637
2470.55	0.95151	0.90297	0.88538	0.89502
2469.12	0.95139	0.90279	0.88561	0.89425
2467.69	0.95142	0.90251	0.88608	0.89406
2466.27	0.95148	0.90205	0.88643	0.89367
2464.84	0.95133	0.90168	0.88654	0.89406
2463.41	0.95103	0.90158	0.88654	0.89502
2461.98	0.95073	0.90195	0.88631	0.89675
2460.55	0.95058	0.90269	0.88619	0.89829
2459.12	0.95052	0.90325	0.88631	0.89906
2457.7	0.95052	0.90343	0.88678	0.89944
2456.27	0.95055	0.90343	0.88759	0.89983
2454.84	0.95055	0.90343	0.88876	0.90002
2453.41	0.95058	0.90343	0.88969	0.89983
2451.98	0.95058	0.90316	0.88981	0.89887
2450.56	0.95058	0.9026	0.88934	0.8981
2449.13	0.95055	0.9026	0.88888	0.89771
2447.7	0.95052	0.90334	0.88876	0.89752
2446.27	0.95055	0.90427	0.88888	0.89752
2444.84	0.95064	0.90501	0.88911	0.8981
2443.42	0.95088	0.9051	0.88934	0.89848
2441.99	0.95106	0.90473	0.88911	0.89771
2440.56	0.95109	0.90399	0.88864	0.89598
2439.13	0.951	0.9039	0.88864	0.8954
2437.7	0.951	0.90464	0.88969	0.89733
2436.28	0.95115	0.90566	0.89121	0.90002
2434.85	0.95139	0.90612	0.89191	0.90137
2433.42	0.95166	0.90575	0.89179	0.90098
2431.99	0.95193	0.9051	0.89132	0.9004
2430.56	0.95215	0.90482	0.89132	0.9006
2429.14	0.95227	0.90482	0.89132	0.90079
2427.71	0.9523	0.90482	0.89062	0.9004
2426.28	0.95236	0.90482	0.88993	0.90002
2424.85	0.95245	0.90482	0.89004	0.9006
2423.42	0.95251	0.90482	0.89097	0.90175
2422	0.95242	0.9051	0.89191	0.90233
2420.57	0.95224	0.90538	0.89261	0.9029
2419.14	0.95209	0.90556	0.89296	0.90329
2417.71	0.95212	0.9051	0.89296	0.9031
2416.28	0.95233	0.90418	0.89237	0.90194
2414.85	0.95254	0.90316	0.89121	0.90002
2413.43	0.95266	0.90251	0.89039	0.89848
2412	0.95263	0.90251	0.89016	0.89752
2410.57	0.95254	0.90297	0.89039	0.89771
2409.14	0.95239	0.90381	0.89074	0.89887
2407.71	0.95215	0.90464	0.89109	0.9006
2406.29	0.95193	0.90529	0.89109	0.90194
2404.86	0.95184	0.90584	0.89097	0.90213
2403.43	0.95184	0.90621	0.89097	0.90156
2402	0.95187	0.90612	0.89109	0.90137
2400.57	0.95193	0.90556	0.89132	0.90213
2399.15	0.9519	0.91084	0.89727	0.90752
2397.72	0.95181	0.91251	0.89949	0.90906
2396.29	0.95166	0.91019	0.89715	0.90656
2394.86	0.95154	0.90705	0.89389	0.90329
2393.43	0.95151	0.90455	0.89109	0.90098
2392.01	0.95157	0.90232	0.88818	0.89983
2390.58	0.9516	0.89973	0.88468	0.89829
2389.15	0.95142	0.89686	0.88095	0.89579
2387.72	0.95106	0.89492	0.87792	0.89367
2386.29	0.95036	0.89473	0.87675	0.89291
2384.87	0.94919	0.89677	0.87733	0.89387
2383.44	0.94752	0.90047	0.87931	0.89598
2382.01	0.94544	0.90519	0.882	0.89829
2380.58	0.94308	0.9101	0.88503	0.90021
2379.15	0.94052	0.91334	0.88771	0.90079
2377.73	0.93777	0.91612	0.89039	0.90194
2376.3	0.93475	0.91667	0.89132	0.90252
2374.87	0.93148	0.9151	0.89004	0.90252
2373.44	0.92789	0.91501	0.88899	0.90521
2372.01	0.92405	0.91751	0.88876	0.91156
2370.58	0.91991	0.92121	0.88946	0.91925
2369.16	0.91568	0.91936	0.88759	0.9204
2367.73	0.9116	0.91797	0.88783	0.92059
2366.3	0.9081	0.92251	0.89377	0.92636
2364.87	0.90559	0.92167	0.89727	0.92771
2363.44	0.90414	0.91464	0.89599	0.9229
2362.02	0.90336	0.91501	0.89657	0.92386
2360.59	0.90257	0.92066	0.89681	0.9279
2359.16	0.9016	0.91593	0.88818	0.92098
2357.73	0.90103	0.90242	0.87372	0.9054
2356.3	0.90173	0.88381	0.85681	0.88502
2354.88	0.90399	0.86325	0.84002	0.86291
2353.45	0.90777	0.84909	0.82929	0.84772
2352.02	0.91257	0.85112	0.83092	0.85118
2350.59	0.91734	0.88047	0.85273	0.88368
2349.16	0.92064	0.90834	0.87628	0.91425
2347.74	0.92127	0.89862	0.87663	0.90579
2346.31	0.91867	0.87538	0.86602	0.88137
2344.88	0.91417	0.8739	0.86474	0.87733
2343.45	0.91037	0.88399	0.86859	0.88502
2342.02	0.90855	0.8852	0.86765	0.88483
2340.6	0.90849	0.88371	0.8666	0.88348
2339.17	0.90949	0.88362	0.86695	0.88637
2337.74	0.91079	0.88547	0.86894	0.89194
2336.31	0.91179	0.88418	0.86882	0.89406
2334.88	0.91251	0.88196	0.868	0.89367
2333.46	0.91302	0.88177	0.86789	0.89329
2332.03	0.91324	0.87723	0.86381	0.88771
2330.6	0.91321	0.87399	0.85926	0.88233
2329.17	0.91324	0.87122	0.85436	0.87733
2327.74	0.9136	0.86825	0.85086	0.8731
2326.31	0.91438	0.87233	0.85459	0.87618
2324.89	0.91568	0.87659	0.86089	0.88002
2323.46	0.91756	0.88149	0.86824	0.88387
2322.03	0.92	0.88695	0.87523	0.88714
2320.6	0.92287	0.88695	0.87687	0.88618
2319.17	0.92586	0.88862	0.87803	0.88829
2317.75	0.92864	0.89279	0.88025	0.89406
2316.32	0.93097	0.89557	0.8827	0.89829
2314.89	0.93275	0.89714	0.88596	0.90002
2313.46	0.93411	0.89844	0.88911	0.90098
2312.03	0.9352	0.90001	0.89144	0.90156
2310.61	0.93635	0.90075	0.89237	0.90079
2309.18	0.9378	0.90112	0.89249	0.89944
2307.75	0.93961	0.90103	0.89179	0.89867
2306.32	0.94154	0.90094	0.89121	0.89867
2304.89	0.94332	0.90131	0.89109	0.89925
2303.47	0.94471	0.90075	0.89074	0.89887
2302.04	0.94583	0.89964	0.88981	0.89714
2300.61	0.94677	0.89936	0.88934	0.89579
2299.18	0.94768	0.90019	0.88934	0.89637
2297.75	0.94864	0.90168	0.89016	0.89848
2296.33	0.94955	0.90316	0.89156	0.90137
2294.9	0.95027	0.90427	0.89307	0.90348
2293.47	0.95085	0.90547	0.89436	0.90463
2292.04	0.95148	0.90649	0.89517	0.90483
2290.61	0.9523	0.90732	0.89587	0.90425
2289.19	0.95326	0.90853	0.89715	0.90483
2287.76	0.95426	0.91038	0.89984	0.90713
2286.33	0.95526	0.91269	0.90357	0.91156
2284.9	0.95629	0.91547	0.90777	0.91752
2283.47	0.95731	0.91825	0.91161	0.92271
2282.04	0.95816	0.92066	0.91488	0.92559
2280.62	0.95879	0.92288	0.91709	0.92559
2279.19	0.95925	0.9251	0.91814	0.92444
2277.76	0.95964	0.92686	0.91826	0.92348
2276.33	0.95991	0.92788	0.91803	0.92425
2274.9	0.96006	0.92843	0.91838	0.92636
2273.48	0.96012	0.92862	0.91954	0.92828
2272.05	0.96015	0.92834	0.92071	0.92924
2270.62	0.96027	0.92797	0.92164	0.92982
2269.19	0.96061	0.92751	0.92199	0.9304
2267.76	0.96115	0.92723	0.92164	0.93078
2266.34	0.9619	0.92704	0.92106	0.92963
2264.91	0.96272	0.92667	0.92013	0.92732
2263.48	0.96335	0.92603	0.91861	0.92482
2262.05	0.96366	0.92528	0.91686	0.92271
2260.62	0.96357	0.92464	0.91581	0.92175
2259.2	0.96326	0.92482	0.91663	0.92232
2257.77	0.96302	0.92593	0.91896	0.92386
2256.34	0.96317	0.92686	0.92118	0.92521
2254.91	0.96372	0.92677	0.92187	0.92521
2253.48	0.96438	0.92575	0.92106	0.92367
2252.06	0.9648	0.92464	0.91966	0.92098
2250.63	0.96508	0.92538	0.91908	0.92002
2249.2	0.96541	0.92945	0.92036	0.92348
2247.77	0.96583	0.93204	0.92071	0.92886
2246.34	0.96613	0.93417	0.92211	0.93424
2244.92	0.96613	0.93482	0.92444	0.93713
2243.49	0.96601	0.93427	0.92666	0.93751
2242.06	0.9661	0.93417	0.92864	0.93674
2240.63	0.96644	0.93528	0.93039	0.93559
2239.2	0.9668	0.93704	0.9319	0.93444
2237.77	0.96701	0.93825	0.93307	0.93367
2236.35	0.96731	0.93862	0.93354	0.93309
2234.92	0.96783	0.93862	0.9326	0.93251
2233.49	0.96837	0.9376	0.9291	0.93097
2232.06	0.96852	0.93427	0.92316	0.92751
2230.63	0.96825	0.92853	0.91639	0.92136
2229.21	0.96801	0.92204	0.9101	0.91367
2227.78	0.96816	0.91612	0.90345	0.90502
2226.35	0.96861	0.91038	0.89494	0.8954
2224.92	0.96919	0.9039	0.88375	0.88502
2223.49	0.96994	0.89557	0.8694	0.87349
2222.07	0.97085	0.8851	0.8525	0.8606
2220.64	0.97163	0.87335	0.83489	0.84772
2219.21	0.97215	0.86159	0.8195	0.83561
2217.78	0.97257	0.85094	0.80644	0.82388
2216.35	0.97302	0.84196	0.79501	0.81138
2214.93	0.97357	0.83585	0.78603	0.80081
2213.5	0.97423	0.83409	0.78288	0.79715
2212.07	0.97502	0.83724	0.78743	0.80138
2210.64	0.97595	0.84418	0.79816	0.81119
2209.21	0.97662	0.85372	0.81238	0.82253
2207.79	0.97668	0.8652	0.82847	0.83407
2206.36	0.97622	0.87807	0.84597	0.84657
2204.93	0.97583	0.8914	0.86369	0.86118
2203.5	0.97604	0.90418	0.88013	0.87791
2202.07	0.97677	0.91529	0.89459	0.89425
2200.65	0.97758	0.9238	0.90637	0.90752
2199.22	0.97801	0.92982	0.91511	0.91655
2197.79	0.97795	0.93473	0.92118	0.92271
2196.36	0.97773	0.94001	0.92619	0.92963
2194.93	0.97777	0.94565	0.93225	0.93924
2193.51	0.97843	0.95102	0.93913	0.94943
2192.08	0.97967	0.955	0.94485	0.95655
2190.65	0.98118	0.95723	0.94846	0.95962
2189.22	0.98248	0.95824	0.95056	0.96135
2187.79	0.98332	0.95973	0.95196	0.96462
2186.36	0.98375	0.9625	0.95347	0.96904
2184.94	0.98414	0.96621	0.95592	0.97308
2183.51	0.9848	0.96973	0.95884	0.97616
2182.08	0.98568	0.9726	0.9614	0.97827
2180.65	0.98647	0.97472	0.96397	0.97904
2179.22	0.9874	0.97602	0.96735	0.97847
2177.8	0.98876	0.97667	0.97085	0.97827
2176.37	0.99024	0.97667	0.97201	0.97923
2174.94	0.99112	0.97584	0.97062	0.98
2173.51	0.99115	0.97454	0.96852	0.97827
2172.08	0.99079	0.97389	0.9677	0.975
2170.66	0.99051	0.97537	0.96887	0.97385
2169.23	0.99045	0.97834	0.9712	0.97693
2167.8	0.99057	0.98102	0.97341	0.98135
2166.37	0.9907	0.98232	0.97388	0.98346
2164.94	0.99079	0.98324	0.9733	0.98366
2163.52	0.99124	0.98546	0.97481	0.98443
2162.09	0.99308	0.98991	0.98169	0.98673
2160.66	0.9965	0.99602	0.99242	0.99039
2159.23	0.99952	1	1	0.9925
2157.8	1	0.99769	0.99895	0.99
2156.38	0.99801	0.99037	0.99102	0.98423
2154.95	0.99499	0.98435	0.98228	0.98077
2153.52	0.99196	0.98296	0.9768	0.98212
2152.09	0.9894	0.98361	0.97423	0.98423
2150.66	0.98755	0.98241	0.9733	0.98308
2149.24	0.98631	0.97935	0.97213	0.97904
2147.81	0.98523	0.97593	0.96945	0.975
2146.38	0.98411	0.97176	0.96432	0.97039
2144.95	0.98296	0.96584	0.95744	0.96308
2143.52	0.98181	0.95982	0.95173	0.95578
2142.09	0.98073	0.9563	0.94963	0.95232
2140.67	0.97973	0.95593	0.95009	0.95386
2139.24	0.97897	0.95695	0.95044	0.95712
2137.81	0.97855	0.95787	0.95033	0.95962
2136.38	0.97813	0.95797	0.95056	0.95943
2134.95	0.97755	0.95658	0.94998	0.95597
2133.53	0.97671	0.95389	0.94718	0.95097
2132.1	0.97568	0.95121	0.94298	0.94751
2130.67	0.97471	0.94991	0.93972	0.94713
2129.24	0.97393	0.94936	0.93808	0.94751
2127.81	0.97317	0.9476	0.9368	0.94578
2126.39	0.97218	0.94417	0.9354	0.94193
2124.96	0.97106	0.94019	0.93412	0.93847
2123.53	0.97006	0.93714	0.93284	0.93674
2122.1	0.96937	0.93538	0.93109	0.93597
2120.67	0.96909	0.93454	0.92864	0.93444
2119.25	0.96903	0.93436	0.92642	0.9329
2117.82	0.96903	0.93445	0.92549	0.93271
2116.39	0.96891	0.93445	0.92584	0.93367
2114.96	0.96879	0.93399	0.92689	0.93424
2113.53	0.96879	0.93343	0.92794	0.93405
2112.11	0.96885	0.9338	0.92899	0.93309
2110.68	0.96888	0.9351	0.92992	0.93251
2109.25	0.96882	0.93649	0.93039	0.93251
2107.82	0.96882	0.93732	0.93027	0.93347
2106.39	0.96897	0.93788	0.93015	0.93444
2104.97	0.96922	0.93843	0.93074	0.93424
2103.54	0.96934	0.93871	0.93155	0.93367
2102.11	0.96931	0.93889	0.93225	0.93405
2100.68	0.96919	0.93889	0.93202	0.93636
2099.25	0.96909	0.93991	0.93202	0.93867
2097.82	0.96925	0.93991	0.9312	0.93809
2096.4	0.96961	0.93936	0.93085	0.93444
2094.97	0.96985	0.9388	0.93085	0.9304
2093.54	0.96964	0.93834	0.93062	0.92809
2092.11	0.96916	0.93806	0.92957	0.92751
2090.68	0.96876	0.93769	0.92852	0.92713
2089.26	0.96867	0.93732	0.92875	0.92771
2087.83	0.96876	0.93732	0.93074	0.92924
2086.4	0.96894	0.93778	0.93295	0.93155
2084.97	0.96931	0.93834	0.93435	0.93347
2083.54	0.96988	0.93908	0.93447	0.9352
2082.12	0.9703	0.94001	0.93389	0.93636
2080.69	0.97036	0.94093	0.93354	0.93713
2079.26	0.97015	0.94213	0.93412	0.9379
2077.83	0.96988	0.94417	0.93587	0.93963
2076.4	0.96976	0.94676	0.9382	0.94213
2074.98	0.96994	0.94862	0.9403	0.94424
2073.55	0.97054	0.94871	0.94146	0.94463
2072.12	0.97139	0.9475	0.94158	0.94309
2070.69	0.97206	0.94612	0.941	0.9404
2069.26	0.97221	0.94547	0.94076	0.9379
2067.84	0.97187	0.94658	0.94181	0.93751
2066.41	0.97145	0.94926	0.94415	0.93943
2064.98	0.97145	0.9513	0.94683	0.9427
2063.55	0.97193	0.95158	0.94939	0.94693
2062.12	0.9726	0.95176	0.95184	0.95212
2060.7	0.97311	0.95287	0.95371	0.95655
2059.27	0.97348	0.95371	0.95441	0.95789
2057.84	0.97378	0.95362	0.95452	0.95578
2056.41	0.97405	0.95389	0.95476	0.9527
2054.98	0.9742	0.95491	0.95522	0.9502
2053.55	0.97429	0.95584	0.95522	0.94789
2052.13	0.97465	0.95649	0.95476	0.94597
2050.7	0.97565	0.95741	0.95476	0.94655
2049.27	0.97701	0.95954	0.95616	0.95059
2047.84	0.97807	0.96324	0.95896	0.95674
2046.41	0.97864	0.96778	0.9621	0.96193
2044.99	0.97925	0.97204	0.96514	0.96578
2043.56	0.98012	0.97528	0.96747	0.96924
2042.13	0.98109	0.97722	0.96922	0.97289
2040.7	0.98187	0.9775	0.9705	0.97597
2039.27	0.98257	0.97713	0.97201	0.9775
2037.85	0.98329	0.97824	0.97423	0.97808
2036.42	0.98405	0.98111	0.97761	0.98
2034.99	0.98492	0.98435	0.98158	0.98366
2033.56	0.98589	0.98639	0.98379	0.98616
2032.13	0.98671	0.98685	0.98391	0.98558
2030.71	0.98713	0.98722	0.98391	0.98327
2029.28	0.98716	0.98861	0.98554	0.98193
2027.85	0.98683	0.98972	0.98741	0.9825
2026.42	0.98644	0.98917	0.98787	0.98385
2024.99	0.98616	0.98685	0.98694	0.98558
2023.57	0.98625	0.98408	0.98542	0.98693
2022.14	0.9865	0.98185	0.98356	0.98693
2020.71	0.98647	0.98111	0.98193	0.98539
2019.28	0.98601	0.98296	0.98099	0.98308
2017.85	0.98565	0.98537	0.98099	0.98173
2016.43	0.98598	0.98519	0.98216	0.98212
2015	0.98695	0.98269	0.98368	0.98366
2013.57	0.98779	0.98167	0.98449	0.98462
2012.14	0.98798	0.98306	0.98379	0.98462
2010.71	0.98767	0.98491	0.98158	0.98443
2009.28	0.98746	0.98537	0.97831	0.98481
2007.86	0.98749	0.98408	0.97505	0.98481
2006.43	0.98731	0.98084	0.97295	0.98289
2005	0.98659	0.97676	0.97236	0.97904
2003.57	0.98559	0.97334	0.97295	0.9752
2002.14	0.98465	0.97185	0.97341	0.97308
2000.72	0.98393	0.97232	0.97306	0.97347
1999.29	0.98338	0.97278	0.97201	0.97635
1997.86	0.98308	0.97121	0.97178	0.97981
1996.43	0.98305	0.96806	0.97225	0.98212
1995	0.98305	0.9676	0.97236	0.9827
1993.58	0.98287	0.97158	0.97108	0.98058
1992.15	0.98239	0.97454	0.9691	0.97674
1990.72	0.98181	0.97222	0.96782	0.9727
1989.29	0.98133	0.96843	0.96747	0.97039
1987.86	0.98097	0.9676	0.967	0.97039
1986.44	0.98079	0.96852	0.9663	0.97289
1985.01	0.98091	0.96982	0.96583	0.97674
1983.58	0.98121	0.97176	0.96642	0.97981
1982.15	0.98175	0.97445	0.9691	0.98135
1980.72	0.98287	0.97806	0.974	0.98346
1979.3	0.98468	0.98259	0.97959	0.98769
1977.87	0.98656	0.9863	0.98379	0.99366
1976.44	0.98786	0.98787	0.98601	0.99865
1975.01	0.98864	0.98778	0.98764	1
1973.58	0.98928	0.98759	0.98927	0.99827
1972.16	0.98976	0.98685	0.99044	0.99519
1970.73	0.98946	0.98611	0.99009	0.99192
1969.3	0.98792	0.98667	0.98694	0.98846
1967.87	0.98571	0.98685	0.98169	0.98539
1966.44	0.98414	0.98352	0.97691	0.98289
1965.01	0.98378	0.97787	0.974	0.9802
1963.59	0.98396	0.97482	0.97283	0.97789
1962.16	0.98393	0.97537	0.97248	0.97693
1960.73	0.98357	0.97574	0.97201	0.97674
1959.3	0.98299	0.97435	0.97073	0.97481
1957.87	0.98227	0.97269	0.9684	0.97058
1956.45	0.98139	0.97195	0.96572	0.96539
1955.02	0.98064	0.9713	0.96362	0.96135
1953.59	0.9803	0.97	0.96245	0.96001
1952.16	0.98036	0.96898	0.96187	0.96078
1950.73	0.98042	0.96843	0.9614	0.96231
1949.31	0.98042	0.9675	0.9614	0.96308
1947.88	0.98051	0.96611	0.96187	0.96328
1946.45	0.98076	0.96519	0.96222	0.96328
1945.02	0.98094	0.96741	0.96105	0.9627
1943.59	0.98064	0.97121	0.95791	0.96058
1942.17	0.97991	0.97	0.95464	0.95693
1940.74	0.97934	0.96287	0.95289	0.95289
1939.31	0.97918	0.95732	0.95243	0.94828
1937.88	0.97912	0.95695	0.95231	0.94405
1936.45	0.97885	0.95815	0.95196	0.94136
1935.03	0.97846	0.95824	0.95161	0.94059
1933.6	0.97813	0.95797	0.95161	0.94136
1932.17	0.97798	0.95806	0.95126	0.94309
1930.74	0.97789	0.95824	0.95033	0.94482
1929.31	0.97783	0.95797	0.94951	0.94616
1927.89	0.97783	0.95667	0.94928	0.94655
1926.46	0.97767	0.95621	0.94963	0.9452
1925.03	0.97704	0.95917	0.94951	0.9429
1923.6	0.97598	0.96176	0.94869	0.94001
1922.17	0.9752	0.95843	0.94764	0.93751
1920.74	0.97474	0.95408	0.94694	0.93482
1919.32	0.97408	0.95584	0.94578	0.93213
1917.89	0.97329	0.95861	0.9438	0.93097
1916.46	0.97308	0.95482	0.94228	0.93174
1915.03	0.97354	0.94936	0.94228	0.93328
1913.6	0.97399	0.94954	0.94333	0.93463
1912.18	0.97384	0.95463	0.94461	0.93482
1910.75	0.97308	0.95973	0.94555	0.93405
1909.32	0.97206	0.96102	0.9459	0.93251
1907.89	0.9713	0.95852	0.9459	0.93155
1906.46	0.97094	0.95584	0.94613	0.93136
1905.04	0.97076	0.95593	0.94683	0.93155
1903.61	0.97051	0.95741	0.94741	0.9304
1902.18	0.97015	0.95787	0.94753	0.92809
1900.75	0.96979	0.95695	0.94706	0.92598
1899.32	0.9694	0.9563	0.94671	0.92521
1897.9	0.96882	0.95787	0.94648	0.92559
1896.47	0.96801	0.96047	0.9466	0.92617
1895.04	0.96734	0.96037	0.94706	0.92694
1893.61	0.9671	0.95769	0.94834	0.92828
1892.18	0.96698	0.95834	0.95009	0.92982
1890.76	0.96632	0.96389	0.95079	0.93001
1889.33	0.96529	0.96648	0.95009	0.92848
1887.9	0.96462	0.96223	0.94904	0.92732
1886.47	0.96447	0.9576	0.94881	0.92751
1885.04	0.9645	0.95797	0.94951	0.92924
1883.62	0.96471	0.96102	0.95056	0.93078
1882.19	0.96526	0.96343	0.95173	0.93174
1880.76	0.96601	0.96537	0.95312	0.93174
1879.33	0.96665	0.96704	0.95452	0.93136
1877.9	0.9671	0.96778	0.95592	0.93117
1876.47	0.96746	0.96704	0.95732	0.93174
1875.05	0.96786	0.96445	0.95884	0.93347
1873.62	0.96831	0.96158	0.96059	0.93578
1872.19	0.96849	0.96324	0.96164	0.93713
1870.76	0.96786	0.97241	0.96047	0.93636
1869.33	0.96656	0.98167	0.95732	0.93309
1867.91	0.96604	0.98037	0.95429	0.92963
1866.48	0.96716	0.97047	0.95382	0.92809
1865.05	0.96891	0.96361	0.95592	0.92886
1863.62	0.9703	0.965	0.95884	0.93021
1862.19	0.97109	0.97037	0.96117	0.93097
1860.77	0.97157	0.97454	0.96269	0.93117
1859.34	0.97199	0.97621	0.9635	0.93117
1857.91	0.97248	0.97639	0.9642	0.93117
1856.48	0.97296	0.97621	0.96444	0.93097
1855.05	0.97338	0.97602	0.96432	0.9304
1853.63	0.97363	0.97537	0.96397	0.93001
1852.2	0.97378	0.97417	0.96444	0.93059
1850.77	0.97381	0.97334	0.9663	0.93232
1849.34	0.97375	0.97278	0.96945	0.93501
1847.91	0.97363	0.9738	0.97201	0.93655
1846.49	0.97305	0.97945	0.97178	0.93482
1845.06	0.9719	0.98695	0.96782	0.92944
1843.63	0.97118	0.985	0.96269	0.92367
1842.2	0.97166	0.97241	0.95989	0.92078
1840.77	0.97272	0.96306	0.96012	0.92117
1839.35	0.97344	0.96556	0.96164	0.92271
1837.92	0.97354	0.97278	0.96257	0.92348
1836.49	0.97357	0.97519	0.96362	0.92405
1835.06	0.97393	0.97204	0.96549	0.92501
1833.63	0.97438	0.97074	0.96793	0.92674
1832.21	0.97414	0.9775	0.9691	0.92713
1830.78	0.97299	0.98648	0.96805	0.9254
1829.35	0.97203	0.98491	0.9663	0.92232
1827.92	0.97203	0.9763	0.96572	0.91982
1826.49	0.97242	0.97445	0.96607	0.91848
1825.06	0.97263	0.97917	0.96653	0.9179
1823.64	0.97299	0.97991	0.967	0.91809
1822.21	0.9739	0.97685	0.96828	0.91905
1820.78	0.97496	0.97685	0.9698	0.92059
1819.35	0.97577	0.98046	0.97062	0.92175
1817.92	0.97616	0.98259	0.97015	0.92155
1816.5	0.97628	0.98056	0.96898	0.9204
1815.07	0.97616	0.97722	0.96828	0.91925
1813.64	0.97577	0.97769	0.96782	0.91809
1812.21	0.97517	0.98222	0.96712	0.91713
1810.78	0.97468	0.98472	0.96572	0.91617
1809.36	0.97471	0.98167	0.96444	0.91579
1807.93	0.9752	0.9763	0.9642	0.91636
1806.5	0.97574	0.97306	0.96549	0.91752
1805.07	0.97601	0.97343	0.96723	0.91848
1803.64	0.97586	0.97741	0.96817	0.91771
1802.22	0.9752	0.98287	0.96712	0.91521
1800.79	0.97456	0.98435	0.96467	0.91213
1799.36	0.97447	0.97861	0.9628	0.91079
1797.93	0.97499	0.97	0.96304	0.91213
1796.5	0.97556	0.96648	0.96467	0.91425
1795.08	0.97568	0.97297	0.96514	0.91425
1793.65	0.97486	0.98593	0.9621	0.91059
1792.22	0.9739	0.99102	0.95662	0.90483
1790.79	0.97429	0.97963	0.95278	0.90117
1789.36	0.97595	0.96408	0.95266	0.90137
1787.94	0.97752	0.96028	0.95452	0.90367
1786.51	0.97828	0.96741	0.95616	0.90579
1785.08	0.9784	0.97389	0.95639	0.90675
1783.65	0.97825	0.97519	0.95592	0.90636
1782.22	0.97798	0.97611	0.95511	0.90483
1780.79	0.97777	0.97676	0.95406	0.90252
1779.37	0.97804	0.97158	0.95359	0.90079
1777.94	0.97891	0.96287	0.95464	0.90079
1776.51	0.97979	0.95954	0.95686	0.90213
1775.08	0.97967	0.96732	0.95732	0.90213
1773.65	0.9781	0.98074	0.95394	0.89925
1772.23	0.97628	0.98435	0.94741	0.89406
1770.8	0.97607	0.97287	0.94193	0.89002
1769.37	0.97722	0.96056	0.93995	0.88906
1767.94	0.9787	0.95574	0.94146	0.89098
1766.51	0.98009	0.95399	0.94496	0.89483
1765.09	0.98112	0.95658	0.94846	0.89848
1763.66	0.9813	0.96704	0.94963	0.90002
1762.23	0.98057	0.97509	0.94788	0.89867
1760.8	0.98	0.97047	0.9452	0.89637
1759.37	0.98006	0.96241	0.94321	0.89483
1757.95	0.98018	0.96121	0.94193	0.89367
1756.52	0.98033	0.95899	0.94135	0.89291
1755.09	0.98088	0.95056	0.94216	0.89291
1753.66	0.98139	0.94797	0.94345	0.89291
1752.23	0.9807	0.95667	0.9417	0.89002
1750.81	0.97861	0.96398	0.93517	0.8831
1749.38	0.97665	0.95852	0.92689	0.87483
1747.95	0.97625	0.94473	0.92059	0.86945
1746.52	0.97704	0.93362	0.91791	0.8681
1745.09	0.97816	0.93001	0.91709	0.86887
1743.67	0.97909	0.93149	0.91581	0.86868
1742.24	0.97946	0.93445	0.91255	0.86618
1740.81	0.97946	0.93427	0.90765	0.86176
1739.38	0.97976	0.92399	0.90427	0.8583
1737.95	0.9807	0.91056	0.90357	0.85714
1736.52	0.9813	0.91519	0.90159	0.85445
1735.1	0.97991	0.93547	0.89249	0.84541
1733.67	0.97722	0.93769	0.87722	0.83176
1732.24	0.97656	0.91362	0.86346	0.821
1730.81	0.97764	0.89186	0.85506	0.81561
1729.38	0.97897	0.88501	0.85005	0.81331
1727.96	0.98006	0.88307	0.84527	0.811
1726.53	0.98073	0.88121	0.83955	0.80715
1725.1	0.9807	0.87899	0.83302	0.80235
1723.67	0.98039	0.87159	0.82754	0.79831
1722.24	0.98042	0.8602	0.82463	0.79658
1720.82	0.9803	0.85835	0.82194	0.79542
1719.39	0.97858	0.87075	0.81332	0.78946
1717.96	0.97405	0.87797	0.79594	0.77677
1716.53	0.9694	0.86177	0.77554	0.76197
1715.1	0.9678	0.83261	0.76073	0.75255
1713.68	0.96795	0.80983	0.75373	0.74947
1712.25	0.96789	0.79928	0.75105	0.74947
1710.82	0.96704	0.7977	0.74942	0.74947
1709.39	0.96532	0.80113	0.74662	0.74774
1707.96	0.96206	0.80613	0.74102	0.74274
1706.54	0.95713	0.8053	0.73333	0.73563
1705.11	0.95281	0.79048	0.72703	0.72986
1703.68	0.95033	0.77345	0.72365	0.72659
1702.25	0.94734	0.77484	0.71875	0.72217
1700.82	0.94064	0.78243	0.70744	0.7114
1699.4	0.93166	0.77011	0.69158	0.69544
1697.97	0.92354	0.7503	0.67642	0.67929
1696.54	0.91562	0.74188	0.66383	0.66622
1695.11	0.90861	0.72919	0.65438	0.65718
1693.68	0.90372	0.70568	0.64867	0.65237
1692.25	0.89886	0.69068	0.64459	0.64853
1690.83	0.89115	0.68679	0.63853	0.64238
1689.4	0.88118	0.67781	0.62978	0.63315
1687.97	0.87148	0.66151	0.61695	0.6195
1686.54	0.85855	0.64975	0.59142	0.59373
1685.11	0.83239	0.63087	0.54431	0.54816
1683.69	0.7981	0.57606	0.48484	0.49106
1682.26	0.77396	0.49551	0.43412	0.44145
1680.83	0.7578	0.42894	0.39902	0.40569
1679.4	0.74273	0.38663	0.37034	0.3755
1677.97	0.72542	0.35497	0.33594	0.33917
1676.55	0.70291	0.31784	0.28988	0.2911
1675.12	0.67747	0.26303	0.23776	0.23649
1673.69	0.65735	0.19757	0.18983	0.18535
1672.26	0.64336	0.146	0.14785	0.14017
1670.83	0.62941	0.11277	0.10553	0.09556
1669.41	0.6166	0.07759	0.06518	0.05364
1667.98	0.6127	0.03287	0.03825	0.02423
1666.55	0.61681	0.0012	0.02857	0.01057
1665.12	0.62463	0	0.02868	0.00558
1663.69	0.63512	0.01833	0.03043	0.00288
1662.27	0.64886	0.03148	0.0344	0.00269
1660.84	0.66512	0.03268	0.04571	0.01
1659.41	0.68212	0.03509	0.06751	0.02634
1657.98	0.6985	0.05287	0.09771	0.0498
1656.55	0.71345	0.09823	0.13083	0.07691
1655.13	0.72732	0.17285	0.16068	0.10344
1653.7	0.74094	0.2384	0.18389	0.12632
1652.27	0.75248	0.24303	0.20382	0.14574
1650.84	0.76122	0.21924	0.22598	0.16458
1649.41	0.76765	0.23498	0.24988	0.18343
1647.98	0.77013	0.29284	0.27017	0.19958
1646.56	0.76859	0.33858	0.2844	0.21169
1645.13	0.76717	0.34386	0.29629	0.22265
1643.7	0.76632	0.33478	0.3097	0.23457
1642.27	0.76418	0.33599	0.32463	0.24764
1640.84	0.76031	0.34626	0.33862	0.25937
1639.42	0.75457	0.36052	0.34771	0.26668
1637.99	0.74387	0.37885	0.34655	0.26572
1636.56	0.72348	0.38895	0.33372	0.25553
1635.13	0.70146	0.37006	0.31786	0.24361
1633.7	0.6895	0.33154	0.31075	0.2388
1632.28	0.68327	0.30701	0.31402	0.24245
1630.85	0.67551	0.30979	0.32078	0.24918
1629.42	0.6627	0.32451	0.32521	0.25476
1627.99	0.64623	0.33173	0.32626	0.2586
1626.56	0.62953	0.33062	0.32556	0.26149
1625.14	0.61173	0.33275	0.32381	0.26399
1623.71	0.59146	0.33562	0.3216	0.2661
1622.28	0.57439	0.32645	0.32194	0.26976
1620.85	0.565	0.31395	0.32696	0.27629
1619.42	0.55826	0.32173	0.33279	0.2836
1618	0.54506	0.34812	0.33349	0.28841
1616.57	0.52349	0.36191	0.32847	0.28994
1615.14	0.50301	0.3495	0.32358	0.29167
1613.71	0.48509	0.33265	0.32183	0.29533
1612.28	0.46216	0.3296	0.31938	0.2986
1610.86	0.42784	0.3333	0.31063	0.29802
1609.43	0.38077	0.32886	0.29349	0.29283
1608	0.32561	0.31117	0.26994	0.28398
1606.57	0.26809	0.2846	0.24242	0.27283
1605.14	0.20996	0.25535	0.21199	0.25899
1603.71	0.15139	0.22498	0.1784	0.24226
1602.29	0.09625	0.19128	0.14307	0.22303
1600.86	0.05118	0.15452	0.10891	0.20304
1599.43	0.02021	0.11879	0.07836	0.18343
1598	0.00341	0.08833	0.05224	0.16401
1596.57	0	0.06416	0.03043	0.14478
1595.15	0.0097	0.04509	0.01388	0.12748
1593.72	0.03166	0.03157	0.0035	0.11421
1592.29	0.06362	0.02611	0	0.10613
1590.86	0.10311	0.03009	0.00292	0.10325
1589.43	0.14776	0.04176	0.01108	0.10479
1588.01	0.19498	0.05824	0.02344	0.10998
1586.58	0.24235	0.07786	0.03941	0.11825
1585.15	0.28818	0.09944	0.0583	0.1294
1583.72	0.33096	0.12045	0.07917	0.14305
1582.29	0.36902	0.13832	0.10156	0.15843
1580.87	0.40114	0.15452	0.12523	0.17497
1579.44	0.42757	0.17896	0.14867	0.19169
1578.01	0.45008	0.21702	0.17013	0.20823
1576.58	0.4699	0.25137	0.18972	0.22419
1575.15	0.48675	0.2584	0.20989	0.24111
1573.73	0.50059	0.25257	0.23228	0.25937
1572.3	0.51131	0.26757	0.25478	0.27822
1570.87	0.5172	0.30488	0.27332	0.29494
1569.44	0.51724	0.33265	0.28638	0.30802
1568.01	0.51415	0.3346	0.29571	0.31782
1566.59	0.50947	0.3271	0.3041	0.3259
1565.16	0.50282	0.32293	0.31378	0.33378
1563.73	0.49627	0.32173	0.32521	0.34224
1562.3	0.49086	0.33219	0.33116	0.34666
1560.87	0.4769	0.35663	0.31448	0.33436
1559.44	0.43443	0.35423	0.26551	0.29667
1558.02	0.38978	0.28692	0.20581	0.24899
1556.59	0.37679	0.20202	0.16546	0.21419
1555.16	0.3763	0.1573	0.14704	0.19573
1553.73	0.37914	0.14795	0.13923	0.18554
1552.3	0.38663	0.15276	0.13596	0.1792
1550.88	0.40014	0.16276	0.13736	0.17689
1549.45	0.41848	0.17137	0.14517	0.18035
1548.02	0.43914	0.17915	0.16033	0.18996
1546.59	0.46119	0.19646	0.18202	0.20458
1545.16	0.48503	0.22618	0.20767	0.22092
1543.74	0.50962	0.26192	0.23368	0.23669
1542.31	0.53403	0.30516	0.25665	0.2513
1540.88	0.56122	0.3496	0.27577	0.26649
1539.45	0.58729	0.36237	0.29373	0.28379
1538.02	0.60605	0.34256	0.31402	0.30321
1536.6	0.61986	0.33636	0.33617	0.32225
1535.17	0.63074	0.36617	0.35599	0.33782
1533.74	0.63895	0.40218	0.37057	0.34897
1532.31	0.64515	0.40959	0.3813	0.35685
1530.88	0.65007	0.39811	0.39109	0.36378
1529.46	0.65312	0.39561	0.3996	0.36954
1528.03	0.65279	0.40256	0.40415	0.37204
1526.6	0.64926	0.40052	0.40368	0.37089
1525.17	0.64472	0.38663	0.39855	0.36647
1523.74	0.63835	0.37441	0.38713	0.35705
1522.32	0.62708	0.36284	0.36777	0.34109
1520.89	0.61451	0.33589	0.34433	0.32167
1519.46	0.60563	0.30182	0.32288	0.3036
1518.03	0.59714	0.28284	0.30504	0.28821
1516.6	0.58723	0.27433	0.29011	0.27495
1515.18	0.5795	0.26099	0.28032	0.2661
1513.75	0.57515	0.24674	0.27799	0.2636
1512.32	0.57207	0.24109	0.28195	0.26572
1510.89	0.56877	0.24757	0.28626	0.26764
1509.46	0.56152	0.26738	0.28078	0.2611
1508.03	0.54013	0.28627	0.25711	0.23976
1506.61	0.51056	0.26877	0.22341	0.21111
1505.18	0.49787	0.21137	0.20009	0.19131
1503.75	0.496	0.16221	0.19403	0.18496
1502.32	0.49479	0.14823	0.19625	0.18439
1500.89	0.49083	0.15804	0.1959	0.18131
1499.47	0.48292	0.17072	0.1875	0.17189
1498.04	0.47095	0.17406	0.17292	0.15862
1496.61	0.45887	0.16295	0.15963	0.14805
1495.18	0.45132	0.14258	0.15508	0.14536
1493.75	0.44627	0.1323	0.15858	0.14978
1492.33	0.43591	0.14462	0.16208	0.15497
1490.9	0.40854	0.16637	0.15672	0.15535
1489.47	0.35905	0.17082	0.14121	0.15055
1488.04	0.30316	0.15249	0.12348	0.14555
1486.61	0.25564	0.12841	0.11112	0.14536
1485.19	0.21694	0.11471	0.10553	0.14959
1483.76	0.18555	0.11666	0.10518	0.1567
1482.33	0.16413	0.1298	0.10984	0.16593
1480.9	0.15903	0.146	0.12104	0.17785
1479.47	0.17477	0.16461	0.14063	0.19323
1478.05	0.21045	0.1922	0.16791	0.2115
1476.62	0.26171	0.23174	0.20044	0.23207
1475.19	0.32522	0.28164	0.23496	0.25322
1473.76	0.40029	0.33469	0.26889	0.27456
1472.33	0.47512	0.37256	0.30084	0.29552
1470.91	0.53089	0.38533	0.33057	0.31648
1469.48	0.56914	0.39228	0.35879	0.33667
1468.05	0.60001	0.41728	0.38491	0.35455
1466.62	0.62929	0.45783	0.40695	0.36916
1465.19	0.65699	0.48968	0.42456	0.3807
1463.76	0.67992	0.49569	0.4403	0.39185
1462.34	0.69717	0.49023	0.45721	0.40435
1460.91	0.71052	0.50162	0.47388	0.41704
1459.48	0.72155	0.5381	0.48461	0.4253
1458.05	0.73088	0.57328	0.48519	0.42646
1456.62	0.73989	0.57337	0.48053	0.42357
1455.2	0.74974	0.54504	0.48006	0.42376
1453.77	0.75949	0.52615	0.48706	0.42896
1452.34	0.76825	0.53078	0.49755	0.43645
1450.91	0.77575	0.5493	0.507	0.44338
1449.48	0.78185	0.56958	0.51318	0.4478
1448.06	0.78665	0.58226	0.51621	0.4503
1446.63	0.79085	0.58309	0.51796	0.45184
1445.2	0.79457	0.57819	0.52006	0.45318
1443.77	0.79729	0.57522	0.52262	0.45472
1442.34	0.79883	0.57337	0.52565	0.45645
1440.92	0.79922	0.57134	0.52833	0.45799
1439.49	0.79735	0.57467	0.52764	0.4578
1438.06	0.79019	0.58217	0.52006	0.45318
1436.63	0.77699	0.57671	0.5063	0.44415
1435.2	0.76321	0.5506	0.49219	0.43472
1433.78	0.75188	0.52328	0.48204	0.4278
1432.35	0.73995	0.51292	0.4733	0.42203
1430.92	0.72514	0.51125	0.46199	0.41492
1429.49	0.71055	0.50181	0.44799	0.40588
1428.06	0.70043	0.48329	0.434	0.39665
1426.64	0.6946	0.46699	0.42048	0.38685
1425.21	0.69095	0.45598	0.40672	0.37589
1423.78	0.68937	0.44357	0.39354	0.36493
1422.35	0.69037	0.43227	0.382	0.35532
1420.92	0.69309	0.43255	0.37104	0.34609
1419.49	0.69684	0.4382	0.35938	0.33609
1418.07	0.70246	0.43172	0.3504	0.32782
1416.64	0.71037	0.41663	0.34865	0.32475
1415.21	0.71946	0.4107	0.35378	0.32705
1413.78	0.72868	0.41922	0.36241	0.33244
1412.35	0.7375	0.43329	0.37174	0.3382
1410.93	0.74605	0.44459	0.38106	0.34416
1409.5	0.75436	0.452	0.39121	0.35051
1408.07	0.76215	0.46172	0.40194	0.35724
1406.64	0.76931	0.47718	0.4129	0.36397
1405.21	0.77602	0.49153	0.42362	0.37031
1403.79	0.78245	0.49819	0.43505	0.37724
1402.36	0.78853	0.50393	0.44718	0.38493
1400.93	0.79387	0.51745	0.45849	0.39262
1399.5	0.7981	0.53245	0.4663	0.39742
1398.07	0.80112	0.53782	0.46887	0.398
1396.65	0.80324	0.53532	0.46618	0.39415
1395.22	0.8043	0.53023	0.46152	0.38839
1393.79	0.80466	0.52199	0.45942	0.38473
1392.36	0.80454	0.51329	0.46187	0.38454
1390.93	0.80288	0.51199	0.46537	0.38493
1389.51	0.79771	0.51782	0.46374	0.38185
1388.08	0.78786	0.51903	0.45382	0.37339
1386.65	0.77569	0.50579	0.43878	0.36224
1385.22	0.76508	0.48394	0.42409	0.35282
1383.79	0.75732	0.46736	0.41301	0.34705
1382.37	0.752	0.4607	0.4052	0.34416
1380.94	0.74916	0.45885	0.39972	0.34243
1379.51	0.74844	0.45718	0.39634	0.34147
1378.08	0.74771	0.4557	0.39447	0.3409
1376.65	0.74391	0.45718	0.39191	0.33936
1375.22	0.73469	0.45903	0.38689	0.33628
1373.8	0.72091	0.45357	0.37966	0.33224
1372.37	0.70587	0.44033	0.37255	0.3284
1370.94	0.69089	0.42876	0.36602	0.32494
1369.51	0.67593	0.42255	0.35961	0.32052
1368.08	0.66318	0.41607	0.35308	0.31552
1366.66	0.65521	0.4083	0.34713	0.31052
1365.23	0.65128	0.40543	0.34095	0.30533
1363.8	0.64892	0.40709	0.33314	0.29879
1362.37	0.64738	0.4045	0.32439	0.29148
1360.94	0.64744	0.39441	0.31751	0.28571
1359.52	0.64904	0.38506	0.31413	0.28206
1358.09	0.65143	0.38293	0.31297	0.27975
1356.66	0.65433	0.38543	0.31157	0.27706
1355.23	0.65799	0.38691	0.309	0.2736
1353.8	0.66249	0.38487	0.30515	0.26899
1352.38	0.66741	0.38034	0.30026	0.26303
1350.95	0.67197	0.37469	0.29373	0.25572
1349.52	0.67554	0.36719	0.28545	0.24668
1348.09	0.67768	0.35645	0.27542	0.23649
1346.66	0.67832	0.34275	0.26458	0.22553
1345.24	0.67777	0.32775	0.2542	0.21496
1343.81	0.67666	0.31479	0.24499	0.20535
1342.38	0.67527	0.30775	0.23717	0.19689
1340.95	0.67333	0.30682	0.22983	0.18977
1339.52	0.67101	0.30618	0.22365	0.18439
1338.1	0.66898	0.30238	0.22038	0.18266
1336.67	0.66753	0.29951	0.2219	0.18516
1335.24	0.66605	0.30293	0.22808	0.19208
1333.81	0.66406	0.31303	0.23776	0.20208
1332.38	0.66167	0.32664	0.25012	0.21419
1330.95	0.65938	0.34089	0.26434	0.22726
1329.53	0.65765	0.35469	0.27973	0.24092
1328.1	0.65684	0.36774	0.29559	0.25476
1326.67	0.65711	0.37996	0.3111	0.2686
1325.24	0.65856	0.39089	0.32568	0.28168
1323.81	0.66125	0.40089	0.33897	0.29321
1322.39	0.66527	0.41154	0.3511	0.30302
1320.96	0.67055	0.42385	0.36252	0.31129
1319.53	0.67705	0.43635	0.3736	0.31936
1318.1	0.68475	0.44672	0.38456	0.32801
1316.67	0.69339	0.45579	0.39587	0.33724
1315.25	0.70258	0.46653	0.4073	0.34647
1313.82	0.712	0.47866	0.41873	0.35532
1312.39	0.72137	0.48931	0.4298	0.36358
1310.96	0.7304	0.49764	0.44065	0.37185
1309.53	0.73889	0.50569	0.45103	0.37954
1308.11	0.74665	0.51403	0.4607	0.38685
1306.68	0.75354	0.52143	0.46968	0.39339
1305.25	0.75934	0.52754	0.47796	0.39935
1303.82	0.76396	0.53282	0.48531	0.40492
1302.39	0.76726	0.53773	0.49172	0.40973
1300.97	0.76925	0.54199	0.4972	0.41396
1299.54	0.77007	0.54606	0.50175	0.41761
1298.11	0.76983	0.55004	0.50583	0.42088
1296.68	0.7688	0.55412	0.50956	0.42396
1295.25	0.76741	0.55828	0.51294	0.42684
1293.83	0.76614	0.56226	0.51574	0.42934
1292.4	0.76535	0.56597	0.51819	0.43165
1290.97	0.76532	0.56967	0.52017	0.43396
1289.54	0.76617	0.57365	0.52204	0.43607
1288.11	0.76795	0.57726	0.52367	0.43761
1286.68	0.77073	0.57985	0.52519	0.43818
1285.26	0.77439	0.58189	0.52635	0.4378
1283.83	0.77856	0.58393	0.52694	0.43722
1282.4	0.78288	0.58606	0.52694	0.43665
1280.97	0.78686	0.58726	0.52647	0.43645
1279.54	0.78998	0.58745	0.52565	0.43645
1278.12	0.79164	0.58689	0.52437	0.43607
1276.69	0.79118	0.5855	0.52285	0.43492
1275.26	0.7881	0.58337	0.52076	0.43319
1273.83	0.78215	0.58115	0.51772	0.43088
1272.4	0.77378	0.57884	0.51388	0.42799
1270.98	0.76418	0.57587	0.50968	0.42511
1269.55	0.75466	0.57152	0.50548	0.42165
1268.12	0.74587	0.56652	0.50128	0.418
1266.69	0.73774	0.56124	0.49662	0.41396
1265.26	0.72989	0.55532	0.49137	0.40934
1263.84	0.72188	0.54865	0.48542	0.40396
1262.41	0.71327	0.54106	0.47843	0.39781
1260.98	0.70376	0.53162	0.4698	0.39089
1259.55	0.69342	0.51912	0.45965	0.38243
1258.12	0.68282	0.50393	0.44811	0.37224
1256.7	0.67243	0.48755	0.43505	0.35993
1255.27	0.66252	0.47097	0.42083	0.34628
1253.84	0.65342	0.45459	0.4066	0.3334
1252.41	0.64575	0.44014	0.39401	0.32244
1250.98	0.64022	0.42978	0.38479	0.31455
1249.56	0.63753	0.42524	0.38036	0.31032
1248.13	0.63811	0.42672	0.38048	0.30936
1246.7	0.64182	0.4319	0.38316	0.31052
1245.27	0.64814	0.43755	0.38608	0.31225
1243.84	0.6562	0.44218	0.38783	0.3134
1242.41	0.66518	0.447	0.38969	0.31475
1240.99	0.67424	0.45375	0.39331	0.31725
1239.56	0.68279	0.46181	0.39809	0.32032
1238.13	0.69046	0.46829	0.40205	0.32282
1236.7	0.69714	0.47153	0.4038	0.3234
1235.27	0.70285	0.47209	0.40392	0.32244
1233.85	0.70777	0.47125	0.4031	0.32109
1232.42	0.71212	0.46986	0.40205	0.31955
1230.99	0.71611	0.46875	0.40147	0.31821
1229.56	0.71965	0.46922	0.4024	0.31802
1228.13	0.72258	0.47162	0.40532	0.31994
1226.71	0.72469	0.47607	0.40963	0.32378
1225.28	0.72563	0.48162	0.41465	0.32782
1223.85	0.72493	0.48773	0.41966	0.33128
1222.42	0.7224	0.49403	0.42467	0.33455
1220.99	0.71811	0.50032	0.4298	0.33801
1219.57	0.7124	0.50634	0.43517	0.34147
1218.14	0.70599	0.5118	0.44007	0.34436
1216.71	0.69968	0.5169	0.44415	0.34666
1215.28	0.69421	0.52153	0.44764	0.34839
1213.85	0.69028	0.52597	0.45091	0.35012
1212.43	0.68835	0.53051	0.45371	0.35186
1211	0.68868	0.53486	0.45604	0.35282
1209.57	0.69122	0.53884	0.45744	0.35243
1208.14	0.69548	0.54226	0.45779	0.35109
1206.71	0.70058	0.54476	0.45732	0.34936
1205.29	0.70551	0.54625	0.45592	0.34724
1203.86	0.70925	0.54625	0.45347	0.34474
1202.43	0.71113	0.54449	0.44963	0.3409
1201	0.71067	0.54032	0.44403	0.33609
1199.57	0.70777	0.53384	0.43657	0.32994
1198.14	0.70249	0.52523	0.42736	0.32263
1196.72	0.69505	0.51477	0.41674	0.31379
1195.29	0.68593	0.50273	0.4052	0.3036
1193.86	0.6753	0.4894	0.39331	0.29264
1192.43	0.66318	0.47496	0.38141	0.28225
1191	0.64959	0.45959	0.3701	0.27264
1189.58	0.63442	0.44338	0.35891	0.26322
1188.15	0.61781	0.42626	0.3476	0.2538
1186.72	0.59998	0.40848	0.33617	0.24399
1185.29	0.58161	0.39126	0.32521	0.23476
1183.86	0.56385	0.37608	0.31588	0.22707
1182.44	0.54811	0.36395	0.30912	0.2215
1181.01	0.53603	0.35589	0.30539	0.21842
1179.58	0.52911	0.35284	0.30527	0.21803
1178.15	0.52817	0.35506	0.30889	0.22073
1176.72	0.53294	0.3621	0.31565	0.22611
1175.3	0.54231	0.37265	0.32498	0.23361
1173.87	0.55418	0.38543	0.33594	0.24207
1172.44	0.56639	0.39913	0.34748	0.25149
1171.01	0.57714	0.41274	0.35844	0.26091
1169.58	0.58542	0.42552	0.36835	0.26995
1168.16	0.59122	0.43727	0.37792	0.2786
1166.73	0.59518	0.44857	0.38771	0.28725
1165.3	0.5985	0.46014	0.39867	0.2961
1163.87	0.60243	0.47292	0.4115	0.30533
1162.44	0.60799	0.48755	0.42631	0.3159
1161.02	0.61545	0.50375	0.44298	0.32763
1159.59	0.62427	0.52041	0.45977	0.34032
1158.16	0.63309	0.53615	0.47481	0.35224
1156.73	0.64019	0.54967	0.48717	0.36224
1155.3	0.64421	0.5605	0.49685	0.36993
1153.88	0.64442	0.56884	0.50385	0.37512
1152.45	0.64119	0.57485	0.50816	0.37743
1151.02	0.63566	0.57874	0.50991	0.37666
1149.59	0.62938	0.58106	0.50968	0.37377
1148.16	0.62388	0.58272	0.50851	0.37051
1146.73	0.6204	0.58495	0.50758	0.36781
1145.31	0.61986	0.58828	0.50793	0.36608
1143.88	0.62285	0.59319	0.51038	0.36531
[truncated: 521 more rows]

## Sheet: fig-1f
X-axis	6d	4d	2d	pristine
-50.793	-222332	-2431390	-2361720	-4885610
-50.7614	-222332	-2431390	-2361720	-4885610
-50.7298	24189.9	-2431390	-2361720	-4885610
-50.6981	272125	-2431390	-2361720	-4885610
-50.6665	497319	-2535940	-2430090	-4885610
-50.6349	732688	-2905090	-2711160	-4885610
-50.6033	987307	-2991290	-3172490	-4885610
-50.5717	1243460	-3077500	-3633830	-4885610
-50.5401	1580270	-2970400	-4015610	-4885610
-50.5085	1917080	-2805830	-4373750	-4885610
-50.4769	2085370	-2634350	-4471610	-4885610
-50.4453	2178520	-2454200	-4243220	-4885610
-50.4137	2012800	-2280770	-3946600	-4885610
-50.3821	1395830	-2158230	-3133450	-4885610
-50.3505	755005	-2035690	-2320300	-4885610
-50.3189	-498851	-1843650	-1542170	-4885610
-50.2873	-1752710	-1633080	-773375	-4885610
-50.2557	-2856780	-1351580	-285039	-4885610
-50.2241	-3899790	-987642	-122655	-4885610
-50.1925	-4515370	-632169	-34499	-4885610
-50.1609	-4443230	-330764	-420301	-4885610
-50.1293	-4308780	-29358.8	-806104	-4885610
-50.0977	-3128000	-11993.1	-1333260	-4885610
-50.0661	-1947220	-61983.5	-1893930	-4885610
-50.0345	-663755	-294696	-2452860	-4885610
-50.0029	657854	-724384	-3009930	-4885610
-49.9713	1661090	-1173460	-3553340	-4885610
-49.9397	2190810	-1728890	-4021790	-4885610
-49.9081	2660400	-2284330	-4490240	-4885610
-49.8765	2387900	-2714840	-4650070	-4885610
-49.8449	2115400	-3119230	-4745380	-4885610
-49.8133	1757680	-3382410	-4563580	-4885610
-49.7817	1371240	-3504380	-4104640	-4885610
-49.7501	1130550	-3570920	-3620070	-4885610
-49.7185	1090520	-3372320	-3012880	-4885610
-49.6869	1065320	-3173720	-2405690	-4885610
-49.6553	1183740	-2705900	-2230010	-4885610
-49.6237	1302150	-2188990	-2133000	-4885610
-49.5921	1271200	-1565170	-2316630	-4885610
-49.5605	1194760	-842167	-2760650	-4885610
-49.5289	1055170	-125326	-3175200	-4885610
-49.4973	835040	565502	-3465410	-4885610
-49.4657	636572	1256330	-3755620	-4885610
-49.4341	609110	1747010	-3476440	-4885610
-49.4025	581648	2206330	-3108050	-4885610
-49.3709	793069	2541670	-2527620	-4885610
-49.3392	1069790	2770320	-1764710	-4885610
-49.3076	1378320	2979550	-1017200	-4885610
-49.276	1724450	3115850	-327534	-4885610
-49.2444	2049300	3252160	362132	-4885610
-49.2128	2233080	3384670	1017700	-4885610
-49.1812	2416860	3516690	1668760	-4885610
-49.1496	2462370	3639530	2443820	-4885610
-49.118	2474180	3755040	3317840	-4885610
-49.0864	2424960	3865680	4197090	-4885610
-49.0548	2308830	3959910	5093950	-4885610
-49.0232	2167980	4054130	5990820	-4885610
-48.9916	1886990	4169290	6406250	-4885610
-48.96	1605990	4286720	6769390	-4885610
-48.9284	1241650	4410390	6707800	-4885610
-48.8968	859361	4538690	6332190	-4885610
-48.8652	562200	4637720	5846270	-4885610
-48.8336	351638	4647940	5025560	-4885610
-48.802	195151	4658160	4204860	-4885610
-48.7704	305255	4454890	3221350	-4885610
-48.7388	415359	4233250	2223830	-4885610
-48.7072	506562	3915380	1165110	-4885610
-48.6756	594206	3531650	64520.5	-4885610
-48.644	372676	3164930	-981436	-4885610
-48.6124	-140650	2844990	-1877060	-4885610
-48.5808	-787291	2525060	-2772680	-4885610
-48.5492	-2012120	2439890	-2944960	-4885610
-48.5176	-3236950	2369850	-3070630	-4885610
-48.486	-4557810	2458670	-2690990	-4885610
-48.4544	-5894270	2648050	-1991500	-4885610
-48.4228	-6904210	2870740	-1302020	-4885610
-48.3912	-7628310	3176890	-637618	-4885610
-48.3596	-8193960	3483050	26789.3	-4885610
-48.328	-8149320	3698390	-238850	-4885610
-48.2964	-8104680	3909760	-545053	-4885610
-48.2648	-7734980	3925230	-1400810	-4885610
-48.2332	-7320550	3826190	-2577780	-4885610
-48.2016	-6925570	3596940	-3709280	-4885610
-48.17	-6546400	3069620	-4736710	-4885610
-48.1384	-6194190	2542300	-5764150	-4885610
-48.1068	-5934960	1715590	-5870740	-4885610
-48.0752	-5675720	881810	-5955600	-4885610
-48.0436	-5445720	93613.9	-5495310	-4885610
-48.012	-5219050	-670022	-4741290	-4885610
-47.9803	-4984970	-1282900	-3901710	-4885610
-47.9487	-4745300	-1579440	-2882630	-4885610
-47.9171	-4501470	-1875980	-1863540	-4885610
-47.8855	-4244670	-1609940	-963221	-4885610
-47.8539	-3987870	-1341450	-63412.1	-4885610
-47.8223	-3720720	-886545	703263	-4885610
-47.7907	-3452620	-339241	1403950	-4885610
-47.7591	-3227610	159701	2052960	-4885610
-47.7275	-3032630	565392	2602350	-4885610
-47.6959	-2890720	966020	3151380	-4885610
-47.6643	-2898070	1020560	3675570	-4885610
-47.6327	-2905410	1075090	4199760	-4885610
-47.6011	-3066370	978396	4797730	-4885610
-47.5695	-3237960	812903	5429270	-4885610
-47.5379	-3341500	680518	6075140	-4885610
-47.5063	-3401170	606929	6746480	-4885610
-47.4747	-3359350	543782	7411620	-4885610
-47.4431	-3057930	785148	7895800	-4885610
-47.4115	-2756510	1026510	8379980	-4885610
-47.3799	-2153040	1478500	8742220	-4885610
-47.3483	-1534990	2018160	9053700	-4885610
-47.3167	-876594	2595730	9440250	-4885610
-47.2851	-194184	3235410	9949830	-4885610
-47.2535	438075	3869440	10477600	-4885610
-47.2219	953199	4400160	11337300	-4885610
-47.1903	1468320	4930870	12197100	-4885610
-47.1587	1617270	5298800	12886400	-4885610
-47.1271	1755940	5604920	13511100	-4885610
-47.0955	1495590	5799640	13703100	-4885610
-47.0639	1016200	5825640	13239800	-4885610
-47.0323	335195	5829180	12694800	-4885610
-47.0007	-777145	5537270	11075300	-4885610
-46.9691	-1889490	5245350	9455740	-4885610
-46.9375	-3137050	4769190	7721060	-4885610
-46.9059	-4385780	4229470	5946670	-4885610
-46.8743	-5285110	3707660	4587520	-4885610
-46.8427	-6007920	3210940	3810220	-4885610
-46.8111	-6533080	2751670	3143520	-4885610
-46.7795	-6669880	2674100	3603850	-4885610
-46.7479	-6807200	2596530	4064180	-4885610
-46.7163	-6996110	2904810	4895060	-4885610
-46.6847	-7185020	3333430	5841500	-4885610
-46.6531	-7699360	3817600	6586930	-4885610
-46.6214	-8364680	4373880	7071490	-4885610
-46.5898	-9024020	4891480	7464760	-4885610
-46.5582	-9672530	5090000	7104740	-4885610
-46.5266	-10297500	5288520	6744720	-4885610
-46.495	-10131400	5184920	5976470	-4885610
-46.4634	-9965260	4996610	5093760	-4885610
-46.4318	-9254960	4857260	4257950	-4885610
-46.4002	-8313470	4776810	3478540	-4885610
-46.3686	-7413590	4765520	2764310	-4885610
-46.337	-6583130	5230320	2498860	-4885610
-46.3054	-5786080	5695110	2233400	-4885610
-46.2738	-5656870	6459070	2369500	-4885610
-46.2422	-5527650	7297930	2606150	-4885610
-46.2106	-5692570	8012610	2989110	-4885610
-46.179	-5971550	8588740	3535310	-4885610
-46.1474	-6254570	9057410	4117520	-4885610
-46.1158	-6543810	8895290	4911110	-4885610
-46.0842	-6851690	8733170	5704700	-4885610
-46.0526	-7421700	7993670	6666730	-4885610
-46.021	-7991710	7126130	7666120	-4885610
-45.9894	-9029870	6071110	8583010	-4885610
-45.9578	-10233100	4822040	9414490	-4885610
-45.9262	-11453700	3559990	10123000	-4885610
-45.8946	-12698800	2231920	10205900	-4885610
-45.863	-13848300	903860	10288900	-4885610
-45.8314	-13969300	-242159	9668530	-4885610
-45.7998	-14090400	-1352780	8911430	-4885610
-45.7682	-13199100	-2150450	8095870	-4885610
-45.7366	-11984700	-2647580	7224170	-4885610
-45.705	-10737200	-2982690	6487100	-4885610
-45.6734	-9445990	-2594610	6350900	-4885610
-45.6418	-8285310	-2206530	6214690	-4885610
-45.6102	-8250520	-1262650	6745620	-4885610
-45.5786	-8215740	-225240	7388800	-4885610
-45.547	-9081310	788269	8066450	-4885610
-45.5154	-10205600	1780490	8774780	-4885610
-45.4838	-11306200	2651330	9381740	-4885610
-45.4522	-12377600	3042050	9587630	-4885610
-45.4206	-13342900	3432780	9793530	-4885610
-45.389	-13549200	3370220	9638440	-4885610
-45.3574	-13755500	3242730	9431630	-4885610
-45.3258	-13466300	3119170	9194900	-4885610
-45.2942	-13049700	2998850	8933440	-4885610
-45.2625	-12604200	2947150	8693600	-4885610
-45.2309	-12125800	3138030	8530150	-4885610
-45.1993	-11656800	3328910	8366690	-4885610
-45.1677	-11245000	3562740	8328290	-4885610
-45.1361	-10833200	3801700	8304810	-4885610
-45.1045	-10374600	3790600	8436250	-4885610
-45.0729	-9905370	3588030	8686330	-4885610
-45.0413	-9447050	3248410	9005480	-4885610
-45.0097	-9000230	2473060	9544270	-4885610
-44.9781	-8589630	1697700	10083100	-4885610
-44.9465	-8369130	761498	10621400	-4885610
-44.9149	-8148630	-190193	11159700	-4885610
-44.8833	-8157120	-919076	11560900	-4885610
-44.8517	-8211530	-1489950	11865100	-4885610
-44.8201	-8414550	-1894930	12163000	-4885610
-44.7885	-8762730	-1822800	12442900	-4885610
-44.7569	-9197200	-1750670	12722800	-4885610
-44.7253	-10028000	-1220370	13268400	-4885610
-44.6937	-10858800	-656059	13833800	-4885610
-44.6621	-12127800	-11043.2	14430600	-4885610
-44.6305	-13473100	686928	15048000	-4885610
-44.5989	-14784500	1333100	15502700	-4885610
-44.5673	-16065200	1843870	15532100	-4885610
-44.5357	-17159600	2354640	15561400	-4885610
-44.5041	-17497300	2540480	14829800	-4885610
-44.4725	-17835100	2709090	14057700	-4885610
-44.4409	-17122700	2705190	13099300	-4885610
-44.4093	-16254000	2596710	12027900	-4885610
-44.3777	-15103400	2487090	11020600	-4885610
-44.3461	-13716000	2374730	10166100	-4885610
-44.3145	-12416300	2262380	9311510	-4885610
-44.2829	-11434300	2440440	8592300	-4885610
-44.2513	-10452300	2628000	7877510	-4885610
-44.2197	-10121000	3031130	7059870	-4885610
-44.1881	-9870690	3554860	6184700	-4885610
-44.1565	-9877350	4079270	5305930	-4885610
-44.1249	-10084200	4605140	4419300	-4885610
-44.0933	-10316700	5131020	3532660	-4885610
-44.0617	-10633100	5275350	3132500	-4885610
-44.0301	-10949400	5414690	2738690	-4885610
-43.9985	-11177800	5301010	2808780	-4885610
-43.9669	-11397300	5056980	3117830	-4885610
-43.9352	-11433600	4824640	3555580	-4885610
-43.9036	-11337700	4615700	4251190	-4885610
-43.872	-11118000	4409020	4946090	-4885610
-43.8404	-10534400	4587380	5518710	-4885610
-43.8088	-9950730	4765730	6091330	-4885610
-43.7772	-9094980	5131730	6286390	-4885610
-43.7456	-8217700	5586530	6302760	-4885610
-43.714	-7487380	6006030	6030020	-4885610
-43.6824	-6855200	6360450	5224260	-4885610
-43.6508	-6377710	6709000	4403550	-4885610
-43.6192	-6313220	6824850	2989530	-4885610
-43.5876	-6248730	6940700	1575520	-4885610
-43.556	-6406290	7038720	391960	-4885610
-43.5244	-6576670	7129020	-691644	-4885610
-43.4928	-6463170	7267600	-1272810	-4885610
-43.4612	-6174430	7488240	-999945	-4885610
-43.4296	-5658730	7704970	-671608	-4885610
-43.398	-4590660	7835300	881944	-4885610
-43.3664	-3522590	7965620	2435500	-4885610
-43.3348	-2119030	7767740	3970290	-4885610
-43.3032	-702992	7439830	5497650	-4885610
-43.2716	386059	6911930	6606000	-4885610
-43.24	1288820	6070100	7056600	-4885610
-43.2084	1837400	5218650	7472050	-4885610
-43.1768	1597520	4221790	7356090	-4885610
-43.1452	1357650	3224930	7240120	-4885610
-43.1136	44803.9	2457210	7676960	-4885610
-43.082	-1286730	1772130	8313130	-4885610
-43.0504	-2888520	1324770	9338160	-4885610
-43.0188	-4632170	1222520	10927700	-4885610
-42.9872	-6239100	1166540	12482300	-4885610
-42.9556	-7566840	1636910	13638800	-4885610
-42.924	-8893220	2107280	14795400	-4885610
-42.8924	-9382460	2798380	14661300	-4885610
-42.8608	-9871710	3561630	14105500	-4885610
-42.8292	-9918410	4252020	13009800	-4885610
-42.7976	-9751570	4844500	11188200	-4885610
-42.766	-9528800	5385240	9403580	-4885610
-42.7344	-9200990	5457840	7952980	-4885610
-42.7028	-8876850	5530450	6502380	-4885610
-42.6712	-8729510	5292920	6084050	-4885610
-42.6396	-8582160	4964030	5969830	-4885610
-42.608	-8550650	4686230	6216840	-4885610
-42.5763	-8570400	4472050	6913740	-4885610
-42.5447	-8575040	4311860	7579050	-4885610
-42.5131	-8553530	4554250	8008900	-4885610
-42.4815	-8524560	4796650	8438750	-4885610
-42.4499	-8312110	5196360	8334640	-4885610
-42.4183	-8099670	5637610	8089600	-4885610
-42.3867	-7748500	5911070	7722770	-4885610
-42.3551	-7341210	5990780	7215310	-4885610
-42.3235	-6878450	5992970	6751440	-4885610
-42.2919	-6327020	5506750	6562110	-4885610
-42.2603	-5767380	5020540	6372780	-4885610
-42.2287	-5073770	4339060	6634930	-4885610
-42.1971	-4380160	3611760	7003030	-4885610
-42.1655	-3586860	2957980	7546520	-4885610
-42.1339	-2756840	2382950	8277880	-4885610
-42.1023	-1957870	1843780	8984880	-4885610
-42.0707	-1204790	1498960	9559840	-4885610
-42.0391	-495888	1154140	10134800	-4885610
-42.0075	-319766	946965	10146900	-4885610
-41.9759	-143643	768252	10042700	-4885610
-41.9443	-728347	729450	9597220	-4885610
-41.9127	-1567370	829690	8812730	-4885610
-41.8811	-2750040	1009680	8028870	-4885610
-41.8495	-4402660	1567010	7248060	-4885610
-41.8179	-6044920	2124340	6467250	-4885610
-41.7863	-7588820	2962090	6264190	-4885610
-41.7547	-9132710	3850340	6165170	-4885610
-41.7231	-9925190	4678170	6295750	-4885610
-41.6915	-10491000	5450280	6638000	-4885610
-41.6599	-10651100	6132340	6867960	-4885610
-41.6283	-10297200	6438340	6628980	-4885610
-41.5967	-9935820	6744330	6390010	-4885610
-41.5651	-9515410	6690870	5208920	-4885610
-41.5335	-9095010	6581850	3882210	-4885610
-41.5019	-9076050	6409050	2455940	-4885610
-41.4703	-9165770	6181720	944518	-4885610
-41.4387	-9323120	5974150	-293211	-4885610
-41.4071	-9559900	5840090	-513289	-4885610
-41.3755	-9722070	5706030	-733367	-4885610
-41.3439	-9396900	5667000	477508	-4885610
-41.3123	-9071720	5640340	1874590	-4885610
-41.2807	-8256170	5621680	3444590	-4885610
-41.2491	-7322360	5609380	5151690	-4885610
-41.2174	-6423750	5573660	6579290	-4885610
-41.1858	-5563510	5459820	7074760	-4885610
-41.1542	-4797840	5345990	7570230	-4885610
-41.1226	-4561820	5072310	6836810	-4885610
-41.091	-4325790	4781580	5972270	-4885610
-41.0594	-4489270	4424430	4953870	-4885610
-41.0278	-4737830	4018500	3822440	-4885610
-40.9962	-4988790	3632960	2834410	-4885610
-40.9646	-5242180	3308800	2277940	-4885610
-40.933	-5450460	2984650	1721480	-4885610
-40.9014	-5438880	2856130	1429810	-4885610
-40.8698	-5427290	2744080	1160430	-4885610
-40.8382	-5162110	2696390	616664	-4885610
-40.8066	-4849760	2692450	-113690	-4885610
-40.775	-4375980	2667990	-997820	-4885610
-40.7434	-3750810	2587480	-2301640	-4885610
-40.7118	-3085960	2506980	-3605450	-4885610
-40.6802	-2250800	2385150	-4855580	-4885610
-40.6486	-1415630	2260730	-6102340	-4885610
-40.617	-712022	2248220	-6942270	-4885610
-40.5854	-29491.8	2306090	-7526410	-4885610
-40.5538	399705	2429370	-7902360	-4885610
-40.5222	608548	2715270	-7760820	-4885610
-40.4906	751391	3001160	-7619280	-4885610
-40.459	642504	3202350	-7052420	-4885610
-40.4274	533618	3399980	-6467740	-4885610
-40.3958	554801	3330340	-5760060	-4885610
-40.3642	593613	3105550	-4980960	-4885610
-40.3326	782218	2780010	-4179440	-4885610
-40.301	1091640	2225560	-3326960	-4885610
-40.2694	1367580	1671120	-2474480	-4885610
-40.2378	1529170	1227790	-1599240	-4885610
-40.2062	1690760	786907	-723496	-4885610
-40.1746	1381600	591320	166445	-4885610
-40.143	1019780	526979	1063990	-4885610
-40.1114	480191	511682	1954010	-4885610
-40.0798	-192249	598541	2828360	-4885610
-40.0482	-804305	685400	3702720	-4885610
-40.0166	-1230480	496844	4338960	-4885610
-39.985	-1656650	307536	4974540	-4885610
-39.9534	-1632520	-154904	5285740	-4885610
-39.9218	-1568230	-751757	5437310	-4885610
-39.8902	-1388720	-1387080	5452840	-4885610
-39.8585	-1129470	-2096040	5207930	-4885610
-39.8269	-952024	-2800170	4963830	-4885610
-39.7953	-1002720	-3206580	4769420	-4885610
-39.7637	-1053420	-3612990	4575020	-4885610
-39.7321	-1705370	-3683750	4625560	-4885610
-39.7005	-2397850	-3602960	4786710	-4885610
-39.6689	-3476040	-3387970	5003510	-4885610
-39.6373	-4801080	-2936290	5318450	-4885610
-39.6057	-6192570	-2480320	5625910	-4885610
-39.5741	-7752700	-1905100	5725460	-4885610
-39.5425	-9312840	-1329870	5825020	-4885610
-39.5109	-10475500	-799046	5779160	-4885610
-39.4793	-11619700	-286565	5673240	-4885610
-39.4477	-12214900	179660	5605620	-4885610
-39.4161	-12485500	570597	5600350	-4885610
-39.3845	-12537800	955460	5604310	-4885610
-39.3529	-12083900	1232850	5771610	-4885610
-39.3213	-11630000	1510240	5938920	-4885610
-39.2897	-11023700	1697710	6067630	-4885610
-39.2581	-10413500	1851320	6181790	-4885610
-39.2265	-9922720	1944990	6270930	-4885610
-39.1949	-9497110	1948520	6322410	-4885610
-39.1633	-9081150	1944250	6397450	-4885610
-39.1317	-8685690	1839900	6775140	-4885610
-39.1001	-8290230	1735550	7152830	-4885610
-39.0685	-7730820	1657020	7952430	-4885610
-39.0369	-7170270	1587310	8896350	-4885610
-39.0053	-6657080	1589050	9928210	-4885610
-38.9737	-6167640	1690240	11082500	-4885610
-38.9421	-5852660	1806580	12202900	-4885610
-38.9105	-5878020	2074340	12984300	-4885610
-38.8789	-5910170	2342090	13765700	-4885610
-38.8473	-6510690	2631790	14120100	-4885610
-38.8157	-7111210	2928280	14342600	-4885610
-38.7841	-7789380	3175650	14417200	-4885610
-38.7525	-8503310	3359680	14301000	-4885610
-38.7209	-9056290	3524410	14173300	-4885610
-38.6893	-9320170	3532480	13951200	-4885610
-38.6577	-9562130	3540540	13729000	-4885610
-38.6261	-9108160	3403330	13572800	-4885610
-38.5945	-8654190	3225770	13434800	-4885610
-38.5629	-7773880	2981550	13468900	-4885610
-38.5313	-6713830	2657640	13708700	-4885610
-38.4996	-5605990	2334440	14006600	-4885610
-38.468	-4418950	2015940	14698600	-4885610
-38.4364	-3263020	1697440	15390700	-4885610
-38.4048	-2707230	1578330	15944200	-4885610
-38.3732	-2151440	1508660	16463300	-4885610
-38.3416	-2471480	1621570	16465200	-4885610
-38.31	-3128450	1936880	15893900	-4885610
-38.2784	-4171620	2287310	15152400	-4885610
-38.2468	-5806070	2841220	13425200	-4885610
-38.2152	-7433840	3395130	11698000	-4885610
-38.1836	-8970120	3883920	9908720	-4885610
-38.152	-10506400	4358440	8105800	-4885610
-38.1204	-11216600	4705050	6759360	-4885610
-38.0888	-11637900	4920130	5882380	-4885610
-38.0572	-11589100	5106960	5118600	-4885610
-38.0256	-10874400	5151750	4923930	-4885610
-37.994	-10138400	5196540	4729270	-4885610
-37.9624	-9178100	5226840	4316780	-4885610
-37.9308	-8217790	5254350	3862450	-4885610
-37.8992	-7718100	5256160	3190470	-4885610
-37.8676	-7364140	5233460	2310820	-4885610
-37.836	-7320440	5169980	1514620	-4885610
-37.8044	-7683730	4926460	1086910	-4885610
-37.7728	-8072600	4682940	659209	-4885610
-37.7412	-8678420	4216280	1165650	-4885610
-37.7096	-9284250	3712540	1827260	-4885610
-37.678	-9687320	3178570	2769890	-4885610
-37.6464	-10032700	2617820	3961240	-4885610
-37.6148	-10163000	2095300	5034520	-4885610
-37.5832	-10032100	1722510	5645290	-4885610
-37.5516	-9853350	1349720	6256070	-4885610
-37.52	-9338140	1173910	5992540	-4885610
-37.4884	-8822930	1025920	5605570	-4885610
-37.4568	-8281610	913816	4972200	-4885610
-37.4252	-7733630	831174	4136560	-4885610
-37.3936	-7390480	735593	3382540	-4885610
-37.362	-7278280	594699	2914370	-4885610
-37.3304	-7265950	453804	2446200	-4885610
-37.2988	-7852350	314121	2718280	-4885610
-37.2672	-8438740	174581	3077180	-4885610
-37.2356	-9427540	118605	3874600	-4885610
-37.204	-10507200	126204	5005620	-4885610
-37.1723	-11563400	181995	6183420	-4885610
-37.1407	-12595300	389691	7508670	-4885610
-37.1091	-13549300	597387	8833920	-4885610
-37.0775	-14099500	928255	9510070	-4885610
-37.0459	-14649700	1270750	10125000	-4885610
-37.0143	-14773300	1656210	10006300	-4885610
-36.9827	-14812300	2071960	9370930	-4885610
-36.9511	-14717100	2505310	8541550	-4885610
-36.9195	-14491800	2988890	7158890	-4885610
-36.8879	-14247100	3472470	5776230	-4885610
-36.8563	-13915000	3954290	4845270	-4885610
-36.8247	-13583000	4435990	3947020	-4885610
-36.7931	-13061400	4772620	3799400	-4885610
-36.7615	-12507300	5014700	4141040	-4885610
-36.7299	-11749600	5120000	4703620	-4885610
-36.6983	-10808800	4870660	5839100	-4885610
-36.6667	-9830960	4621310	6974580	-4885610
-36.6351	-8704510	3959070	7868960	-4885610
-36.6035	-7578070	3275650	8750980	-4885610
-36.5719	-6841730	2606430	9137170	-4885610
-36.5403	-6162610	1945750	9224770	-4885610
-36.5087	-5998670	1437720	9163810	-4885610
-36.4771	-6264850	1290900	8751290	-4885610
-36.4455	-6668250	1144080	8338780	-4885610
-36.4139	-7564150	1527520	8005840	-4885610
-36.3823	-8460040	1927390	7675360	-4885610
-36.3507	-9033500	2370830	7602240	-4885610
-36.3191	-9567440	2838490	7672090	-4885610
-36.2875	-9548090	3170560	7858270	-4885610
-36.2559	-9100560	3208880	8296480	-4885610
-36.2243	-8546140	3247200	8734700	-4885610
-36.1927	-7646970	2845830	9261690	-4885610
-36.1611	-6747790	2439440	9789700	-4885610
-36.1295	-6443920	2013770	10084600	-4885610
-36.0979	-6199250	1578230	10260200	-4885610
-36.0663	-6546280	1249800	10196500	-4885610
-36.0347	-7317460	1134430	9656760	-4885610
-36.0031	-8149150	1021070	9112520	-4885610
-35.9715	-9157270	1176040	7966810	-4885610
-35.9399	-10165400	1331010	6821110	-4885610
-35.9083	-10566700	1481760	5716460	-4885610
-35.8767	-10921200	1630540	4631100	-4885610
-35.8451	-10909400	1733210	3820390	-4885610
-35.8134	-10654600	1751450	3512520	-4885610
-35.7818	-10422800	1769900	3227390	-4885610
-35.7502	-10251900	1795750	3788110	-4885610
-35.7186	-10081000	1821610	4348830	-4885610
-35.687	-10261500	1984280	5052700	-4885610
-35.6554	-10461700	2205840	5818190	-4885610
-35.6238	-10642700	2507960	6363250	-4885610
-35.5922	-10811900	2946090	6536160	-4885610
-35.5606	-10869200	3386680	6676090	-4885610
-35.529	-10656400	3879820	6114440	-4885610
-35.4974	-10443500	4372950	5552800	-4885610
-35.4658	-10076300	4734830	4924100	-4885610
-35.4342	-9703680	5045120	4269040	-4885610
-35.4026	-9456170	5206760	3844740	-4885610
-35.371	-9279470	5136610	3780250	-4885610
-35.3394	-9127420	5040630	3746870	-4885610
-35.3078	-9029840	4564690	4171070	-4885610
-35.2762	-8932250	4088760	4595270	-4885610
-35.2446	-8520960	3486540	4797460	-4885610
-35.213	-8104730	2839140	4920240	-4885610
-35.1814	-7460900	2268380	4716510	-4885610
-35.1498	-6698480	1808150	4041890	-4885610
-35.1182	-5973510	1375340	3336380	-4885610
-35.0866	-5324490	1248100	2286780	-4885610
-35.055	-4677200	1120850	1237190	-4885610
-35.0234	-4560970	1074620	470980	-4885610
-34.9918	-4444740	1054620	-203419	-4885610
-34.9602	-4683740	955834	-671985	-4885610
-34.9286	-5092890	751830	-865697	-4885610
-34.897	-5588570	538658	-1058290	-4885610
-34.8654	-6245620	243986	-1240960	-4885610
-34.8338	-6902520	-50686.4	-1423630	-4885610
-34.8022	-7552500	-70474.3	-1662580	-4885610
-34.7706	-8202480	-10013.3	-1917960	-4885610
-34.739	-8734070	310775	-1961360	-4885610
-34.7074	-9213680	953697	-1742470	-4885610
-34.6758	-9612170	1620420	-1447920	-4885610
-34.6442	-9871200	2461910	-597813	-4885610
-34.6126	-10127900	3303400	252294	-4885610
-34.581	-10328600	3799890	855675	-4885610
-34.5494	-10529300	4206190	1394560	-4885610
-34.5178	-10878900	4329740	1292080	-4885610
-34.4862	-11288300	4128840	453686	-4885610
-34.4545	-11771800	3905170	-529081	-4885610
-34.4229	-12372900	3539970	-2409210	-4885610
-34.3913	-12959500	3174770	-4289330	-4885610
-34.3597	-13316300	3047350	-5701580	-4885610
-34.3281	-13673000	2975170	-7005160	-4885610
-34.2965	-13575200	3002730	-7491350	-4885610
-34.2649	-13311300	3136460	-7107560	-4885610
-34.2333	-12880900	3233960	-6550660	-4885610
-34.2017	-12206000	3137470	-5066590	-4885610
-34.1701	-11544600	3040990	-3582520	-4885610
-34.1385	-11041800	2632390	-2407410	-4885610
-34.1069	-10539100	2159960	-1295460	-4885610
-34.0753	-10349500	1682720	-751147	-4885610
-34.0437	-10263800	1200720	-767350	-4885610
-34.0121	-10233900	794138	-898459	-4885610
-33.9805	-10279800	740540	-1567300	-4885610
-33.9489	-10317100	686943	-2236140	-4885610
-33.9173	-10273700	1017040	-2634130	-4885610
-33.8857	-10230300	1415400	-2983940	-4885610
-33.8541	-10327800	1867780	-2861860	-4885610
-33.8225	-10467400	2369660	-2307450	-4885610
-33.7909	-10817200	2829390	-1615480	-4885610
-33.7593	-11431500	3114910	-354868	-4885610
-33.7277	-12056000	3400430	905743	-4885610
-33.6961	-12758500	3443520	1987710	-4885610
-33.6645	-13461000	3449640	3042450	-4885610
-33.6329	-13580400	3361190	3440240	-4885610
-33.6013	-13543400	3192390	3279830	-4885610
-33.5697	-13049400	3015920	2837420	-4885610
-33.5381	-12022000	2811220	1356460	-4885610
-33.5065	-10961000	2606520	-124507	-4885610
-33.4749	-9683360	2509140	-1745020	-4885610
-33.4433	-8405720	2425500	-3383420	-4885610
-33.4117	-7638160	2487270	-4329390	-4885610
-33.3801	-6992340	2663570	-4729900	-4885610
-33.3485	-6653710	2898170	-4795130	-4885610
-33.3169	-6647570	3325490	-3752150	-4885610
-33.2853	-6635020	3752810	-2709180	-4885610
-33.2537	-6587090	4228850	-1269740	-4885610
-33.2221	-6539160	4710000	211229	-4885610
-33.1905	-6223190	5101150	1446550	-4885610
-33.1589	-5850780	5426610	2502590	-4885610
-33.1273	-5588130	5706510	3474840	-4885610
-33.0956	-5435710	5850510	4197030	-4885610
-33.064	-5413420	5994500	4919220	-4885610
-33.0324	-6018170	6077900	5666060	-4885610
-33.0008	-6622930	6156300	6414930	-4885610
-32.9692	-7577500	6226830	7065650	-4885610
-32.9376	-8596350	6292040	7650080	-4885610
-32.906	-9388570	6333910	8094130	-4885610
-32.8744	-9969660	6312560	8158180	-4885610
-32.8428	-10415800	6291210	8222230	-4885610
-32.8112	-10288800	6153170	8024150	-4885610
-32.7796	-10161800	6008030	7810130	-4885610
-32.748	-9900910	5863510	7749920	-4885610
-32.7164	-9618900	5719370	7785760	-4885610
-32.6848	-9503670	5623210	7868730	-4885610
-32.6532	-9532570	5645380	8067940	-4885610
-32.6216	-9565860	5667540	8267160	-4885610
-32.59	-9615750	5835960	8053440	-4885610
-32.5584	-9665640	6010260	7823140	-4885610
-32.5268	-9308950	6146190	7269150	-4885610
-32.4952	-8897990	6259990	6528540	-4885610
-32.4636	-8348090	6296410	5830420	-4885610
-32.432	-7686860	6158300	5228080	-4885610
-32.4004	-7126300	6020200	4625740	-4885610
-32.3688	-6906460	5654640	4528170	-4885610
-32.3372	-6686620	5284480	4440830	-4885610
-32.3056	-6991960	4874580	4389580	-4885610
-32.274	-7355020	4443570	4357500	-4885610
-32.2424	-7665650	4028590	4192320	-4885610
-32.2108	-7937370	3646780	3751880	-4885610
-32.1792	-8057490	3264960	3311450	-4885610
-32.1476	-7715000	2893050	2831370	-4885610
-32.116	-7372500	2521140	2351250	-4885610
-32.0844	-6849500	2125220	2250000	-4885610
-32.0528	-6310730	1717560	2333850	-4885610
-32.0212	-6124540	1339340	2531820	-4885610
-31.9896	-6180680	1017080	2946700	-4885610
-31.958	-6410560	700285	3353080	-4885610
-31.9264	-7120940	688114	3284280	-4885610
-31.8948	-7831320	675943	3215480	-4885610
-31.8632	-8455830	909813	2700200	-4885610
-31.8316	-9074710	1253960	1984810	-4885610
-31.8	-9284090	1618690	1305250	-4885610
-31.7684	-9233190	2019470	688443	-4885610
-31.7367	-9044870	2406420	94634.7	-4885610
-31.7051	-8510610	2426350	110641	-4885610
-31.6735	-7976350	2446290	126648	-4885610
-31.6419	-7453700	2076220	297958	-4885610
-31.6103	-6931560	1546280	532934	-4885610
-31.5787	-6530220	901997	604657	-4885610
-31.5471	-6199790	72852.8	412455	-4885610
-31.5155	-5910470	-750891	201491	-4885610
-31.4839	-5715660	-1481980	-331382	-4885610
-31.4523	-5520860	-2213080	-864255	-4885610
-31.4207	-5550940	-2731180	-1200930	-4885610
-31.3891	-5586570	-3169690	-1464300	-4885610
-31.3575	-5882240	-3499860	-1518690	-4885610
-31.3259	-6318640	-3668110	-1260760	-4885610
-31.2943	-6844230	-3816000	-987295	-4885610
-31.2627	-7557800	-3708340	-518838	-4885610
-31.2311	-8271370	-3600690	-50381.1	-4885610
-31.1995	-8858100	-3206210	318559	-4885610
-31.1679	-9444160	-2714450	653744	-4885610
-31.1363	-9742610	-2071300	897778	-4885610
-31.1047	-9897860	-1218800	1015750	-4885610
-31.0731	-9896280	-363679	1112920	-4885610
-31.0415	-9590950	517200	1006100	-4885610
-31.0099	-9280730	1398080	899276	-4885610
-30.9783	-8610400	1968860	627174	-4885610
-30.9467	-7940070	2444620	304429	-4885610
-30.9151	-7126170	2678010	-29951.4	-4885610
-30.8835	-6246650	2600890	-379240	-4885610
-30.8519	-5391990	2489430	-703811	-4885610
-30.8203	-4581670	2103750	-830984	-4885610
-30.7887	-3781290	1718060	-958158	-4885610
-30.7571	-3280430	1385840	-929602	-4885610
-30.7255	-2779560	1068320	-858191	-4885610
-30.6939	-2446390	885154	-768705	-4885610
-30.6623	-2183370	861535	-657750	-4885610
-30.6307	-1925220	877659	-512486	-4885610
-30.5991	-1675050	1159700	-137659	-4885610
-30.5675	-1431490	1441750	237168	-4885610
-30.5359	-1311120	1844970	1246830	-4885610
-30.5043	-1190750	2277920	2412310	-4940830
-30.4727	-1492170	2642100	3937930	-4789420
-30.4411	-1954530	2930530	5860270	-4384070
-30.4094	-2685420	3149540	7748180	-3749750
-30.3778	-3824650	2971390	9439050	-2925370
-30.3462	-4967120	2793230	11129900	-1960230
-30.3146	-6153000	2169970	11781000	-909505
-30.283	-7338880	1450120	12206500	170731
-30.2514	-8038480	631039	12036600	1228290
-30.2198	-8569460	-289442	11258400	2219120
-30.1882	-8838280	-1154740	10445700	3110490
-30.1566	-8738200	-1745740	9461900	3882820
-30.125	-8630080	-2336730	8478050	4530080
-30.0934	-8438960	-2420890	7940090	5058630
-30.0618	-8247830	-2408790	7486800	5484830
-30.0302	-8192370	-2164390	7236370	5831660
-29.9986	-8179440	-1699720	7178250	6124810
-29.967	-8210340	-1209580	7115150	6388740
-29.9354	-8298330	-608091	7030220	6643200
-29.9038	-8415390	-6604.75	6945290	6900590
-29.8722	-8774880	556123	6834000	7164580
-29.8406	-9134360	1112500	6718380	7430010
-29.809	-10008700	1619960	6740210	7684300
-29.7774	-11028300	2084410	6882910	7909900
-29.7458	-12234600	2520570	7090660	8087670
-29.7142	-13666600	2847010	7550750	8200760
-29.6826	-15014200	3173440	8010830	8238210
-29.651	-15775900	3368880	8519840	8198090
-29.6194	-16537600	3546100	9035650	8089440
-29.5878	-16167900	3715420	9430530	7932810
-29.5562	-15513100	3878310	9726760	7759120
-29.5246	-14472400	4075180	9951250	7606860
-29.493	-12999400	4389970	9926780	7517890
-29.4614	-11586400	4704760	9902300	7532100
-29.4298	-10528500	5097190	9659530	7681640
-29.3982	-9470500	5498570	9391590	7985180
-29.3666	-9075560	5787050	9149620	8443080
-29.335	-8828640	5990190	8927280	9033940
-29.3034	-8690150	6111140	8819640	9713230
-29.2718	-8664330	5975270	9070440	10414200
-29.2402	-8608860	5839400	9321250	11051200
-29.2086	-8401510	5592800	10187200	11525800
-29.177	-8194150	5335950	11110100	11734100
-29.1454	-8090810	5169850	12238100	11576500
-29.1138	-8007840	5067270	13509600	10967000
-29.0822	-8083330	4977880	14719100	9843040
-29.0505	-8311610	4925820	15753200	8173780
-29.0189	-8506720	4873760	16787200	5966280
-28.9873	-8552830	4486880	17307600	3269020
-28.9557	-8598950	4076360	17791700	172057
-28.9241	-8166530	3343330	17979900	-3196320
-28.8925	-7652940	2401490	17976400	-6676350
-28.8609	-7131650	1407750	17858900	-10086600
-28.8293	-6603490	280468	17447900	-13236100
-28.7977	-6226150	-846811	17037000	-15937700
-28.7661	-6449190	-1685770	16205700	-18022200
-28.7345	-6672230	-2510450	15353700	-19351100
-28.7029	-7330310	-3087860	14325400	-19827800
-28.6713	-8051270	-3517370	13191700	-19405700
-28.6397	-8466660	-3917640	12111600	-18093000
-28.6081	-8628570	-4249250	11156900	-15952900
-28.5765	-8571090	-4580850	10202300	-13099800
-28.5449	-7733560	-5002420	9722770	-9692200
-28.5133	-6896030	-5426620	9257190	-5920850
-28.4817	-5747550	-5773850	8966480	-1995730
-28.4501	-4561590	-6078600	8772250	1869170
-28.4185	-3551140	-6235630	8534920	5471100
-28.3869	-2675620	-6074950	8204910	8632880
-28.3553	-1840220	-5914260	7874900	11215100
-28.3237	-1133130	-5244910	7400370	13125300
-28.2921	-426032	-4570580	6924410	14323500
-28.2605	364488	-3752560	6556050	14823300
-28.2289	1163140	-2861590	6242320	14689100
-28.1973	1751640	-2006320	5980120	14029700
-28.1657	2190480	-1221600	5819690	12987900
-28.1341	2388370	-438779	5656300	11728400
-28.1025	1889640	134393	5168050	10423700
-28.0709	1390910	707566	4679790	9240570
-28.0393	378134	1174700	3793790	8326730
-28.0077	-673389	1592390	2722290	7799440
-27.9761	-1443810	1975340	1648220	7737120
-27.9445	-2029030	2295130	569484	8174030
-27.9129	-2429760	2612850	-482131	9098680
-27.8813	-2345910	2857800	-584273	10455700
-27.8497	-2262060	3102750	-686414	12151400
-27.8181	-2482610	3321810	158308	14061600
-27.7865	-2719630	3529810	1407520	16042400
-27.7549	-3654510	3743800	2937650	17941000
-27.7233	-5014280	3967850	4938810	19608300
-27.6916	-6530990	4194120	6933550	20909500
-27.66	-8423730	4465890	8796560	21734400
-27.6284	-10316500	4737660	10659600	22004900
-27.5968	-11421400	5053570	12166500	21680200
-27.5652	-12499800	5386700	13534500	20758900
-27.5336	-12674600	5741160	14778900	19278900
-27.502	-12341800	6128650	15831800	17313400
-27.4704	-11741500	6512340	16869500	14965600
-27.4388	-10554600	6841730	17687300	12360700
-27.4072	-9367620	7171120	18505200	9637530
-27.3756	-8147150	7256040	18898000	6938430
-27.344	-6926210	7254240	19139900	4400410
-27.3124	-5911600	7010730	19008400	2146260
-27.2808	-5003750	6420910	18342000	277317
-27.2492	-4214570	5789910	17620400	-1132210
-27.2176	-3664220	4709580	16298100	-2038800
-27.186	-3116130	3629250	14975800	-2431000
-27.1544	-3031030	2593590	13734700	-2328740
-27.1228	-2945920	1572280	12519700	-1780540
-27.0912	-3208140	836736	11603100	-858975
-27.0596	-3635490	480315	11082200	345189
-27.028	-4143510	202339	10621900	1729850
-26.9964	-4800900	609661	10690600	3188860
-26.9648	-5452530	1016980	10759200	4619270
-26.9332	-5866240	1616500	10805300	5928130
-26.9016	-6279940	2271610	10844700	7038260
-26.87	-6329630	2762760	10616900	7892780
-26.8384	-6220700	3052340	10060600	8458170
-26.8068	-5945550	3282760	9413660	8725430
-26.7752	-5386650	3085350	8111340	8709690
-26.7436	-4821120	2887940	6809020	8447970
-26.712	-4105180	2609530	5142010	7995500
-26.6804	-3389250	2310150	3380590	7420770
-26.6488	-2797920	2136350	1688610	6799750
-26.6172	-2256210	2105730	75789.1	6209570
-26.5856	-1868070	2106670	-1419600	5722210
-26.554	-1722010	2301180	-2194750	5398700
-26.5224	-1599910	2495690	-2969900	5284080
-26.4908	-1846210	2627820	-2817890	5403650
-26.4592	-2092500	2745600	-2452760	5760800
-26.4276	-2482590	2755270	-1758080	6336420
-26.396	-2924800	2650620	-714872	7090150
-26.3644	-3364010	2529490	287711	7963270
-26.3327	-3798860	2321190	1075300	8883100
-26.3011	-4224980	2112880	1862900	9768500
-26.2695	-4550480	1925960	2005700	10536200
-26.2379	-4875970	1743360	2018150	11107200
-26.2063	-5074490	1564820	1849020	11413400
-26.1747	-5231290	1390280	1501740	11403000
-26.1431	-5319420	1219910	1238430	11044900
-26.1115	-5314870	1068890	1363850	10331900
-26.0799	-5319190	917872	1489260	9281850
-26.0483	-5404700	970305	2266210	7937020
-26.0167	-5490210	1058480	3157620	6361740
-25.9851	-5963640	1369390	4186910	4638460
-25.9535	-6551990	1883050	5341700	2862370
-25.9219	-7381510	2437800	6414950	1135260
-25.8903	-8512590	3160690	7154530	-441160
-25.8587	-9629320	3883590	7894110	-1771790
-25.8271	-10638100	4330690	8063390	-2774170
-25.7955	-11646900	4736320	8146930	-3383600
-25.7639	-11921000	4841790	7978750	-3556810
-25.7323	-12000100	4693840	7598040	-3274300
-25.7007	-11648200	4517660	7190510	-2540930
-25.6691	-10796800	4238460	6685060	-1384960
-25.6375	-9938440	3959260	6179620	144220
-25.6059	-9035610	4129310	5903050	1979670
-25.5743	-8132770	4356010	5655330	4041170
-25.5427	-7779220	4894840	5736190	6240070
-25.5111	-7555400	5677980	6074220	8484060
-25.4795	-7533910	6431930	6537400	10681900
-25.4479	-7729980	7090300	7410590	12747500
-25.4163	-7863410	7748670	8283780	14603100
-25.3847	-7654630	7712190	9136760	16182200
-25.3531	-7445860	7604280	9987660	17430900
-25.3215	-6649730	7154960	10519200	18309000
-25.2899	-5731300	6458110	10819300	18790100
-25.2583	-4744080	5817340	11028100	18861800
-25.2267	-3688220	5342530	10966900	18524500
-25.1951	-2740250	4867720	10905800	17791400
-25.1635	-2306260	5055000	11185900	16687200
-25.1319	-1872270	5295560	11493400	15247700
-25.1003	-2100290	5721300	12164400	13519100
-25.0687	-2448450	6271290	13079400	11556900
-25.0371	-2938960	6677060	13934900	9425480
-25.0055	-3561250	6695500	14631000	7196730
-24.9738	-4106170	6713950	15327100	4948400
-24.9422	-4325970	5914580	14781500	2762120
-24.9106	-4545780	5066940	14162500	720739
-24.879	-4133470	4008960	12705100	-1094970
-24.8474	-3622620	2820500	10727600	-2609930
-24.8158	-2852560	1776870	8711090	-3758760
-24.7842	-1859960	1087690	6599290	-4489760
-24.7526	-904367	398513	4487500	-4768600
-24.721	-87192.8	560562	3448920	-4581320
-24.6894	729982	755328	2451600	-3936470
-24.6578	926018	1319280	2157080	-2865760
-24.6262	1040450	2094620	2264980	-1423440
-24.5946	815780	2857090	2371500	316134
-24.563	321188	3590770	2474970	2262340
-24.5314	-178458	4324450	2578440	4313600
-24.4998	-695052	4574780	1863950	6363760
-24.4682	-1211650	4816100	1134240	8309090
-24.4366	-1376150	4698390	133492	10055400
-24.405	-1502670	4391260	-1010240	11524600
-24.3734	-1491830	3991390	-1933860	12660500
-24.3418	-1379670	3401130	-2405600	13432900
-24.3102	-1295880	2810900	-2876880	13839600
-24.2786	-1297930	2291490	-2341720	13906700
-24.247	-1299970	1772080	-1806560	13686100
-24.2154	-1434010	1429100	-1215890	13251400
-24.1838	-1579320	1171700	-598295	12691900
-24.1522	-1678530	980279	-333968	12104700
-24.1206	-1746270	913425	-736545	11587100
-24.089	-1788440	847009	-1157020	11228100
-24.0574	-1760490	803005	-2492070	11100800
-24.0258	-1732550	759001	-3827110	11256300
-23.9942	-1830200	736558	-4978960	11719300
-23.9626	-1935860	723707	-6049300	12485900
-23.931	-2164930	797320	-6713640	13523700
-23.8994	-2471910	1021350	-6671700	14774800
-23.8678	-2774220	1257740	-6605030	16160400
-23.8362	-3064870	1807690	-5911210	17587400
-23.8046	-3355510	2357640	-5217400	18956900
-23.773	-3540600	2947930	-4760020	20171900
-23.7414	-3721160	3554630	-4398810	21145900
-23.7098	-4011160	4031150	-4192960	21810300
-23.6782	-4364960	4298630	-4236590	22120100
-23.6465	-4854240	4544050	-4248480	22058100
-23.6149	-5652760	4422370	-3731840	21635800
-23.5833	-6451280	4300680	-3215210	20893300
-23.5517	-7469200	4162910	-1805490	19895400
-23.5201	-8492150	4019170	-64745.6	18727000
-23.4885	-9304240	3986460	1924540	17485500
-23.4569	-10003000	4118600	4282800	16273900
-23.4253	-10504200	4258140	6595670	15191900
-23.3937	-10591900	4488630	8351990	14328400
-23.3621	-10679500	4719120	10108300	13755000
-23.3305	-10367000	4724610	11027700	13520300
-23.2989	-10053100	4654430	11665600	13646900
-23.2673	-9747100	4439440	12024600	14130000
-23.2357	-9445100	4025460	12000100	14938300
-23.2041	-9253170	3616000	11963900	16017400
-23.1725	-9272900	3249880	11813800	17294000
-23.1409	-9299560	2883760	11663800	18682300
-23.1093	-9780280	2777070	11368300	20090900
-23.0777	-10261000	2749160	11028700	21429200
-23.0461	-10988800	2797550	10456800	22614900
-23.0145	-11828600	2943050	9589170	23579100
-22.9829	-12632600	3080120	8665500	24271200
-22.9513	-13373100	3150890	7301400	24661700
-22.9197	-14089600	3221660	5937310	24743500
-22.8881	-14120800	3387270	4529870	24531300
-22.8565	-14152000	3578720	3110600	24059700
-22.8249	-13532400	4024500	1845730	23379400
-22.7933	-12642600	4770390	763058	22553100
-22.7617	-11577200	5576750	-263946	21650000
-22.7301	-10224700	6782090	-923633	20740600
-22.6985	-8885520	7987430	-1583320	19891400
-22.6669	-7787730	8889330	-1960570	19160500
-22.6353	-6689950	9717500	-2269210	18593400
-22.6037	-6033700	10004700	-2439750	18221000
-22.5721	-5544580	9699780	-2459140	18057200
-22.5405	-5234190	9257400	-2448300	18099400
-22.5089	-5193780	8038190	-2266560	18329500
-22.4773	-5158760	6818980	-2084830	18715300
-22.4457	-5193980	5654800	-1874810	19213900
-22.4141	-5229210	4502430	-1658720	19775400
-22.3825	-5089070	3710750	-1492160	20346000
-22.3509	-4888630	3285320	-1375870	20872900
-22.3193	-4538850	2941250	-1264990	21307300
-22.2876	-3980340	2996950	-1180680	21608200
-22.256	-3408210	3052650	-1096360	21744600
-22.2244	-2698360	3029500	-789793	21697800
-22.1928	-1988520	2991550	-441521	21461900
-22.1612	-1555620	2877230	209821	21044100
-22.1296	-1208780	2690970	1146680	20463500
-22.098	-1177170	2559530	2193920	19749400
-22.0664	-1553650	2665110	3718450	18938700
-22.0348	-1977230	2770700	5242970	18072700
-22.0032	-2787000	3298070	6774680	17193900
-21.9716	-3596760	3893680	8307550	16342500
-21.94	-4201000	4553490	9337780	15553000
-21.9084	-4747820	5269410	9928750	14851400
-21.8768	-5057420	5921010	10198800	14253100
-21.8452	-5082370	6325590	9236010	13761900
-21.8136	-5101240	6730160	8273230	13369300
-21.782	-5078570	6884490	6257090	13055900
-21.7504	-5055900	7004520	4096580	12792800
-21.7188	-5361050	7108230	1915200	12544900
-21.6872	-5747950	7198710	-283096	12274200
-21.6556	-6191030	7266310	-2250180	11944200
-21.624	-6696610	7255240	-3422240	11523800
-21.5924	-7127420	7244160	-4594290	10991700
-21.5608	-7121540	6818920	-4638020	10339800
-21.5292	-7115670	6346740	-4553870	9575450
-21.4976	-6683970	5591580	-4027160	8722820
-21.466	-6158220	4623930	-3168090	7822770
-21.4344	-5701760	3664910	-2249260	6930920
-21.4028	-5316830	2732630	-1145310	6114350
-21.3712	-5018910	1800350	-41346	5446800
-21.3396	-5161590	1394700	1087560	5002910
-21.308	-5304270	1036760	2218720	4851610
-21.2764	-5578440	995502	3303870	5049470
-21.2448	-5878050	1174440	4357010	5634360
-21.2132	-6028190	1387140	5327900	6620060
-21.1816	-6035150	1694610	6068000	7992350
-21.15	-6021710	2002080	6808110	9706970
-21.1184	-5917590	2289140	7058780	11689900
-21.0868	-5813460	2574800	7275810	13839700
-21.0552	-5984880	2958810	7243420	16032600
-21.0236	-6202450	3406070	7050630	18129500
-20.992	-6536410	3891190	6848810	19984300
-20.9604	-6973800	4472950	6623960	21454000
-20.9287	-7354720	5054700	6399110	22408600
-20.8971	-7513070	5336310	6381430	22740800
-20.8655	-7671410	5603590	6373630	22375400
-20.8339	-7526270	5491410	6447370	21275200
-20.8023	-7337890	5153820	6569540	19446500
-20.7707	-7217630	4755770	6675950	16940000
-20.7391	-7153480	4216830	6745600	13849800
-20.7075	-7154290	3677900	6815260	10309300
-20.6759	-7383830	3610260	6859170	6483010
-20.6443	-7613380	3555630	6902370	2557970
-20.6127	-7635980	3865530	7006720	-1268280
-20.5811	-7634050	4375130	7144570	-4799810
-20.5495	-7258920	4858260	7265270	-7854720
-20.5179	-6598760	5284860	7349340	-10276800
-20.4863	-5889610	5711460	7433420	-11945600
-20.4547	-5025250	5522890	7078310	-12784000
-20.4231	-4160880	5329290	6719600	-12763200
-20.3915	-3884090	4859630	6034700	-11904500
-20.3599	-3663440	4250790	5185320	-10277300
-20.3283	-3935980	3686360	4402530	-7994210
-20.2967	-4557370	3209020	3750290	-5203800
-20.2651	-5268540	2734390	3109720	-2080190
-20.2335	-6237070	2512050	3555050	1188320
-20.2019	-7205600	2289720	4000370	4411570
-20.1703	-8204680	2014550	5252650	7409690
-20.1387	-9206010	1714910	6878540	10024500
-20.1071	-10309400	1328960	8555580	12128900
-20.0755	-11479700	787152	10325000	13634600
-20.0439	-12653300	246591	12062100	14496300
-20.0123	-13835700	-252798	12729300	14713700
-19.9807	-15018100	-752188	13396600	14329900
-19.9491	-15450500	-996000	13060100	13427400
-19.9175	-15843600	-1131460	12298000	12121600
-19.8859	-15408800	-1145860	11253400	10551800
-19.8543	-14473300	-958652	9737980	8871800
-19.8227	-13334400	-767169	8224720	7238880
-19.7911	-11711600	-491081	6753350	5803580
-19.7595	-10088900	-214993	5281980	4699830
-19.7279	-9016280	72554.8	4038930	4036610
-19.6963	-7961300	364537	2884240	3891390
-19.6647	-7571600	688482	1854880	4305810
-19.6331	-7553030	1061600	1018360	5283840
-19.6015	-7655910	1437770	219059	6792280
-19.5698	-8023160	1856430	-60583.9	8763770
-19.5382	-8390400	2275100	-340226	11101800
-19.5066	-8431550	2623560	59947.6	13687300
-19.475	-8468650	2947330	699293	16386900
-19.4434	-8316860	3193120	1672880	19061200
-19.4118	-8068040	3327920	3122190	21573800
-19.3802	-7854300	3439120	4573920	23799100
-19.3486	-7710630	3298040	6051500	25630400
-19.317	-7567900	3156950	7529070	26984900
-19.2854	-7567530	2685380	8353570	27808400
-19.2538	-7567150	2108560	8970120	28077500
-19.2222	-7553750	1352190	9110790	27799100
-19.1906	-7534190	359143	8624230	27009700
-19.159	-7562020	-625494	8081490	25770700
-19.1274	-7676950	-1537910	7056470	24163800
-19.0958	-7802310	-2450330	6031440	22285100
-19.0642	-8330580	-2803430	5211170	20237800
-19.0326	-8858840	-2996200	4449590	18125500
-19.001	-9529440	-2865650	3956320	16045900
-18.9694	-10261600	-2340120	3790810	14085000
-18.9378	-10854100	-1820390	3664140	12312500
-18.9062	-11209900	-1342030	3814320	10778900
-18.8746	-11543400	-863661	3964500	9514230
-18.843	-11393000	-910556	4062580	8528390
-18.8114	-11242500	-1092100	4147300	7812840
-18.7798	-11125100	-1434440	4210640	7343830
-18.7482	-11020800	-1958920	4249750	7086520
-18.7166	-11101000	-2427270	4315360	6999560
-18.685	-11469900	-2555860	4541370	7039830
-18.6534	-11847500	-2684450	4767380	7166760
-18.6218	-12355000	-2445520	5011410	7345890
-18.5902	-12862400	-2122980	5259530	7551380
-18.5586	-13050300	-1924910	5232780	7767120
-18.527	-13123300	-1857640	4917170	7986560
-18.4954	-13043600	-1892550	4484740	8211180
-18.4638	-12742800	-2461920	3441330	8447890
-18.4322	-12457900	-3031290	2397920	8705600
-18.4006	-12352300	-3643990	1434940	8991500
-18.369	-12246800	-4265350	488041	9307350
-18.3374	-12412300	-4515820	115712	9646430
-18.3058	-12666100	-4404690	303567	9991310
-18.2742	-12840500	-4175600	684756	10313100
-18.2426	-12908300	-3406370	1951180	10572100
-18.2109	-12905800	-2637130	3217600	10719700
-18.1793	-12271700	-1983450	4414570	10702600
-18.1477	-11637500	-1349820	5599490	10467000
-18.1161	-10617400	-1043650	6321060	9964310
-18.0845	-9484010	-1033680	6623530	9156840
-18.0529	-8423810	-1100780	6851220	8023190
-18.0213	-7454520	-1480110	6775930	6562630
-17.9897	-6554890	-1859440	6700650	4798090
-17.9581	-6171450	-2249350	7082890	2777320
-17.9265	-5788010	-2640820	7532960	571971
-17.8949	-5842800	-3019070	8221440	-1725560
-17.8633	-6012820	-3386240	9109930	-4007170
-17.8317	-6348480	-3749620	9905520	-6155920
-17.8001	-6874930	-4099360	10365300	-8053970
-17.7685	-7424590	-4449100	10825100	-9591150
-17.7369	-8119580	-4507710	10699400	-10673300
-17.7053	-8814580	-4530200	10501100	-11230100
-17.6737	-9429400	-4207570	10361200	-11220300
-17.6421	-10025500	-3616570	10266600	-10636700
-17.6105	-10421000	-2944620	10301300	-9506800
-17.5789	-10602400	-2009810	10755600	-7891740
-17.5473	-10702500	-1075000	11210000	-5882800
-17.5157	-10365000	-405408	11461700	-3595080
-17.4841	-10027600	237427	11692900	-1159660
-17.4525	-9473710	542084	11235900	1285610
-17.4209	-8875330	603140	10283200	3605640
-17.3893	-8376420	591813	9116460	5677440
-17.3577	-7976130	368116	7321980	7398340
-17.3261	-7673460	144419	5527500	8692580
-17.2945	-7830680	41325.2	4188210	9515630
-17.2629	-7987900	-52286.2	2884710	9856120
-17.2313	-8632740	5380.37	2237670	9735160
-17.1997	-9364980	163891	2028250	9203330
-17.1681	-10181300	378220	1905990	8335540
-17.1365	-11075000	741245	2015910	7224420
-17.1049	-11879500	1104270	2125830	5972730
-17.0733	-12313100	1654600	1722980	4685600
-17.0417	-12746700	2215650	1290760	3463100
-17.0101	-12537500	2840900	730303	2393880
-16.9785	-12229400	3505690	90823.4	1550220
-16.9469	-11750400	4111540	-322274	984770
-16.9153	-11125400	4574210	-185586	729202
-16.8836	-10590700	5036880	-48898.5	794571
-16.852	-10390000	5086310	954867	1173200
-16.8204	-10189300	5120570	1990470	1841710
-16.7888	-10550600	5002160	2924340	2764770
-16.7572	-10984600	4796920	3800350	3899040
-16.7256	-11445800	4638650	4327540	5196930
-16.694	-11928500	4584700	4079820	6609740
-16.6624	-12266800	4530750	3832090	8090020
-16.6308	-12125300	4685400	2782500	9592900
-16.5992	-11983800	4843590	1719300	11076500
-16.5676	-11301400	4919380	934626	12501800
-16.536	-10561600	4952020	295861	13831500
-16.5044	-9830750	4868180	66641.2	15029300
-16.4728	-9106430	4546930	672165	16058900
-16.4412	-8502780	4225380	1279410	16883700
-16.4096	-8261030	3761550	2724020	17467200
-16.378	-8019290	3297710	4168630	17774100
-16.3464	-8180530	2966860	5423200	17772500
-16.3148	-8375400	2700050	6586270	17436200
-16.2832	-8653550	2510310	7414830	16748600
-16.2516	-8988180	2465050	7616310	15705000
-16.22	-9294940	2420050	7804670	14316100
-16.1884	-9525900	2387260	7375380	12609900
-16.1568	-9756860	2354470	6946090	10632500
-16.1252	-9742000	2311520	6646020	8447520
-16.0936	-9711920	2264100	6403010	6134340
-16.062	-9510220	2292000	6363280	3784250
-16.0304	-9200890	2450040	6674750	1495660
-15.9988	-8887430	2619130	6993800	-631901
-15.9672	-8563740	3056660	7496960	-2504130
-15.9356	-8240050	3494190	8000130	-4038360
-15.904	-8273050	3904610	8259200	-5169210
-15.8724	-8320740	4304090	8419750	-5853170
-15.8408	-8631030	4533310	8396300	-6071420
-15.8092	-9093340	4490930	8079360	-5830770
-15.7776	-9562360	4422720	7746400	-5162470
-15.746	-10046600	3936900	7154470	-4119120
-15.7144	-10530800	3451070	6562550	-2769740
-15.6828	-10734700	2977310	5922590	-1193700
-15.6512	-10932700	2507980	5264980	526081
-15.6196	-11036600	2238200	4664760	2309920
-15.588	-11090500	2262690	4149180	4087470
-15.5564	-11162900	2328170	3667760	5802600
-15.5247	-11273900	2885040	3595950	7416510
-15.4931	-11384900	3441910	3524130	8908800
-15.4615	-11313300	4085430	3854040	10276500
-15.4299	-11241400	4757840	4317930	11531100
-15.3983	-10784400	5277350	4815050	12694200
-15.3667	-10138500	5588140	5357520	13791500
-15.3351	-9341430	5852050	5849930	14847400
-15.3035	-8255940	5673120	5869430	15879100
-15.2719	-7173000	5494200	5888920	16892300
-15.2403	-6241150	5159170	5562980	17878000
-15.2087	-5309310	4777150	5133060	18811700
-15.1771	-4683420	4484030	4826430	19654800
-15.1455	-4195290	4303310	4675720	20358100
-15.1139	-3778310	4163800	4598740	20867200
-15.0823	-3486490	4342950	5092100	21128900
-15.0507	-3196890	4522100	5585460	21098800
-15.0191	-2967800	4825680	6162450	20748400
-14.9875	-2738710	5162860	6762020	20071000
-14.9559	-2802540	5403720	7129950	19086400
-14.9243	-2987010	5531660	7226280	17842500
-14.8927	-3406170	5602030	7291650	16414600
-14.8611	-4206310	5297810	7155570	14901300
-14.8295	-5010660	4993590	7019490	13418800
-14.7979	-5888600	4424120	7272230	12091200
-14.7663	-6766530	3790840	7618480	11040800
-14.7347	-7188960	3168230	8209210	10376900
-14.7031	-7440360	2557210	9065810	10185200
-14.6715	-7474580	1994880	9900450	10518900
-14.6399	-7182960	1704350	10612500	11391400
-14.6083	-6900620	1413830	11324500	12773000
-14.5767	-6736440	1349750	11714900	14590700
-14.5451	-6572250	1333740	12037100	16731300
-14.5135	-6619920	1279300	12395500	19049200
-14.4819	-6739810	1186080	12790700	21376100
-14.4503	-6718840	1038450	13218800	23533600
-14.4187	-6502290	626416	13806500	25347200
-14.3871	-6218860	214387	14394200	26659400
-14.3555	-5272210	-275225	14455000	27343200
-14.3239	-4325560	-779222	14418100	27311400
-14.2923	-3209730	-1067190	13704100	26524800
-14.2607	-2041790	-1152940	12356200	24995200
-14.2291	-1089230	-1117650	10877700	22784700
-14.1975	-413674	-564395	8839980	20001000
-14.1658	206602	-11140.5	6802290	16789100
-14.1342	381114	818712	5281540	13319900
-14.1026	555627	1692720	3843320	9777230
-14.071	660159	2489470	2910650	6343410
-14.0394	745324	3219110	2416950	3186150
-14.0078	781103	3889340	1950960	446447
-13.9762	758001	4333500	1590420	-1770750
-13.9446	674295	4777660	1229890	-3402480
-13.913	181651	5054790	481141	-4430020
-13.8814	-310993	5309370	-320008	-4877230
-13.8498	-1067370	5424370	-1101420	-4805320
-13.8182	-1888860	5426990	-1866940	-4304690
-13.7866	-2523190	5327300	-2472450	-3484570
-13.755	-2950590	4878980	-2532740	-2461650
-13.7234	-3264860	4430650	-2593030	-1348650
-13.6918	-2926910	3668390	-2123880	-244011
-13.6602	-2588970	2871170	-1595780	776351
-13.6286	-2018480	2148700	-1026510	1664620
-13.597	-1397200	1481990	-426514	2403390
-13.5654	-969515	921321	180112	3004680
-13.5338	-740418	686351	807106	3505880
-13.5022	-602787	451381	1434100	3963070
-13.4706	-922885	368765	2304630	4442460
-13.439	-1242980	299661	3196770	5010970
-13.4074	-1893450	97387.4	4065950	5726800
-13.3758	-2607100	-196875	4919270	6631060
-13.3442	-3492170	-511208	5569580	7741280
-13.3126	-4540390	-881395	5654980	9047520
-13.281	-5608150	-1251580	5740380	10511300
-13.2494	-6761800	-1189750	5029620	12067800
-13.2178	-7915450	-1099000	4265570	13630600
-13.1862	-8597730	-659562	3567360	15099400
-13.1546	-9202120	2642.54	2911210	16368500
-13.123	-9312980	660657	2567710	17337500
-13.0914	-8988110	1308060	3015940	17920500
-13.0598	-8611420	1955460	3464180	18055100
-13.0282	-8032530	2047680	4903590	17709700
-12.9966	-7453630	2114350	6388610	16887500
-12.965	-7574000	1905340	7910500	15628500
-12.9334	-7792510	1533670	9454150	14007600
-12.9018	-8400800	1195380	10764500	12130300
-12.8702	-9328210	934294	11535200	10125300
-12.8386	-10127400	673207	12305900	8135490
-12.8069	-10479100	687962	12295800	6307440
-12.7753	-10830800	709865	12265300	4780410
-12.7437	-10029200	708104	12040500	3676040
-12.7121	-9093260	693471	11709900	3089280
-12.6805	-7957890	604123	11406600	3081280
-12.6489	-6671200	356424	11161000	3674880
-12.6173	-5609340	108724	10915300	4852970
-12.5857	-5253660	-106739	10750400	6559750
-12.5541	-4897980	-321990	10586000	8704780
-12.5225	-5238420	-305048	10418100	11169500
-12.4909	-5644030	-171868	10248500	13815300
-12.4593	-5786490	47771.2	10166300	16493700
-12.4277	-5744060	435763	10254400	19055700
-12.3961	-5509380	823012	10351300	21362000
-12.3645	-4728210	1150300	11152200	23291800
-12.3329	-3947040	1477580	11953100	24750200
-12.3013	-3494000	1727700	13132200	25673900
-12.2697	-3064470	1942360	14485200	26034300
-12.2381	-3288640	2203550	15622700	25838700
-12.2065	-3937740	2548160	16373800	25129000
-12.1749	-4646330	2900350	17071700	23978400
-12.1433	-5508680	3489890	16104700	22486200
-12.1117	-6371040	4079440	15137600	20772100
-12.0801	-6253120	4670420	13269200	18967900
-12.0485	-6085650	5262010	11021500	17210700
-12.0169	-5407350	5719700	8990120	15634700
-11.9853	-4422300	5955890	7316540	14364000
-11.9537	-3605530	6168360	5730790	13506100
-11.9221	-3185770	5927080	5824800	13146500
-11.8905	-2766010	5685800	5918810	13344000
-11.8589	-3512820	5248750	6612600	14128600
-11.8273	-4294950	4736550	7536630	15499400
-11.7957	-5311150	4277610	8052660	17424900
-11.7641	-6457020	3900080	7945110	19844400
-11.7325	-7405890	3557750	7736100	22670900
-11.7009	-7929230	3694710	6145880	25794800
-11.6693	-8452570	3831670	4555670	29089200
-11.6377	-8463220	4396140	2829290	32415600
-11.6061	-8468360	5109790	1055400	35630200
-11.5745	-8557920	5883860	-302626	38591000
-11.5429	-8690520	6743380	-1072610	41164200
-11.5113	-8861220	7557390	-1768360	43231400
-11.4797	-9107490	7894860	-1686680	44694800
-11.448	-9349580	8232320	-1605000	45483200
-11.4164	-9079730	7933450	-1348390	45555000
-11.3848	-8809870	7433720	-1036550	44901400
-11.3532	-8046050	6713560	-622527	43546400
-11.3216	-7050830	5704760	-74680.1	41546600
-11.29	-5990850	4703700	513739	38987700
-11.2584	-4812640	3768070	1444710	35980000
-11.2268	-3643960	2832430	2375690	32652700
-11.1952	-2821390	2150930	3163120	29146200
-11.1636	-1998820	1541620	3909780	25604000
-11.132	-1425760	1024840	4288490	22164500
-11.1004	-959765	620376	4220600	18952700
-11.0688	-584466	233758	4116060	16072800
-11.0372	-361855	-27536.6	3754190	13602100
-11.0056	-161766	-288831	3392310	11587000
-10.974	-433473	-288109	3730160	10040100
-10.9424	-705181	-220875	4245620	8940810
-10.9108	-1509610	44294.7	5197270	8237630
-10.8792	-2522790	532259	6639890	7852510
-10.8476	-3676450	1037790	8022240	7687380
-10.816	-5048560	1648290	9044540	7632030
-10.7844	-6391310	2258780	10066800	7572750
-10.7528	-7306870	2617050	10007500	7401270
-10.7212	-8222430	2918550	9704680	7023190
-10.6896	-8516480	3023100	9132560	6365300
-10.658	-8588970	2922010	8279220	5381250
-10.6264	-8489450	2799110	7540810	4055100
-10.5948	-8142520	2563510	7396390	2402450
-10.5632	-7817470	2327910	7251970	469173
-10.5316	-7734200	2157440	7716640	-1672320
-10.5	-7650920	1999840	8301660	-3928760
-10.4684	-7939250	1838970	8779900	-6193390
-10.4368	-8347550	1674930	9154700	-8354280
-10.4052	-8836230	1482250	9426890	-10302900
-10.3736	-9431980	1159820	9234290	-11942700
-10.342	-10006200	837400	9041690	-13195800
-10.3104	-10390800	456534	8816410	-14009300
-10.2788	-10775400	65657.7	8585520	-14358300
-10.2472	-10889000	-208827	8496560	-14247500
-10.2156	-10923700	-378706	8535130	-13710000
-10.184	-10867900	-465059	8556050	-12804300
-10.1524	-10700500	-216428	8506170	-11608400
-10.1207	-10541200	32203.3	8456300	-10214000
-10.0891	-10440500	588778	8170810	-8718260
-10.0575	-10339800	1190360	7850900	-7216620
-10.0259	-10421600	1842120	7613710	-5795270
-9.99434	-10551000	2535720	7445470	-4525120
-9.96274	-10732100	3188710	7353210	-3457160
-9.93114	-10972400	3696270	7532980	-2619760
-9.89953	-11183400	4203820	7712750	-2018020
-9.86793	-11213100	4451690	7684170	-1635230
-9.83633	-11242800	4667870	7630150	-1436090
-9.80473	-10967100	4822070	7168990	-1371490
-9.77312	-10620700	4928380	6393260	-1384230
-9.74152	-10202200	5086310	5572490	-1415200
-9.70992	-9707370	5410340	4606750	-1409360
-9.67832	-9247950	5734370	3641010	-1320970
-9.64671	-8977520	6322400	3321800	-1117740
-9.61511	-8707100	6936560	3066550	-783249
-9.58351	-8675200	7473990	3207180	-317787
-9.55191	-8691840	7956510	3631110	262628
-9.52031	-8709260	8258900	4004240	928801
-9.4887	-8727450	8037210	4229580	1642170
-9.4571	-8710730	7815510	4454920	2359490
-9.4255	-8531310	6868470	4109640	3037810
-9.3939	-8351890	5865730	3720550	3639290
-9.36229	-8127400	4740070	3284850	4135300
-9.33069	-7894940	3533010	2818300	4509380
-9.29909	-7731470	2447070	2482120	4758860
-9.26749	-7631040	1681230	2490500	4894830
-9.23588	-7529380	915397	2498880	4940640
-9.20428	-7422670	668992	2797330	4928970
-9.17268	-7315960	451405	3111890	4897980
-9.14108	-6979830	374156	3399120	4886740
-9.10948	-6608930	382792	3669630	4930630
-9.07787	-6167970	400107	3982920	5057180
-9.04627	-5667650	438334	4399310	5282710
-9.01467	-5253940	476562	4815690	5610290
-8.98307	-5158040	621448	5748880	6029140
-8.95146	-5062130	770068	6700170	6515650
-8.91986	-5600540	964940	7871780	7035890
-8.88826	-6219660	1185930	9167810	7549330
-8.85666	-7049600	1315950	10349300	8013450
-8.82505	-8045170	1245330	11278300	8388680
-8.79345	-8984430	1174710	12207300	8643210
-8.76185	-9738270	546814	12274700	8757080
-8.73025	-10492100	-89618.1	12328900	8725080
-8.69864	-10825200	-916098	11807000	8558190
-8.66704	-11114700	-1841440	10985400	8283180
-8.63544	-11304600	-2656720	9955800	7940550
-8.60384	-11422300	-3249310	8505060	7580850
-8.57224	-11579200	-3839470	7053520	7259680
-8.54063	-11853000	-3765730	5382170	7031980
-8.50903	-12126800	-3692000	3710830	6946010
-8.47743	-12529600	-3297760	2366530	7037790
-8.44583	-12942900	-2750300	1178580	7326500
-8.41422	-13289400	-2165430	393014	7811340
-8.38262	-13590900	-1510930	356459	8470290
-8.35102	-13809500	-858278	343986	9260950
-8.31942	-13804300	-286478	1383450	10123400
-8.28781	-13799000	285322	2422910	10984800
-8.25621	-13490000	772844	3595980	11765800
-8.22461	-13162800	1223430	4827620	12387400
-8.19301	-12747800	1634180	5822260	12778400
-8.1614	-12278200	1976540	6410250	12882000
-8.1298	-11871700	2320410	6968130	12661800
-8.0982	-11620300	2699180	6824080	12105600
-8.0666	-11369000	3077950	6680030	11227500
-8.035	-11641000	3649160	6280890	10067100
-8.00339	-11933700	4297450	5779570	8687260
-7.97179	-12514600	5032670	5222350	7168600
-7.94019	-13261400	5905630	4576540	5603250
-7.90859	-13977100	6761800	3925410	4087000
-7.87698	-14623300	7354310	3190560	2711240
-7.84538	-15269600	7946830	2455700	1555190
-7.81378	-15329900	7985440	1871660	679227
-7.78218	-15378800	7822060	1342610	119933
-7.75057	-15064700	7432700	1074870	-112750
-7.71897	-14558400	6712290	1189950	-35894.6
-7.68737	-13980300	6004670	1357950	308468
-7.65577	-13254400	5446920	2146370	857639
-7.62417	-12528600	4889170	2934790	1534370
-7.59256	-11620600	4742860	3851320	2254230
-7.56096	-10712500	4732590	4810220	2933450
-7.52936	-9541480	4810810	5638070	3496670
-7.49776	-8242360	5009040	6288200	3883590
-7.46615	-6891590	5184410	6907200	4054150
-7.43455	-5442920	5147860	7237540	3991740
-7.40295	-4007260	5111300	7567870	3703960
-7.37135	-3270760	4998400	7819940	3221200
-7.33974	-2534250	4862710	8048660	2592990
-7.30814	-2695290	4878130	8231150	1882660
-7.27654	-3257360	5083440	8355570	1160730
-7.24494	-4110640	5325720	8446620	497824
-7.21333	-5472560	5849550	8283630	-42249.6
-7.18173	-6825070	6373370	8120640	-408652
-7.15013	-7932880	6737440	7763690	-568194
-7.11853	-9040680	7058780	7354870	-508236
-7.08693	-9704010	7173200	6995640	-237519
-7.05532	-10185700	7046530	6694200	215077
-7.02372	-10626300	6917630	6439090	803658
-6.99212	-11000600	6774330	6481400	1469980
-6.96052	-11387200	6631030	6523710	2149110
-6.92891	-11982800	6890850	6642630	2775580
-6.89731	-12578500	7246660	6779780	3289260
-6.86571	-12927800	7778980	6738670	3640630
-6.83411	-13185400	8502050	6504910	3794680
-6.8025	-13045100	9182390	6214590	3733350
-6.7709	-12311500	9627110	5612480	3456280
-6.7393	-11532300	10071800	5010360	2979810
-6.7077	-10184800	9937400	4684490	2334580
-6.6761	-8837250	9681330	4416630	1561870
-6.64449	-7878040	9160520	4659970	709358
-6.61289	-7050070	8374290	5415800	-173400
-6.58129	-6655530	7582360	6297670	-1039240
-6.54969	-6858780	6762980	7785100	-1846940
-6.51808	-7093160	5943610	9272530	-2563710
-6.48648	-7630300	5462580	10335800	-3166620
-6.45488	-8167440	5043520	11321400	-3642620
-6.42328	-8231260	4922470	11562800	-3987590
-6.39167	-8150600	5078620	11112000	-4204370
-6.36007	-7760130	5308020	10457800	-4300340
-6.32847	-6973820	5847680	8942140	-4284720
-6.29687	-6178750	6387340	7426520	-4166160
-6.26526	-5314180	6817410	5971390	-3950780
-6.23366	-4449610	7230210	4525790	-3641010
-6.20206	-3815360	7355970	3402130	-3235360
-6.17046	-3244250	7234080	2556230	-2728990
-6.13886	-2692810	7033530	1759450	-2115220
-6.10725	-2164650	6536600	1147750	-1387380
-6.07565	-1602750	6039660	536054	-541025
-6.04405	-816459	5694510	-20607.9	424017
-6.01245	-30166.6	5369530	-569953	1502050
-5.98084	813152	5255220	-730478	2680640
-5.94924	1670410	5309440	-579961	3940580
-5.91764	2333960	5359720	-171278	5256930
-5.88604	2784730	5396710	1109170	6600770
-5.85443	3139540	5433690	2389620	7941740
-5.82283	2948150	5125150	3881730	9250860
-5.79123	2756760	4778820	5397000	10503400
-5.75963	2191560	4352270	6216250	11681100
-5.72803	1545600	3866250	6519580	12774200
-5.69642	864219	3456470	6486050	13781300
-5.66482	146726	3278790	5426760	14709400
-5.63322	-533632	3101120	4367460	15571600
-5.60162	-1030300	3105820	3327860	16383900
-5.57001	-1526960	3126340	2289980	17161900
-5.53841	-1805940	2950670	1888470	17916300
-5.50681	-2043790	2640350	1923680	18649100
-5.47521	-2267030	2223120	2079020	19350000
-5.4436	-2476470	1510810	2565930	19994800
-5.412	-2731880	798491	3052840	20544500
-5.3804	-3187290	262735	2838930	20946400
-5.3488	-3642700	-261524	2579390	21137900
-5.31719	-4251320	-430074	1918600	21050700
-5.28559	-4884920	-372898	1003190	20617100
-5.25399	-5335960	-258882	267477	19777200
-5.22239	-5626860	-2046.23	-16701.8	18485400
-5.19079	-5743490	254789	-300881	16717200
-5.15918	-5186950	215110	668399	14474100
-5.12758	-4630400	162301	1693180	11786400
-5.09598	-3455470	48406.1	3051950	8714120
-5.06438	-2195050	-101286	4606440	5344970
-5.03277	-990342	-102019	5996330	1789540
-5.00117	169059	239215	7008360	-1825440
-4.96957	1141870	580449	8020380	-5365770
-4.93797	1469670	1323310	8436470	-8699380
-4.90636	1797480	2075910	8838110	-11706000
-4.87476	1406630	2563750	9243420	-14285900
-4.84316	933529	2908560	9650690	-16367000
-4.81156	376629	2973250	10115000	-17909800
-4.77995	-243435	2448580	10699300	-18908300
-4.74835	-772100	1923910	11283600	-19389300
-4.71675	-1016210	1082980	11580400	-19407300
-4.68515	-1260320	240487	11875700	-19037200
-4.65355	-1215360	-252872	11763100	-18365700
-4.62194	-1143900	-572695	11447800	-17480700
-4.59034	-1075300	-669601	11015100	-16461300
-4.55874	-1008690	-335509	10355900	-15369000
-4.52714	-948391	850.312	9698480	-14240700
-4.49553	-905871	499082	9172450	-13085200
-4.46393	-863351	997313	8646430	-11882000
-4.43233	-598878	1389870	8367910	-10585200
-4.40073	-318914	1734230	8202300	-9129140
-4.36912	73503.8	2051380	8146310	-7438130
-4.33752	538524	2320100	8285510	-5436980
-4.30592	873930	2587000	8427360	-3062860
-4.27432	877007	2799730	8647790	-276441
-4.24272	880085	3012450	8868220	2928760
-4.21111	-143023	3045060	8928740	6519870
-4.17951	-1216180	3002470	8922500	10421800
-4.14791	-2766870	2859360	8783520	14518800
-4.11631	-4602360	2551100	8426460	18660100
-4.0847	-6306530	2247220	8068720	22669500
-4.0531	-7703270	2024340	7698190	26358500
-4.0215	-9100020	1801460	7327670	29541100
-3.9899	-9146850	1836490	7308220	32049600
-3.95829	-9155130	1969730	7422480	33749900
-3.92669	-8432340	2183710	7696320	34554300
-3.89509	-7307430	2520260	8212420	34430700
-3.86349	-6162960	2851110	8701090	33408200
-3.83188	-4976560	3106250	8825560	31577100
-3.80028	-3790160	3361390	8950020	29083400
-3.76868	-3209390	3526440	8347570	26119500
-3.73708	-2634130	3660320	7493600	22909700
-3.70548	-2303060	3764250	6434700	19693900
-3.67387	-2095630	3826110	5087920	16709100
-3.64227	-1847880	3869320	3801200	14171400
-3.61067	-1520740	3721080	3131180	12259400
-3.57907	-1192650	3572840	2461160	11101900
-3.54746	-766837	3211630	2801990	10767800
-3.51586	-341027	2783780	3459130	11263100
-3.48426	-82267.2	2410260	4514320	12532200
-3.45266	98824.4	2107410	6087400	14463700
-3.42105	185845	1880110	7665300	16902100
-3.38945	102346	2280030	9283160	19661500
-3.35785	20736.3	2679950	10901000	22541600
-3.32625	3659.98	3597620	12134000	25344900
-3.29465	-13416.3	4660990	13258700	27891500
-3.26304	96758.8	5665860	14120600	30033200
-3.23144	261118	6600200	14665700	31662700
-3.19984	388295	7427850	15142800	32719100
-3.16824	453308	7517030	15148700	33189400
-3.13663	505375	7606220	15154600	33105000
-3.10503	296012	7093440	14734500	32534300
-3.07343	86648.9	6429350	14207400	31573000
-3.04183	-131292	5722880	13454300	30332200
-3.01022	-352567	4969010	12448500	28926100
-2.97862	-467984	4279360	11402000	27460500
-2.94702	-419905	3968520	10114800	26023100
-2.91542	-368996	3657690	8827660	24676800
-2.88381	-277976	3826240	7640970	23456100
-2.85221	-186956	4101550	6476660	22367200
-2.82061	-457978	4617370	5664250	21391100
-2.78901	-856978	5382740	5216930	20489700
-2.75741	-1536330	6173560	4960700	19614200
-2.7258	-2616220	7094430	5680640	18713100
-2.6942	-3725190	8015300	6400590	17741800
-2.6626	-5148560	8545070	7895790	16669800
-2.631	-6571920	8998460	9542410	15486200
-2.59939	-7916040	8960550	11151300	14202800
-2.56779	-9234800	8449720	12724000	12854300
-2.53619	-10408300	7809380	14104100	11495100
-2.50459	-11389800	6588660	14621700	10194400
-2.47298	-12324100	5367930	15139400	9028750
-2.44138	-12849900	4341530	14667500	8073760
-2.40978	-13375700	3347980	14028400	7396000
-2.37818	-13468400	2862510	13124700	7045310
-2.34658	-13436200	2830740	11984900	7048990
-2.31497	-13196900	2963250	10842800	7408180
-2.28337	-12703500	3748090	9691810	8096950
-2.25177	-12199000	4532940	8540790	9064080
-2.22017	-11614500	5389650	7262720	10237400
-2.18856	-11030000	6256710	5966350	11530100
-2.15696	-10622500	6852490	4491530	12848400
-2.12536	-10260700	7223610	2868920	14099700
-2.09376	-9980150	7460630	1269040	15200500
-2.06215	-9792060	7221970	-250213	16082900
-2.03055	-9597650	6983310	-1769470	16699800
-1.99895	-9364730	6360110	-2553370	17027100
-1.96735	-9131820	5690760	-3248990	17064300
-1.93574	-8865580	4962990	-3419470	16832400
-1.90414	-8591720	4190400	-3186840	16369900
-1.87254	-8396990	3492260	-2909910	15727400
-1.84094	-8285730	3031670	-2491680	14961700
-1.80934	-8205870	2571070	-2073450	14129600
-1.77773	-8291370	2619610	-2217250	13282600
-1.74613	-8376870	2717550	-2415590	12463200
-1.71453	-8424920	3033010	-2999460	11702600
-1.68293	-8465420	3503120	-3857420	11020100
-1.65132	-8374300	3960660	-4722430	10425400
-1.61972	-8154370	4381940	-5607770	9920620
-1.58812	-7893820	4803210	-6493100	9505060
-1.55652	-7446140	5021200	-6871020	9179170
-1.52491	-6998470	5223950	-7210920	8948640
-1.49331	-6492190	5387360	-7200050	8827300
-1.46171	-5975680	5524890	-6958430	8838560
-1.43011	-5497080	5661090	-6648570	9014980
-1.3985	-5052890	5793790	-6159770	9395760
-1.3669	-4657810	5926490	-5670970	10022500
-1.3353	-4462770	5869100	-5216090	10933500
-1.3037	-4267740	5801500	-4763030	12157300
-1.2721	-4445130	5570580	-4351080	13706200
-1.24049	-4678180	5240380	-3964130	15570400
-1.20889	-5092520	4920780	-3553610	17714100
-1.17729	-5659510	4626530	-3086740	20073300
-1.14569	-6200760	4332280	-2619860	22556900
-1.11408	-6648480	4291870	-1913620	25050400
-1.08248	-7096200	4259920	-1199400	27422100
-1.05088	-7091410	4241100	-281116	29532000
-1.01928	-7029960	4229650	751623	31242200
-0.98768	-6745210	4136850	1852780	32428000
-0.95607	-6286160	3866000	3103690	32988500
-0.92447	-5832070	3595140	4354610	32856400
-0.89287	-5394200	3403560	5552440	32004400
-0.86127	-4956320	3213060	6749540	30449900
-0.82966	-4691110	3503300	7702740	28254700
-0.79806	-4443510	4041840	8529950	25521800
-0.76646	-4216210	4793860	9180300	22388600
-0.73486	-4003580	5974760	9475310	19016300
-0.70325	-3802620	7153650	9768030	15578200
-0.67165	-3636040	7948290	9624770	12246000
-0.64005	-3469470	8742930	9481510	9176270
-0.60845	-3704870	8722880	9222090	6498880
-0.57684	-3972300	8316180	8907530	4306880
-0.54524	-4661330	7628480	8629510	2650210
-0.51364	-5632450	6421350	8419060	1533000
-0.48204	-6702680	5220480	8215690	915100
-0.45044	-8038110	4274790	8301120	717400
-0.41883	-9373550	3329100	8386550	830656
-0.38723	-10404400	2860600	8728800	1126890
-0.35563	-11417500	2599670	9182740	1472290
-0.32403	-11990600	2430000	9720890	1740540
-0.29242	-12291500	2415860	10402500	1825100
-0.26082	-12404200	2398690	11075800	1649660
-0.22922	-12058000	2313700	11562600	1175500
-0.19762	-11711700	2228700	12049300	405346
-0.16601	-10906500	2347340	12058300	-616702
-0.13441	-10084100	2546910	11877400	-1809100
-0.10281	-9045220	2986530	11430000	-3060220
-0.07121	-7882870	3803960	10562900	-4238440
-0.0396	-6721270	4631770	9693210	-5204090
-0.008	-5561330	5618110	8782050	-5822020
0.0236	-4401380	6604440	7870890	-5973830
0.0552	-3766330	7125230	7474850	-5568570
0.0868	-3140670	7477610	7265150	-4551180
0.11841	-2989770	7511210	7342670	-2907710
0.15001	-3088580	7080870	7838200	-667272
0.18161	-3268210	6637830	8325650	2099570
0.21321	-3613200	6049060	8720380	5285710
0.24482	-3957730	5460290	9115100	8755130
0.27642	-3893740	5150720	8935760	12352600
0.30802	-3829750	4932690	8568210	15914800
0.33962	-3439170	4821000	8014520	19281300
0.37123	-2890670	4852610	7210030	22305400
0.40283	-2356820	4875980	6451040	24863500
0.43443	-1850510	4824400	6106580	26862500
0.46603	-1353470	4772810	5762120	28244300
0.49764	-1313740	4707490	5974260	28988500
0.52924	-1274000	4638110	6350940	29111900
0.56084	-1467880	4703770	6700910	28665300
0.59244	-1765360	4938030	7017530	27728900
0.62405	-2056080	5208400	7229140	26405800
0.65565	-2335070	5749610	6653130	24813900
0.68725	-2611050	6290830	6077130	23078000
0.71885	-2812030	6754970	4981790	21321800
0.75045	-3013000	7198690	3748880	19660200
0.78206	-3325040	7453660	2716950	18192400
0.81366	-3682110	7490150	1917660	16996700
0.84526	-4153540	7489700	1270350	16126500
0.87686	-4808070	7255430	1585360	15607300
0.90847	-5473080	7021170	1900360	15436600
0.94007	-6310200	6836470	2745990	15584000
0.97167	-7147310	6663460	3716640	15993500
1.00327	-7973410	6550470	4518170	16587100
1.03487	-8795430	6501920	5138090	17269500
1.06648	-9546340	6428310	5625050	17934100
1.09808	-10192000	6218150	5387810	18469200
1.12968	-10808700	6007990	5150570	18765600
1.16128	-11074100	5448510	4473720	18723500
1.19289	-11339500	4816480	3705570	18260100
1.22449	-11152000	4055890	3033930	17315800
1.25609	-10812700	3167240	2458420	15860100
1.28769	-10225900	2334530	2027340	13895800
1.3193	-9300120	1767650	2282540	11461400
1.3509	-8358760	1200770	2537730	8631140
1.3825	-7268980	1345150	3778990	5513150
1.4141	-6179190	1618230	5198680	2244770
1.44571	-5396800	2295130	7140380	-1014270
1.47731	-4707410	3345250	9564520	-4090830
1.50891	-4295990	4418110	12029900	-6808880
1.54051	-4237400	5586350	14668400	-9000970
1.57211	-4217100	6754580	17306900	-10519900
1.60372	-4495710	7443860	19192200	-11249400
1.63532	-4774320	8058730	20960500	-11114000
1.66692	-4896640	8319700	21936800	-10085500
1.69852	-4976530	8277300	22234200	-8187080
1.73013	-4830740	8178500	22286500	-5493480
1.76173	-4419370	7869220	21423600	-2127830
1.79333	-3976480	7559950	20560800	1745570
1.82493	-3326850	7287560	19323300	5931570
1.85654	-2677220	7020010	18036700	10217100
1.88814	-2387630	6736080	16703300	14385500
1.91974	-2185130	6439140	15332700	18232100
1.95134	-2480830	6103770	13903500	21578100
1.98294	-3320280	5639760	12278500	24283400
2.01455	-4301590	5175750	10653500	26256200
2.04615	-6080270	4706110	8786930	27459300
2.07775	-7858940	4235870	6894420	27911300
2.10935	-9652820	3937010	5171970	27684500
2.14096	-11449900	3764360	3574760	26897600
2.17256	-12719800	3677620	2207370	25705300
2.20416	-13455700	3850280	1533870	24285200
2.23576	-13959100	4022930	860370	22822700
2.26737	-13325600	4316960	969227	21495800
2.29897	-12692000	4621290	1144530	20460900
2.33057	-11497500	4929450	1407620	19840200
2.36217	-10198300	5240220	1730570	19713600
2.39378	-9052340	5565340	1976940	20112700
2.42538	-8050400	5929760	2013670	21020600
2.45698	-7163990	6294180	2050400	22374700
2.48858	-6774830	6613130	2157660	24074500
2.52018	-6385680	6929200	2269390	25991300
2.55179	-6204210	6987980	2775910	27980700
2.58339	-6056160	6884580	3531290	29895700
2.61499	-5866160	6601110	4411480	31599400
2.64659	-5639590	5868730	5602830	32976300
2.6782	-5436940	5136340	6794180	33941100
2.7098	-5325750	4154480	7380720	34444100
2.7414	-5214560	3162010	7941540	34473500
2.773	-5477950	2435470	7556750	34053500
2.80461	-5792340	1863710	6621600	33239600
2.83621	-6250340	1516210	5352270	32111400
2.86781	-6824380	1679690	3321470	30762900
2.89941	-7341330	1843170	1290680	29293200
2.93102	-7662740	2448460	-326107	27796700
2.96262	-7984150	3063710	-1933550	26355000
2.99422	-7928230	3683320	-2404340	25030500
3.02582	-7829870	4305270	-2265340	23863400
3.05742	-7740360	4874540	-1592860	22870400
3.08903	-7657490	5333820	193952	22047400
3.12063	-7696020	5793090	1980770	21373400
3.15223	-8109260	6101570	3958850	20817000
3.18383	-8522500	6409550	5937580	20342900
3.21544	-9326760	6533610	7040970	19919300
3.24704	-10166100	6566920	7712400	19523700
3.27864	-10984300	6433640	7851470	19147100
3.31024	-11787800	5980540	6968550	18796400
3.34185	-12516800	5521140	6077640	18493600
3.37345	-13037800	4658010	4676710	18273700
3.40505	-13558800	3794880	3275780	18178900
3.43665	-13942400	2999900	2324310	18252800
3.46825	-14316700	2235790	1576350	18532700
3.49986	-14656900	1712060	1174120	19042400
3.53146	-14975400	1613400	1383270	19786500
3.56306	-15211600	1540400	1611440	20745700
3.59466	-15238400	2193240	2377940	21875000
3.62627	-15265200	2846080	3144440	23104700
3.65787	-14788900	3658380	4103720	24344300
3.68947	-14288900	4536740	5142870	25488900
3.72107	-13587900	5238640	6299770	26428000
3.75268	-12767800	5652570	7648840	27054900
3.78428	-12005800	6030520	9000980	27277600
3.81588	-11378700	5763940	10408100	27027800
3.84748	-10751500	5497370	11815200	26269200
3.87909	-10553000	5076340	12670500	25002600
3.91069	-10366000	4596950	13317300	23268300
3.94229	-10282000	4298680	13418600	21145200
3.97389	-10254300	4273590	12697300	18745700
4.00549	-10133000	4290670	11910500	16208400
4.0371	-9812710	4854470	10273900	13687800
4.0687	-9492410	5418260	8637250	11342700
4.1003	-8763940	5994370	7124770	9323720
4.1319	-8032430	6574690	5654890	7761920
4.16351	-7230470	6893880	4426160	6758650
4.19511	-6393100	6848650	3533980	6378030
4.22671	-5656790	6749120	2637760	6642580
4.25831	-5118030	6102790	1700940	7532350
4.28992	-4584340	5456470	764122	8987590
4.32152	-4492520	4838810	-568630	10914600
4.35312	-4400700	4230050	-2024190	13194300
4.38472	-4469770	3847870	-3375690	15692400
4.41632	-4613080	3758580	-4592690	18270500
4.44793	-4699980	3704790	-5638400	20796800
4.47953	-4685340	3940830	-5285160	23156000
4.51113	-4658960	4176860	-4931920	25257000
4.54273	-4254150	4255780	-3146060	27037500
4.57434	-3849340	4290890	-960815	28466300
4.60594	-3302570	4158020	1482140	29542700
4.63754	-2695820	3823850	4233900	30292400
4.66914	-2204770	3485180	6871120	30762100
4.70075	-1905860	3115780	8726780	31011800
4.73235	-1640720	2746380	10582400	31107500
4.76395	-2033940	2628270	11503100	31112600
4.79555	-2427160	2572700	12191100	31081600
4.82716	-3235240	2645250	12676300	31055000
4.85876	-4203300	2860190	12936200	31055500
4.89036	-5193360	3072670	13212800	31087700
4.92196	-6217180	3270880	13586700	31139100
4.95356	-7214030	3469090	13960500	31183200
4.98517	-7838540	3545200	14251800	31184500
5.01677	-8463050	3594420	14525000	31103600
5.04837	-8750820	3638690	14560500	30903100
5.07997	-8920540	3677860	14351000	30552900
5.11158	-9010900	3745700	14085600	30033900
5.14318	-8988640	3958290	13537700	29341000
5.17478	-8972380	4170880	12989800	28483600
5.20638	-9019790	4533490	12614400	27485000
5.23799	-9067190	4925060	12272300	26379600
5.26959	-9190380	5327770	12187400	25208900
5.30119	-9337610	5741150	12348700	24017200
5.33279	-9441860	6129760	12555700	22846600
5.36439	-9489640	6408500	12965400	21732400
5.396	-9502980	6687240	13375100	20699400
5.4276	-9222850	6811850	13592500	19759700
5.4592	-8942720	6910740	13777800	18912200
5.4908	-8411710	6935600	13772600	18142500
5.52241	-7809070	6894790	13598400	17426200
5.55401	-7205420	6833110	13431300	16732000
5.58561	-6600530	6689370	13292400	16026200
5.61721	-6039840	6545630	13153500	15277200
5.64882	-5792130	6325650	13500000	14460000
5.68042	-5544420	6094850	13915400	13560100
5.71202	-5572910	5859970	14619000	12575700
5.74362	-5671900	5621730	15559700	11518800
5.77523	-5737230	5420970	16443800	10414500
5.80683	-5764530	5351960	17129300	9299160
5.83843	-5729650	5282960	17814700	8216400
5.87003	-5320580	5467610	17513600	7213030
5.90163	-4911500	5682200	17096000	6333930
5.93324	-4238520	5975280	16089700	5617100
5.96484	-3505790	6328210	14634300	5089290
5.99644	-2830840	6637230	13192300	4762680
6.02804	-2216430	6807390	11792600	4632910
6.05965	-1665000	6977560	10392900	4678720
6.09125	-1441190	6842270	10010200	4863330
6.12285	-1217380	6677940	9724300	5137330
6.15445	-1242140	6420410	10034900	5442880
6.18606	-1316320	6097050	10766900	5718800
6.21766	-1437940	5792380	11469400	5906030
6.24926	-1605680	5541170	12087200	5953080
6.28086	-1772630	5289960	12705100	5820700
6.31247	-1935960	5096720	12321700	5485680
6.34407	-2099290	4907720	11865100	4943040
6.37567	-2194180	4695050	10839800	4206820
6.40727	-2277280	4466910	9442940	3309070
6.43887	-2258280	4268830	8054530	2297390
6.47048	-2147190	4148920	6688140	1231130
6.50208	-2006780	4029020	5321760	176696
6.53368	-1748140	4282080	4810590	-797752
6.56528	-1489500	4554510	4343840	-1627590
6.59689	-1370200	5018070	4548120	-2256670
6.62849	-1271420	5597020	5157550	-2641510
6.66009	-1400890	6104380	5959820	-2754340
6.69169	-1721280	6441830	7219750	-2585000
6.7233	-2113660	6779280	8479690	-2141360
6.7549	-2765150	6501920	9734620	-1448500
6.7865	-3416630	6205120	10989400	-546708
6.8181	-4196600	5664910	11850900	511526
6.8497	-4992400	4989110	12493400	1665110
6.88131	-5953960	4353340	12821100	2848390
6.91291	-7044070	3804560	12465200	3995160
6.94451	-8266720	3255780	12109300	5042600
6.97611	-9918070	2866550	10745200	5934630
7.00772	-11569400	2479250	9368990	6624730
7.03932	-13394000	1958560	7581420	7078070
7.07092	-15236000	1369460	5582900	7272840
7.10252	-16542100	720004	3605920	7200860
7.13413	-17463300	-49858.4	1671900	6867540
7.16573	-17945900	-816632	-257169	6291120
7.19733	-17146200	-1134350	-1467340	5501530
7.22893	-16346600	-1452060	-2677510	4538700
7.26054	-14422900	-1170820	-3206290	3450570
7.29214	-12411700	-607380	-3414050	2290840
7.32374	-10491600	99498.7	-3349680	1116460
7.35534	-8631930	1069680	-2785790	-14933.7
7.38694	-7023480	2028830	-2214660	-1047770
7.41855	-6081800	2567050	-1367570	-1931190
7.45015	-5140130	3105280	-520482	-2621620
7.48175	-4649450	3272230	284590	-3085110
7.51335	-4184240	3278890	1071520	-3299350
7.54496	-3575070	3363100	1801360	-3255170
7.57656	-2877470	3578550	2434540	-2957350
7.60816	-2156230	3825760	3056810	-2424740
7.63976	-1377790	4757940	3443650	-1689480
7.67137	-599345	5690130	3830480	-795391
7.70297	-526928	6793800	3897460	204595
7.73457	-479897	7965080	3838320	1251670
7.76617	-1100270	8886830	3609950	2285010
7.79777	-2098980	9418480	3117010	3246010
7.82938	-3204470	9897240	2626600	4082490
7.86098	-4546370	9589670	2173790	4752680
7.89258	-5888270	9282090	1720970	5228590
7.92418	-6603030	8818930	1706840	5498370
7.95579	-7307600	8299950	1850110	5567660
7.98739	-7411700	7939380	2251990	5459400
8.01899	-7202230	7807850	3027760	5212430
8.05059	-6862040	7699270	3822600	4878650
8.0822	-6256250	7848320	4831460	4519050
8.1138	-5651060	7997360	5840310	4198960
8.1454	-5263450	7934030	6908990	3982660
8.177	-4875830	7801660	7997130	3928150
8.20861	-4722210	7409470	9219200	4082160
8.24021	-4680900	6669460	10620600	4476100
8.27181	-4645470	5889360	12038700	5123200
8.30341	-4621020	4750480	13606900	6017090
8.33501	-4588710	3611610	15175100	7132040
8.36662	-4199080	2546420	16139400	8424730
8.39822	-3809440	1502820	16926700	9837590
8.42982	-3110240	678902	17016700	11303200
8.46142	-2274820	127497	16241900	12749600
8.49303	-1387720	-351631	15357600	14105800
8.52463	-411595	-296927	13665100	15307200
8.55623	550969	-242224	11972600	16300500
8.58783	1190190	177419	10877200	17047300
8.61944	1829400	692811	9938540	17526500
8.65104	2025200	1291660	9728710	17735400
8.68264	2042650	1986500	10357200	17689100
8.71424	1861930	2666860	11062000	17418100
8.74584	1366080	3256720	12243100	16965200
8.77745	859501	3846590	13424200	16381500
8.80905	181585	4193790	13779100	15721800
8.84065	-496332	4484400	13941300	15040100
8.87225	-1145550	4612700	13459700	14385600
8.90386	-1784250	4567810	12291300	13799600
8.93546	-2399220	4496800	11069500	13312900
8.96706	-2979280	4285200	9560960	12945700
8.99866	-3553660	4073590	8052450	12707100
9.03027	-4060540	3965530	6970620	12597100
9.06187	-4567420	3878730	5976410	12608500
9.09347	-4922380	3925510	5242940	12730000
9.12507	-5226890	4104520	4767570	12948900
9.15668	-5417960	4292330	4364800	13254200
9.18828	-5454650	4521550	4303200	13638200
9.21988	-5485390	4750770	4241600	14098300
9.25148	-5460460	4728580	4848420	14637200
9.28308	-5435530	4661450	5574720	15262000
9.31469	-5637170	4453750	6785690	15982900
9.34629	-5906730	4116940	8441780	16810200
9.37789	-6368010	3824910	10100700	17752300
9.40949	-7071040	3718690	11771500	18811900
9.4411	-7793120	3612470	13442300	19984100
9.4727	-8661450	4046290	13964300	21254100
9.5043	-9529790	4562880	14310300	22596500
9.5359	-10154500	5266960	13775200	23975200
9.56751	-10713700	6130760	12489600	25345200
9.59911	-10991100	6924920	11079600	26655200
9.63071	-10939100	7461700	9209590	27850700
9.66231	-10816700	7998470	7339590	28878900
9.69392	-10238000	7993510	6020820	29692700
9.72552	-9659430	7918730	4773090	30255200
9.75712	-8960490	7691360	4049560	30543400
9.78872	-8232730	7343470	3739980	30550500
9.82032	-7611590	7016420	3577100	30287600
9.85193	-7106060	6758430	3900730	29783200
9.88353	-6649320	6500430	4224370	29081300
9.91513	-6463320	6230800	4980960	28238600
9.94673	-6277310	5959940	5783220	27319600
9.97834	-6206100	5547640	6870910	26391200
10.0099	-6159150	5031860	8167430	25517900
10.0415	-6093710	4505990	9503870	24755700
10.0731	-6009670	3949880	10959800	24147500
10.1047	-5936130	3393780	12415700	23719700
10.1363	-5913410	3256530	13379500	23480000
10.168	-5890680	3154060	14302500	23416700
10.1996	-6161450	3402080	14654600	23500400
10.2312	-6486340	3887460	14620100	23686700
10.2628	-7038440	4431110	14389900	23920500
10.2944	-7802630	5132980	13628000	24141300
10.326	-8590860	5834850	12866000	24289300
10.3576	-9481490	6421800	11988700	24310500
10.3892	-10372100	7001690	11104200	24162800
10.4208	-10976400	7522430	10459500	23819500
10.4524	-11535200	8006150	9964940	23272100
10.484	-11823900	8475020	9638490	22531800
10.5156	-11878700	8907170	9727950	21628300
10.5472	-11868300	9339320	9817400	20607700
10.5788	-11610800	9476570	10270800	19528400
10.6104	-11353400	9601780	10739000	18456000
10.642	-11013900	9401540	11098900	17457800
10.6736	-10663400	9013160	11396100	16596800
10.7052	-10246400	8556530	11504300	15926000
10.7368	-9775960	7945560	11185100	15483900
10.7684	-9250870	7334580	10866000	15291100
10.8	-8540210	6972810	10185600	15348200
10.8316	-7829560	6616240	9497730	15636000
10.8632	-7016360	6393650	9106170	16116700
10.8948	-6191840	6242430	8872470	16737100
10.9264	-5525850	5977360	8929250	17433100
10.958	-4977790	5476210	9588380	18134900
10.9896	-4560310	4975060	10247500	18772500
11.0212	-4542290	3905470	11239200	19281500
11.0528	-4524270	2834880	12231500	19608100
11.0844	-4782490	1760430	12861200	19713200
11.116	-5064970	684100	13313400	19575300
11.1476	-5203390	-154827	13556300	19191700
11.1792	-5242590	-541189	13400100	18578500
11.2108	-5133320	-916075	13245400	17768600
11.2424	-4612420	-627251	13175400	16808900
11.274	-4091520	-338427	13105300	15756100
11.3056	-3238380	8907.46	13322200	14671800
11.3372	-2363280	382541	13668000	13618000
11.3688	-1532460	665180	13972600	12651500
11.4004	-729837	788014	14204800	11820100
11.432	14022.5	910176	14415200	11159300
11.4636	609604	1014170	14034700	10689400
11.4952	1205190	1118160	13654200	10415200
11.5269	1795620	1411770	13127200	10326000
11.5585	2385820	1783350	12540000	10397300
11.5901	3001060	2221070	12176800	10593700
11.6217	3631020	2766010	12176900	10872000
11.6533	4145290	3307900	12213100	11185800
11.6849	4392880	3796650	12875900	11489600
11.7165	4640470	4285410	13538700	11742900
11.7481	4069560	4748300	14221100	11914200
11.7797	3478050	5201510	14910900	11983400
11.8113	2476680	5696320	15487300	11944500
11.8429	1253030	6253470	15893800	11805800
11.8745	95291.6	6811130	16308200	11589800
11.9061	-923210	7375250	16823200	11332100
11.9377	-1941710	7939360	17338200	11078400
11.9693	-2171160	8320140	18123500	10881800
12.0009	-2396020	8638520	19000900	10798300
12.0325	-2292050	8853590	19819900	10883000
12.0641	-2024010	8925420	20558000	11185700
12.0957	-1834830	9002760	21228700	11746900
12.1273	-1798710	9134440	21233000	12594400
12.1589	-1768000	9266120	21237300	13740300
12.1905	-2149190	9590680	20834800	15179600
12.2221	-2530380	9974540	20307300	16889300
12.2537	-2840230	10379700	19840800	18828700
12.2853	-3117400	10812200	19452800	20941300
12.3169	-3200860	11210200	19092700	23156900
12.3485	-2938100	11330100	18956400	25395300
[truncated: 7,534 more rows]
