# Supplementary material for: Towards single-crystalline two-dimensional poly(arylene vinylene) covalent organic frameworks
Source: Nat Chem. 2026 Jan 20;18(5):853–62. doi: 10.1038/s41557-025-02048-8 (PMC13149328; doi:10.1038/s41557-025-02048-8)
Supplement: Supplementary file 4 — PXRD pattern (Fig. 3a,d), N2 physisorption isotherms (Fig. 3b,e) and pore size distribution (Fig. 3c,f). [file 41557_2025_2048_MOESM4_ESM.xlsx]

## Sheet: fig-3a
x-axis	2DPI-BTT-P	2DPAV-BTT-P	2DPAV-BTT-P(F)	2DPAV-BTT-P(Kn)
2	0.14296	0.18183	0.33885	0
2.015	0.14462	0.1793	0.33417	0.00212
2.03	0.14169	0.17725	0.33078	0
2.045	0.14143	0.17673	0.32949	0
2.06	0.14144	0.17633	0.32513	0
2.075	0.14143	0.17442	0.32152	0
2.09	0.14122	0.17426	0.32008	0
2.105	0.14105	0.17491	0.32214	0
2.12	0.14055	0.17267	0.31867	0.00212
2.135	0.13804	0.17001	0.31539	0.00212
2.15	0.13931	0.17164	0.30929	0.00212
2.165	0.13987	0.16939	0.309	0.00212
2.18	0.13904	0.17038	0.30953	0.00424
2.195	0.13844	0.16807	0.30766	0.00424
2.21	0.13896	0.16909	0.30453	0.00212
2.225	0.14102	0.16769	0.30733	0
2.24	0.13807	0.16654	0.30194	0
2.255	0.13823	0.16479	0.30116	0
2.27	0.13828	0.16603	0.29888	0
2.285	0.13542	0.16546	0.2934	0.00212
2.3	0.13847	0.16595	0.2955	0.00212
2.315	0.1399	0.16599	0.29697	0
2.33	0.13672	0.16669	0.29372	0.00212
2.345	0.1389	0.16532	0.29394	0
2.36	0.13877	0.16512	0.29285	0
2.375	0.14099	0.16578	0.29354	0.00212
2.39	0.14122	0.16457	0.29282	0
2.405	0.13921	0.16572	0.2936	0
2.42	0.14035	0.16508	0.29405	0.00212
2.435	0.14516	0.16359	0.29108	0
2.45	0.14033	0.16578	0.2917	0.00212
2.465	0.14261	0.16541	0.28962	0
2.48	0.14189	0.16725	0.28787	0.00212
2.495	0.14437	0.16867	0.29005	0.00212
2.51	0.14681	0.16937	0.29308	0.00212
2.525	0.14751	0.1709	0.29239	0.00212
2.54	0.14549	0.17096	0.29653	0
2.555	0.15111	0.17088	0.29642	0.00212
2.57	0.15115	0.17123	0.29442	0.00212
2.585	0.15398	0.17216	0.29514	0
2.6	0.15357	0.17416	0.29852	0
2.615	0.1579	0.17639	0.30266	0.00424
2.63	0.15985	0.17669	0.30441	0.00212
2.645	0.16073	0.17769	0.30454	0.00212
2.66	0.16272	0.18119	0.30577	0.00424
2.675	0.16507	0.18362	0.30391	0.00212
2.69	0.16809	0.18661	0.30865	0.00212
2.705	0.17208	0.19014	0.31136	0
2.72	0.17355	0.19186	0.31065	0
2.735	0.17922	0.19572	0.32006	0
2.75	0.18029	0.19954	0.32305	0.00212
2.765	0.18398	0.20167	0.32464	0.00212
2.78	0.18904	0.20371	0.32818	0.00212
2.795	0.19319	0.21128	0.33558	0
2.81	0.20065	0.21436	0.33965	0.00212
2.825	0.20443	0.22156	0.34671	0.00212
2.84	0.20947	0.22542	0.35274	0.00636
2.855	0.2159	0.22979	0.35547	0.01059
2.87	0.22006	0.23781	0.36095	0.00847
2.885	0.23092	0.24525	0.36784	0.00424
2.9	0.23664	0.2503	0.37495	0.01695
2.915	0.2459	0.25956	0.3848	0.01059
2.93	0.25045	0.26476	0.38966	0.01695
2.945	0.2595	0.27552	0.40042	0.02331
2.96	0.26809	0.28436	0.40754	0.01695
2.975	0.27966	0.29634	0.41712	0.02754
2.99	0.2918	0.30354	0.43107	0.03178
3.005	0.30199	0.31437	0.44339	0.02754
3.02	0.31377	0.32531	0.45161	0.12924
3.035	0.32467	0.33928	0.46487	0.32415
3.05	0.33475	0.35093	0.47341	0.51271
3.065	0.35144	0.36423	0.48854	0.62288
3.08	0.36981	0.38033	0.50364	0.83263
3.095	0.38383	0.39543	0.51651	0.93644
3.11	0.40083	0.41341	0.53234	0.91102
3.125	0.41543	0.43162	0.55078	1
3.14	0.42908	0.44245	0.56388	0.93856
3.155	0.44944	0.46204	0.57926	0.79873
3.17	0.46851	0.48336	0.59894	0.79661
3.185	0.49021	0.50288	0.62277	0.93432
3.2	0.51267	0.5232	0.63975	0.875
3.215	0.5326	0.54886	0.65638	0.85381
3.23	0.55864	0.57507	0.67967	0.77542
3.245	0.58315	0.60085	0.70367	0.77542
3.26	0.61165	0.62556	0.72337	0.70763
3.275	0.63919	0.65831	0.74496	0.76907
3.29	0.66914	0.67883	0.76371	0.73517
3.305	0.70009	0.71785	0.79221	0.68856
3.32	0.73363	0.75116	0.81805	0.65042
3.335	0.7722	0.78948	0.84525	0.67585
3.35	0.80834	0.82387	0.87023	0.66525
3.365	0.84426	0.85862	0.88985	0.64407
3.38	0.88319	0.89563	0.91561	0.57415
3.395	0.9158	0.9278	0.93356	0.60805
3.41	0.95123	0.96124	0.95476	0.57839
3.425	0.97528	0.97891	0.97318	0.55932
3.44	0.99041	0.99133	0.98385	0.5339
3.455	1	1	0.99527	0.53814
3.47	0.99076	0.9873	1	0.53602
3.485	0.97096	0.9638	0.99848	0.55085
3.5	0.94322	0.93169	0.99806	0.51059
3.515	0.89669	0.8913	0.99098	0.52542
3.53	0.84833	0.84331	0.97908	0.52119
3.545	0.79178	0.78984	0.9583	0.51271
3.56	0.73569	0.72885	0.93234	0.47669
3.575	0.67473	0.67641	0.90281	0.47881
3.59	0.62101	0.62039	0.87442	0.49153
3.605	0.57314	0.56633	0.83566	0.49364
3.62	0.52929	0.52375	0.80427	0.45339
3.635	0.48406	0.48304	0.76591	0.43008
3.65	0.44319	0.44591	0.73352	0.375
3.665	0.41432	0.41488	0.70122	0.40254
3.68	0.38865	0.3873	0.66693	0.40466
3.695	0.3629	0.36024	0.63883	0.39619
3.71	0.34596	0.33869	0.61406	0.41102
3.725	0.32776	0.32191	0.57888	0.40042
3.74	0.30832	0.30691	0.55995	0.41102
3.755	0.29045	0.29097	0.53574	0.40466
3.77	0.28106	0.27478	0.50473	0.40254
3.785	0.26609	0.26317	0.48696	0.37288
3.8	0.26078	0.25646	0.47359	0.35805
3.815	0.24723	0.24368	0.45674	0.39407
3.83	0.23994	0.23607	0.43718	0.35381
3.845	0.22906	0.22882	0.42125	0.35381
3.86	0.22351	0.22213	0.40755	0.32203
3.875	0.21472	0.21586	0.39647	0.36653
3.89	0.20946	0.20945	0.38394	0.34534
3.905	0.20304	0.20291	0.36965	0.375
3.92	0.19713	0.20035	0.36036	0.34746
3.935	0.19546	0.194	0.34668	0.30085
3.95	0.18804	0.18943	0.33587	0.34322
3.965	0.18326	0.18504	0.32946	0.30085
3.98	0.17796	0.18119	0.31549	0.30932
3.995	0.17221	0.1789	0.30787	0.29449
4.01	0.16863	0.17395	0.30317	0.32839
4.025	0.16663	0.16997	0.29513	0.31992
4.04	0.16366	0.16844	0.28801	0.29237
4.055	0.16134	0.16618	0.28376	0.27542
4.07	0.15701	0.16451	0.27569	0.27754
4.085	0.1578	0.16296	0.26707	0.28814
4.1	0.15447	0.1606	0.26259	0.24576
4.115	0.15332	0.15876	0.26143	0.24788
4.13	0.15111	0.15714	0.25563	0.25636
4.145	0.14538	0.15511	0.24895	0.28178
4.16	0.1471	0.15463	0.24516	0.24576
4.175	0.14401	0.15149	0.24122	0.27119
4.19	0.1417	0.15153	0.23889	0.24788
4.205	0.13949	0.14923	0.23484	0.25
4.22	0.14058	0.14744	0.23103	0.25
4.235	0.13803	0.14744	0.22547	0.22881
4.25	0.13727	0.1468	0.2229	0.22669
4.265	0.13497	0.145	0.22125	0.23729
4.28	0.13299	0.14378	0.21887	0.23729
4.295	0.13172	0.14221	0.21264	0.23093
4.31	0.13326	0.13989	0.21189	0.24788
4.325	0.13071	0.14107	0.2112	0.23729
4.34	0.1281	0.14027	0.20781	0.20763
4.355	0.13039	0.1392	0.20629	0.23517
4.37	0.12898	0.13753	0.20362	0.23729
4.385	0.12831	0.13726	0.20203	0.24576
4.4	0.12799	0.13795	0.1988	0.24576
4.415	0.12679	0.13524	0.1998	0.1928
4.43	0.12614	0.13492	0.19658	0.22458
4.445	0.12539	0.13514	0.19337	0.23305
4.46	0.12309	0.13464	0.19367	0.23517
4.475	0.12433	0.13328	0.19181	0.19703
4.49	0.12334	0.13203	0.19125	0.17161
4.505	0.12506	0.13268	0.1902	0.19492
4.52	0.12382	0.13375	0.18928	0.19492
4.535	0.12149	0.13208	0.18741	0.19068
4.55	0.1221	0.13383	0.18851	0.16314
4.565	0.12294	0.13286	0.18652	0.18432
4.58	0.12253	0.1314	0.18573	0.23941
4.595	0.12036	0.1303	0.18355	0.20551
4.61	0.11972	0.12988	0.18172	0.1822
4.625	0.12166	0.13108	0.18055	0.2161
4.64	0.11959	0.12866	0.17848	0.20551
4.655	0.1188	0.12897	0.17859	0.20551
4.67	0.11904	0.13048	0.17728	0.2161
4.685	0.11637	0.13103	0.17679	0.21398
4.7	0.11876	0.12954	0.17735	0.2161
4.715	0.12	0.12872	0.17678	0.21822
4.73	0.11879	0.12846	0.17599	0.19915
4.745	0.11972	0.12859	0.17528	0.2161
4.76	0.11974	0.12808	0.17423	0.18644
4.775	0.11994	0.12939	0.17461	0.16949
4.79	0.11975	0.1278	0.17379	0.20127
4.805	0.12093	0.12927	0.17345	0.1928
4.82	0.11685	0.12822	0.17273	0.20551
4.835	0.11825	0.12877	0.17263	0.20127
4.85	0.1166	0.12854	0.16971	0.18644
4.865	0.11698	0.12726	0.17175	0.20339
4.88	0.11647	0.12694	0.17204	0.1822
4.895	0.11602	0.1279	0.17179	0.19703
4.91	0.11764	0.12877	0.16995	0.19703
4.925	0.11927	0.12848	0.17297	0.18008
4.94	0.12033	0.1265	0.16912	0.18856
4.955	0.11886	0.12727	0.17007	0.17585
4.97	0.11771	0.12769	0.16963	0.14831
4.985	0.11888	0.12814	0.17125	0.18432
5	0.11921	0.1274	0.17174	0.18644
5.015	0.11665	0.12746	0.17103	0.14831
5.03	0.11972	0.12813	0.17054	0.16737
5.045	0.11856	0.12855	0.16862	0.18432
5.06	0.11874	0.12734	0.16715	0.18008
5.075	0.11718	0.12749	0.16707	0.17585
5.09	0.11914	0.12671	0.16704	0.1928
5.105	0.11478	0.1278	0.1682	0.16949
5.12	0.11666	0.12762	0.16932	0.14619
5.135	0.11895	0.12864	0.16794	0.1589
5.15	0.11786	0.12867	0.16644	0.17161
5.165	0.11834	0.12772	0.16868	0.1589
5.18	0.11615	0.12913	0.16564	0.13136
5.195	0.11804	0.12912	0.16823	0.16525
5.21	0.11998	0.12806	0.16718	0.19703
5.225	0.1186	0.12812	0.16434	0.12288
5.24	0.11721	0.12909	0.16484	0.15678
5.255	0.122	0.12919	0.167	0.18432
5.27	0.12178	0.12743	0.16687	0.16737
5.285	0.11987	0.12965	0.16882	0.15254
5.3	0.11927	0.12829	0.16528	0.1589
5.315	0.12089	0.12996	0.16711	0.13983
5.33	0.12028	0.12866	0.16807	0.17373
5.345	0.12093	0.12945	0.16864	0.19492
5.36	0.12293	0.13023	0.16767	0.16314
5.375	0.12106	0.12901	0.16745	0.13559
5.39	0.12313	0.1305	0.16949	0.14407
5.405	0.12423	0.13029	0.16903	0.18008
5.42	0.12487	0.13178	0.16969	0.15466
5.435	0.12287	0.13274	0.16922	0.15254
5.45	0.1243	0.13229	0.17046	0.19492
5.465	0.12258	0.13335	0.16918	0.1589
5.48	0.12293	0.13355	0.17007	0.17373
5.495	0.12522	0.13345	0.17074	0.1822
5.51	0.12885	0.13508	0.17115	0.1589
5.525	0.12934	0.13519	0.17064	0.15254
5.54	0.12958	0.13544	0.17152	0.16949
5.555	0.13073	0.1359	0.17335	0.18856
5.57	0.13361	0.13865	0.17219	0.16949
5.585	0.13204	0.13929	0.17247	0.13559
5.6	0.13229	0.13874	0.17485	0.16737
5.615	0.13428	0.14058	0.17428	0.16314
5.63	0.13622	0.14229	0.174	0.12712
5.645	0.13936	0.145	0.17518	0.14831
5.66	0.14007	0.14617	0.17656	0.15678
5.675	0.14127	0.1488	0.17955	0.14619
5.69	0.1435	0.1505	0.1774	0.17797
5.705	0.1456	0.15192	0.17742	0.14195
5.72	0.14721	0.15493	0.17897	0.13136
5.735	0.14976	0.15786	0.18311	0.13983
5.75	0.15533	0.16095	0.18434	0.14407
5.765	0.15785	0.16483	0.18359	0.17585
5.78	0.16017	0.16911	0.18462	0.15042
5.795	0.16106	0.17137	0.1862	0.15042
5.81	0.16818	0.17571	0.18798	0.14407
5.825	0.17417	0.18116	0.19049	0.15678
5.84	0.17896	0.18671	0.18964	0.14619
5.855	0.18297	0.18853	0.19207	0.12924
5.87	0.18729	0.19397	0.19405	0.14195
5.885	0.19769	0.20059	0.19614	0.16949
5.9	0.20501	0.20807	0.19991	0.125
5.915	0.20963	0.21244	0.1994	0.13559
5.93	0.21402	0.21789	0.20294	0.12288
5.945	0.22196	0.22298	0.20283	0.13559
5.96	0.22868	0.22852	0.20486	0.13347
5.975	0.23157	0.23266	0.20785	0.17585
5.99	0.23793	0.23868	0.20702	0.16314
6.005	0.2439	0.2404	0.20859	0.13771
6.02	0.2461	0.24128	0.20961	0.125
6.035	0.24828	0.23943	0.21182	0.14195
6.05	0.24854	0.23713	0.21298	0.14407
6.065	0.24392	0.23259	0.21272	0.14195
6.08	0.23755	0.23102	0.21217	0.14195
6.095	0.23143	0.22637	0.21074	0.13347
6.11	0.22411	0.2187	0.21278	0.14619
6.125	0.21683	0.21031	0.21183	0.14619
6.14	0.20834	0.20579	0.21083	0.13347
6.155	0.19635	0.19657	0.2082	0.11864
6.17	0.1901	0.18977	0.20713	0.12924
6.185	0.18201	0.18438	0.20293	0.125
6.2	0.17404	0.17719	0.2041	0.12288
6.215	0.16937	0.17383	0.20087	0.13559
6.23	0.16083	0.16974	0.19777	0.13771
6.245	0.15888	0.16349	0.19703	0.14195
6.26	0.15545	0.16101	0.19362	0.12924
6.275	0.1524	0.15711	0.1919	0.14619
6.29	0.14796	0.15281	0.19085	0.16314
6.305	0.14319	0.15025	0.18802	0.125
6.32	0.13925	0.14952	0.18663	0.14407
6.335	0.13994	0.14741	0.1842	0.13771
6.35	0.13459	0.1445	0.18162	0.14195
6.365	0.13345	0.14299	0.1817	0.13347
6.38	0.13227	0.14218	0.17844	0.13983
6.395	0.12949	0.14005	0.17821	0.11864
6.41	0.12803	0.13791	0.17714	0.125
6.425	0.1265	0.13763	0.17697	0.1589
6.44	0.12622	0.13616	0.17405	0.14407
6.455	0.12411	0.13438	0.1732	0.14407
6.47	0.12232	0.13539	0.17344	0.11864
6.485	0.12342	0.1339	0.17114	0.13347
6.5	0.12135	0.13218	0.17058	0.12712
6.515	0.12095	0.1319	0.1687	0.14195
6.53	0.11921	0.13095	0.16803	0.14195
6.545	0.11984	0.12969	0.16651	0.13136
6.56	0.11689	0.12949	0.16898	0.1589
6.575	0.11675	0.12869	0.16948	0.1589
6.59	0.11679	0.13007	0.1649	0.12288
6.605	0.11883	0.12934	0.16656	0.13347
6.62	0.11657	0.12915	0.16346	0.11864
6.635	0.11618	0.12857	0.16258	0.12924
6.65	0.11679	0.12892	0.16374	0.12076
6.665	0.1173	0.12906	0.16313	0.12924
6.68	0.11841	0.13087	0.16392	0.12924
6.695	0.11599	0.12929	0.16223	0.11864
6.71	0.11651	0.12985	0.16365	0.14195
6.725	0.1172	0.12927	0.16323	0.12712
6.74	0.11522	0.13019	0.16118	0.125
6.755	0.11743	0.13031	0.16141	0.125
6.77	0.11858	0.13051	0.16013	0.14831
6.785	0.11807	0.13103	0.16135	0.11441
6.8	0.11676	0.13094	0.16137	0.15254
6.815	0.12003	0.13189	0.16236	0.17161
6.83	0.12089	0.134	0.16264	0.16949
6.845	0.12316	0.13579	0.16208	0.10593
6.86	0.12141	0.13447	0.16125	0.125
6.875	0.12398	0.13658	0.16191	0.13983
6.89	0.12373	0.13739	0.16257	0.13983
6.905	0.12564	0.13883	0.16666	0.12712
6.92	0.12565	0.13971	0.16286	0.09746
6.935	0.12595	0.14124	0.16224	0.11864
6.95	0.12714	0.14093	0.16117	0.13347
6.965	0.13036	0.14053	0.16434	0.14831
6.98	0.1301	0.13955	0.16536	0.14831
6.995	0.12753	0.14032	0.1658	0.12924
7.01	0.12869	0.13994	0.16269	0.12712
7.025	0.13079	0.13984	0.16363	0.12712
7.04	0.12907	0.13945	0.16456	0.14407
7.055	0.12587	0.13833	0.16355	0.14195
7.07	0.12332	0.13468	0.16395	0.12924
7.085	0.12274	0.1342	0.16235	0.13136
7.1	0.12356	0.13297	0.1598	0.14195
7.115	0.12172	0.13302	0.16227	0.12924
7.13	0.12076	0.13214	0.16278	0.12076
7.145	0.12083	0.13414	0.16203	0.13771
7.16	0.11755	0.13094	0.16152	0.12924
7.175	0.11853	0.12648	0.16053	0.12924
7.19	0.11571	0.12717	0.16012	0.13347
7.205	0.11583	0.12836	0.1582	0.11441
7.22	0.11388	0.12651	0.15837	0.125
7.235	0.11396	0.12566	0.15827	0.15254
7.25	0.11243	0.12538	0.15745	0.12288
7.265	0.1121	0.12351	0.1581	0.13347
7.28	0.11214	0.1241	0.15689	0.14195
7.295	0.11471	0.12544	0.15839	0.125
7.31	0.11189	0.12251	0.15639	0.13559
7.325	0.11297	0.1238	0.15671	0.14619
7.34	0.11194	0.12446	0.15693	0.13136
7.355	0.10991	0.12388	0.15377	0.11864
7.37	0.10861	0.12225	0.15496	0.13136
7.385	0.10939	0.12375	0.15357	0.12712
7.4	0.11041	0.12342	0.15513	0.12076
7.415	0.11165	0.12074	0.15411	0.11229
7.43	0.11023	0.1215	0.15234	0.11864
7.445	0.11006	0.11979	0.15054	0.12924
7.46	0.10943	0.12056	0.15217	0.13347
7.475	0.10927	0.12152	0.15372	0.12076
7.49	0.10753	0.12003	0.15157	0.12924
7.505	0.10845	0.11844	0.15231	0.13559
7.52	0.11124	0.11889	0.1522	0.125
7.535	0.10778	0.12084	0.15416	0.11441
7.55	0.10695	0.11998	0.15204	0.11017
7.565	0.10931	0.1206	0.15166	0.12712
7.58	0.11042	0.11975	0.15248	0.12924
7.595	0.10971	0.11916	0.14993	0.15042
7.61	0.10719	0.12098	0.14839	0.13559
7.625	0.10748	0.12016	0.14843	0.13983
7.64	0.10994	0.12004	0.14828	0.15466
7.655	0.10739	0.11875	0.15122	0.12924
7.67	0.1088	0.11713	0.14912	0.13771
7.685	0.1077	0.11905	0.14906	0.12288
7.7	0.10736	0.11842	0.1501	0.13347
7.715	0.10902	0.11849	0.15088	0.12288
7.73	0.108	0.11909	0.14904	0.12924
7.745	0.10611	0.11955	0.14818	0.14407
7.76	0.10708	0.12022	0.14739	0.14407
7.775	0.10704	0.11952	0.15078	0.12076
7.79	0.10635	0.11848	0.1484	0.11653
7.805	0.10659	0.11676	0.14669	0.13347
7.82	0.10832	0.11782	0.14653	0.14407
7.835	0.10746	0.11825	0.14675	0.125
7.85	0.10745	0.11838	0.1473	0.13347
7.865	0.10644	0.11695	0.14706	0.125
7.88	0.10644	0.11588	0.14565	0.12288
7.895	0.10552	0.11656	0.1456	0.14407
7.91	0.1071	0.11817	0.14875	0.12712
7.925	0.1063	0.11771	0.14849	0.13136
7.94	0.10595	0.11739	0.14729	0.14195
7.955	0.10618	0.1168	0.14708	0.13136
7.97	0.10647	0.11563	0.14585	0.11229
7.985	0.1058	0.11632	0.14645	0.11864
8	0.1066	0.11716	0.14682	0.12712
8.015	0.10442	0.11657	0.14716	0.13559
8.03	0.10463	0.11676	0.14626	0.11653
8.045	0.10268	0.11604	0.14485	0.13983
8.06	0.10724	0.11651	0.14283	0.13136
8.075	0.1057	0.11549	0.1452	0.11441
8.09	0.10468	0.11537	0.14242	0.11441
8.105	0.10358	0.11548	0.14312	0.125
8.12	0.10358	0.11592	0.14293	0.13771
8.135	0.10701	0.1153	0.14247	0.125
8.15	0.10634	0.11702	0.14494	0.11229
8.165	0.10474	0.11393	0.14309	0.12712
8.18	0.10345	0.11415	0.14514	0.125
8.195	0.10265	0.11408	0.14134	0.125
8.21	0.10267	0.11547	0.14263	0.11017
8.225	0.10175	0.11297	0.14317	0.12712
8.24	0.1035	0.11464	0.14448	0.11864
8.255	0.10389	0.1134	0.14443	0.10593
8.27	0.1022	0.11398	0.14096	0.10381
8.285	0.10224	0.11462	0.14259	0.12924
8.3	0.10256	0.11483	0.14294	0.12076
8.315	0.10195	0.11263	0.13996	0.12924
8.33	0.10165	0.1123	0.14074	0.11864
8.345	0.10248	0.11358	0.14236	0.11017
8.36	0.10221	0.11366	0.14244	0.13771
8.375	0.10418	0.11427	0.14221	0.10593
8.39	0.10237	0.11346	0.14308	0.13136
8.405	0.10348	0.11426	0.14285	0.10805
8.42	0.10299	0.11339	0.1419	0.12712
8.435	0.10482	0.11284	0.14166	0.12712
8.45	0.10296	0.11318	0.14043	0.13347
8.465	0.10418	0.11228	0.14143	0.125
8.48	0.1023	0.11392	0.14126	0.12076
8.495	0.09985	0.11345	0.13914	0.125
8.51	0.1008	0.11313	0.13953	0.13983
8.525	0.10328	0.11321	0.13849	0.14619
8.54	0.10337	0.1119	0.14031	0.13771
8.555	0.1036	0.11295	0.13917	0.13983
8.57	0.1035	0.11296	0.14186	0.14407
8.585	0.10278	0.11418	0.13953	0.12924
8.6	0.10294	0.11356	0.1416	0.10593
8.615	0.10284	0.11417	0.14097	0.11441
8.63	0.10251	0.11296	0.13917	0.14407
8.645	0.1044	0.11213	0.13906	0.11017
8.66	0.10195	0.11282	0.13842	0.125
8.675	0.10125	0.11276	0.13935	0.13347
8.69	0.10447	0.11246	0.13863	0.14619
8.705	0.10202	0.11193	0.13888	0.12288
8.72	0.10319	0.11304	0.13961	0.13771
8.735	0.10307	0.1128	0.13777	0.13559
8.75	0.10165	0.1113	0.13838	0.125
8.765	0.10376	0.11301	0.14102	0.10593
8.78	0.10236	0.11354	0.14063	0.12712
8.795	0.10219	0.1134	0.13845	0.11441
8.81	0.10093	0.11341	0.13833	0.13771
8.825	0.10342	0.11454	0.14107	0.14195
8.84	0.10468	0.11392	0.1388	0.125
8.855	0.10404	0.11428	0.13964	0.14407
8.87	0.10358	0.11418	0.13705	0.13347
8.885	0.10455	0.11372	0.13739	0.11653
8.9	0.10485	0.1131	0.13945	0.09746
8.915	0.10743	0.11601	0.14141	0.08686
8.93	0.10567	0.11502	0.13909	0.14619
8.945	0.10635	0.11817	0.1406	0.13559
8.96	0.10442	0.11734	0.13859	0.10805
8.975	0.10495	0.11754	0.13816	0.13136
8.99	0.10488	0.11914	0.13793	0.12712
9.005	0.10686	0.11864	0.14079	0.12288
9.02	0.10809	0.11933	0.13935	0.12288
9.035	0.10869	0.1207	0.13936	0.13559
9.05	0.11172	0.12141	0.14124	0.11441
9.065	0.11122	0.12237	0.14015	0.11653
9.08	0.11245	0.12429	0.13916	0.10805
9.095	0.11466	0.12594	0.13854	0.11864
9.11	0.11627	0.12661	0.14056	0.11017
9.125	0.11845	0.12852	0.14137	0.11441
9.14	0.11978	0.13061	0.14304	0.11017
9.155	0.12223	0.1318	0.14346	0.10381
9.17	0.1253	0.13288	0.13951	0.11653
9.185	0.12711	0.13487	0.14116	0.12076
9.2	0.12649	0.13488	0.14221	0.11864
9.215	0.12815	0.13494	0.14141	0.12924
9.23	0.12787	0.13586	0.1412	0.12924
9.245	0.12837	0.1345	0.14188	0.11017
9.26	0.13017	0.13485	0.14244	0.13559
9.275	0.12991	0.13437	0.14401	0.1589
9.29	0.12692	0.13365	0.14148	0.10381
9.305	0.12662	0.13317	0.1421	0.11441
9.32	0.12294	0.13117	0.14258	0.14407
9.335	0.12425	0.1293	0.14384	0.13771
9.35	0.1229	0.12952	0.14315	0.13771
9.365	0.12103	0.12837	0.14258	0.12924
9.38	0.11923	0.12618	0.1409	0.15678
9.395	0.11602	0.12496	0.13901	0.12712
9.41	0.11522	0.12369	0.14075	0.13771
9.425	0.11337	0.12174	0.1377	0.15042
9.44	0.11296	0.12004	0.13797	0.12924
9.455	0.11042	0.11896	0.13832	0.125
9.47	0.10673	0.11796	0.13983	0.13136
9.485	0.10863	0.11633	0.13637	0.11229
9.5	0.10401	0.11543	0.13677	0.13136
9.515	0.10536	0.11443	0.13595	0.125
9.53	0.10568	0.11307	0.13696	0.11441
9.545	0.10491	0.11279	0.13718	0.15466
9.56	0.10399	0.11189	0.13709	0.14407
9.575	0.10462	0.11292	0.13684	0.12924
9.59	0.10325	0.11164	0.13435	0.13136
9.605	0.10325	0.11199	0.13487	0.11441
9.62	0.09806	0.1098	0.13502	0.13347
9.635	0.09987	0.10905	0.13496	0.13559
9.65	0.09774	0.10956	0.13508	0.15466
9.665	0.09691	0.10964	0.13274	0.13347
9.68	0.0981	0.10951	0.13367	0.13136
9.695	0.09914	0.10849	0.13343	0.11441
9.71	0.09844	0.10822	0.13317	0.09958
9.725	0.09723	0.1076	0.13201	0.10381
9.74	0.09936	0.10684	0.13231	0.12924
9.755	0.0966	0.10639	0.13037	0.12712
9.77	0.09606	0.10648	0.1307	0.15678
9.785	0.09561	0.10594	0.13152	0.12712
9.8	0.09657	0.10648	0.13043	0.11864
9.815	0.09545	0.10478	0.13105	0.09746
9.83	0.09549	0.10569	0.13074	0.11017
9.845	0.09528	0.10377	0.13017	0.11653
9.86	0.0959	0.10462	0.13018	0.12924
9.875	0.09315	0.10571	0.1295	0.12712
9.89	0.09332	0.1036	0.12884	0.12076
9.905	0.09579	0.10403	0.12994	0.11864
9.92	0.09319	0.10502	0.12807	0.13347
9.935	0.09293	0.10391	0.12821	0.12712
9.95	0.09418	0.10428	0.12799	0.13771
9.965	0.09341	0.103	0.12778	0.14407
9.98	0.09564	0.10263	0.12785	0.12924
9.995	0.09351	0.10198	0.12714	0.125
10.01	0.09363	0.10252	0.12586	0.11653
10.025	0.09334	0.10301	0.12711	0.10169
10.04	0.09249	0.10222	0.12603	0.11441
10.055	0.09092	0.0994	0.12647	0.12076
10.07	0.09105	0.0996	0.12531	0.15466
10.085	0.09261	0.09957	0.12452	0.13136
10.1	0.09239	0.09904	0.12552	0.10381
10.115	0.09108	0.10009	0.12525	0.11441
10.13	0.09143	0.10094	0.12476	0.11864
10.145	0.09185	0.10044	0.12646	0.10593
10.16	0.09038	0.10062	0.12436	0.12076
10.175	0.09198	0.10053	0.12399	0.12924
10.19	0.09006	0.10048	0.1233	0.09958
10.205	0.08896	0.09922	0.12312	0.09958
10.22	0.08962	0.09863	0.12411	0.11864
10.235	0.08988	0.09872	0.1236	0.12076
10.25	0.08985	0.09835	0.12425	0.11653
10.265	0.08921	0.09931	0.12304	0.12288
10.28	0.08883	0.09942	0.12443	0.0911
10.295	0.08886	0.09806	0.12385	0.125
10.31	0.09045	0.09818	0.12312	0.13136
10.325	0.08771	0.09753	0.12127	0.125
10.34	0.08759	0.09705	0.12309	0.125
10.355	0.08793	0.09726	0.123	0.11229
10.37	0.08733	0.0984	0.12176	0.10381
10.385	0.08752	0.09776	0.12391	0.10169
10.4	0.08928	0.09758	0.12326	0.11864
10.415	0.08695	0.09711	0.1222	0.11017
10.43	0.087	0.09836	0.12069	0.11229
10.445	0.08841	0.09934	0.12251	0.125
10.46	0.08742	0.09863	0.12228	0.12924
10.475	0.08797	0.09718	0.1219	0.13347
10.49	0.08768	0.09686	0.1215	0.11864
10.505	0.08611	0.09768	0.12262	0.11017
10.52	0.08707	0.09697	0.12155	0.11653
10.535	0.08882	0.09745	0.12077	0.11229
10.55	0.08768	0.09611	0.12102	0.12288
10.565	0.08716	0.09739	0.12107	0.14195
10.58	0.08963	0.09654	0.1225	0.15466
10.595	0.08754	0.09601	0.12203	0.15254
10.61	0.08899	0.09549	0.12233	0.125
10.625	0.08704	0.09641	0.1226	0.09958
10.64	0.08437	0.09684	0.12078	0.09746
10.655	0.08621	0.09812	0.12066	0.11229
10.67	0.08494	0.09598	0.12031	0.10805
10.685	0.08417	0.09561	0.11911	0.11017
10.7	0.08592	0.09494	0.12077	0.11864
10.715	0.08421	0.0937	0.11986	0.11229
10.73	0.08501	0.09696	0.11873	0.12076
10.745	0.08506	0.09484	0.11783	0.14195
10.76	0.08616	0.09549	0.11935	0.14831
10.775	0.08805	0.09483	0.1203	0.13771
10.79	0.08542	0.09507	0.11843	0.11017
10.805	0.08691	0.0936	0.11655	0.11229
10.82	0.08361	0.09345	0.11771	0.11864
10.835	0.087	0.09402	0.11808	0.13771
10.85	0.08542	0.09358	0.11742	0.13771
10.865	0.08523	0.09549	0.11851	0.125
10.88	0.08618	0.09397	0.11709	0.11864
10.895	0.08479	0.09318	0.11676	0.12076
10.91	0.08447	0.09273	0.11799	0.11441
10.925	0.08405	0.09343	0.11688	0.11229
10.94	0.08528	0.0932	0.11636	0.11441
10.955	0.08512	0.09482	0.11734	0.11653
10.97	0.08477	0.09398	0.11759	0.125
10.985	0.085	0.09413	0.11788	0.11441
11	0.08398	0.0933	0.11501	0.12924
11.015	0.08297	0.09225	0.11609	0.12924
11.03	0.08286	0.09354	0.11719	0.12712
11.045	0.08315	0.09302	0.11827	0.12288
11.06	0.08337	0.09321	0.11483	0.11441
11.075	0.08264	0.09324	0.11581	0.11653
11.09	0.08068	0.09313	0.11696	0.11653
11.105	0.08146	0.09315	0.11387	0.125
11.12	0.08111	0.09102	0.11322	0.11653
11.135	0.081	0.09016	0.11341	0.13983
11.15	0.08235	0.09204	0.11467	0.14407
11.165	0.08291	0.09146	0.11514	0.12288
11.18	0.08223	0.09246	0.11346	0.125
11.195	0.08357	0.09141	0.11339	0.14407
11.21	0.08443	0.09111	0.11483	0.11653
11.225	0.08395	0.09374	0.11545	0.12712
11.24	0.08223	0.09104	0.11508	0.12712
11.255	0.08099	0.0926	0.11298	0.11229
11.27	0.0803	0.09268	0.11354	0.0911
11.285	0.08112	0.09284	0.11253	0.11017
11.3	0.08159	0.09061	0.11318	0.13347
11.315	0.08207	0.09239	0.11284	0.11441
11.33	0.08039	0.09131	0.11215	0.10593
11.345	0.08057	0.09016	0.11202	0.10593
11.36	0.08178	0.09113	0.1118	0.13136
11.375	0.08245	0.09086	0.11061	0.125
11.39	0.0814	0.09106	0.11286	0.13136
11.405	0.08099	0.09089	0.11117	0.11864
11.42	0.08067	0.09176	0.11118	0.125
11.435	0.08386	0.09071	0.11173	0.11441
11.45	0.08214	0.09075	0.11186	0.10593
11.465	0.08102	0.09066	0.11319	0.11864
11.48	0.0803	0.08951	0.11219	0.10593
11.495	0.07955	0.09029	0.11267	0.09322
11.51	0.08112	0.08983	0.11032	0.12924
11.525	0.07936	0.08954	0.10972	0.10593
11.54	0.08009	0.08972	0.11172	0.15254
11.555	0.07994	0.08991	0.11136	0.13136
11.57	0.0801	0.0897	0.11097	0.12712
11.585	0.08221	0.09128	0.11045	0.11864
11.6	0.08176	0.09076	0.11118	0.11864
11.615	0.08122	0.09034	0.10984	0.12076
11.63	0.08052	0.08944	0.11163	0.14831
11.645	0.07936	0.08931	0.11057	0.14831
11.66	0.08109	0.08967	0.10961	0.13771
11.675	0.08074	0.08937	0.11088	0.12076
11.69	0.07908	0.08874	0.11021	0.12712
11.705	0.08058	0.08969	0.10976	0.10381
11.72	0.0809	0.09069	0.10939	0.12924
11.735	0.08165	0.08994	0.11025	0.11441
11.75	0.0803	0.08929	0.11197	0.11653
11.765	0.07923	0.09026	0.11164	0.11864
11.78	0.07942	0.09108	0.1104	0.125
11.795	0.07926	0.09085	0.11033	0.125
11.81	0.08001	0.08802	0.11004	0.10169
11.825	0.07882	0.09032	0.11061	0.10593
11.84	0.08017	0.08943	0.11158	0.09958
11.855	0.08041	0.08986	0.11194	0.12712
11.87	0.08071	0.09023	0.11145	0.11864
11.885	0.08163	0.08883	0.10987	0.10593
11.9	0.07978	0.08963	0.109	0.11229
11.915	0.07982	0.09066	0.11032	0.10381
11.93	0.08029	0.09159	0.11196	0.09534
11.945	0.08162	0.08994	0.11033	0.11017
11.96	0.0814	0.08959	0.10845	0.11864
11.975	0.08029	0.09072	0.10768	0.13347
11.99	0.08063	0.08977	0.11111	0.15042
12.005	0.08181	0.09016	0.11007	0.12712
12.02	0.08307	0.08962	0.11007	0.13136
12.035	0.08093	0.09072	0.11065	0.13559
12.05	0.08063	0.09353	0.11153	0.125
12.065	0.08165	0.09087	0.10993	0.12712
12.08	0.08197	0.09143	0.11002	0.11229
12.095	0.08124	0.09208	0.10886	0.13771
12.11	0.08331	0.09276	0.10696	0.13559
12.125	0.08399	0.09075	0.10665	0.13559
12.14	0.08219	0.09118	0.10951	0.13136
12.155	0.08262	0.09106	0.11014	0.11864
12.17	0.08223	0.08991	0.10935	0.12288
12.185	0.08205	0.08965	0.10788	0.11017
12.2	0.08291	0.09208	0.10838	0.12288
12.215	0.08185	0.09072	0.10853	0.12712
12.23	0.08144	0.09011	0.10883	0.11864
12.245	0.08057	0.08981	0.10752	0.13347
12.26	0.08017	0.08917	0.10675	0.125
12.275	0.0815	0.08837	0.10717	0.11864
12.29	0.08017	0.08889	0.10737	0.11653
12.305	0.07889	0.08767	0.1065	0.10169
12.32	0.07928	0.08794	0.10708	0.11864
12.335	0.07762	0.08572	0.10622	0.13771
12.35	0.07886	0.08729	0.10743	0.13771
12.365	0.0791	0.08737	0.10652	0.14195
12.38	0.08076	0.08692	0.10598	0.13347
12.395	0.07857	0.08765	0.10583	0.125
12.41	0.07656	0.08735	0.10483	0.09958
12.425	0.07737	0.08546	0.10581	0.10805
12.44	0.07805	0.08643	0.10509	0.13136
12.455	0.07806	0.08748	0.10299	0.09534
12.47	0.07686	0.08689	0.10277	0.09746
12.485	0.07764	0.08682	0.1046	0.10593
12.5	0.07628	0.08616	0.10514	0.12076
12.515	0.07606	0.08599	0.10444	0.125
12.53	0.07691	0.08512	0.10649	0.12712
12.545	0.07735	0.08573	0.10543	0.11864
12.56	0.07586	0.08642	0.105	0.12924
12.575	0.0771	0.08674	0.10414	0.11017
12.59	0.0779	0.08638	0.10574	0.09958
12.605	0.07736	0.08507	0.10404	0.12712
12.62	0.07809	0.08481	0.10343	0.12288
12.635	0.07963	0.08608	0.10466	0.10593
12.65	0.07739	0.08472	0.10292	0.11864
12.665	0.07625	0.08585	0.10354	0.13983
12.68	0.07474	0.08623	0.10389	0.11653
12.695	0.07754	0.0851	0.10358	0.11864
12.71	0.07695	0.08575	0.10489	0.125
12.725	0.07514	0.08404	0.10278	0.13136
12.74	0.07549	0.08399	0.10326	0.12924
12.755	0.07624	0.0836	0.10395	0.12712
12.77	0.0766	0.08334	0.1027	0.13136
12.785	0.07759	0.08359	0.10223	0.11653
12.8	0.07609	0.08449	0.10319	0.12288
12.815	0.07398	0.08384	0.10233	0.11653
12.83	0.07501	0.08272	0.10201	0.13983
12.845	0.07514	0.08481	0.10391	0.11653
12.86	0.07528	0.08431	0.10183	0.10805
12.875	0.07525	0.08461	0.10318	0.12288
12.89	0.07455	0.08441	0.1015	0.11017
12.905	0.07289	0.08324	0.10193	0.12076
12.92	0.07587	0.08237	0.1036	0.10381
12.935	0.07615	0.08278	0.1034	0.10593
12.95	0.07512	0.08409	0.10278	0.10381
12.965	0.07466	0.08412	0.1051	0.125
12.98	0.07351	0.08221	0.10174	0.11229
12.995	0.07337	0.08154	0.1033	0.12288
13.01	0.0729	0.08168	0.09989	0.13136
13.025	0.07503	0.08203	0.10117	0.11229
13.04	0.07325	0.0827	0.10175	0.12924
13.055	0.072	0.08277	0.10118	0.09322
13.07	0.07351	0.08385	0.10201	0.11653
13.085	0.07364	0.08282	0.10299	0.11229
13.1	0.07223	0.0811	0.10156	0.13983
13.115	0.07207	0.08288	0.10062	0.10593
13.13	0.07444	0.08134	0.10064	0.11653
13.145	0.07361	0.08115	0.10084	0.125
13.16	0.07313	0.08237	0.10119	0.11441
13.175	0.07219	0.08294	0.10194	0.11864
13.19	0.07025	0.07971	0.09939	0.12076
13.205	0.07173	0.08018	0.09936	0.12076
13.22	0.07213	0.08214	0.1007	0.12924
13.235	0.07184	0.08329	0.10032	0.12288
13.25	0.07109	0.08272	0.10021	0.14195
13.265	0.07095	0.08282	0.10123	0.12288
13.28	0.07147	0.08159	0.10009	0.10381
13.295	0.07337	0.08112	0.10022	0.10169
13.31	0.06982	0.08161	0.09956	0.11441
13.325	0.07096	0.08153	0.10047	0.11864
13.34	0.07256	0.07907	0.09793	0.13983
13.355	0.07481	0.07921	0.09892	0.125
13.37	0.07297	0.07949	0.09825	0.11864
13.385	0.07127	0.0796	0.09941	0.12288
13.4	0.07203	0.07933	0.10127	0.11229
13.415	0.06943	0.08017	0.10085	0.11441
13.43	0.07112	0.08149	0.10053	0.12712
13.445	0.07128	0.08044	0.10153	0.13136
13.46	0.07221	0.07985	0.10108	0.11229
13.475	0.07172	0.07961	0.09924	0.13136
13.49	0.07137	0.07969	0.09915	0.10805
13.505	0.07111	0.08098	0.10043	0.11229
13.52	0.0701	0.07921	0.09957	0.17585
13.535	0.0702	0.08011	0.09918	0.12076
13.55	0.06977	0.08052	0.09842	0.11017
13.565	0.07092	0.07964	0.09819	0.11864
13.58	0.07039	0.07965	0.10031	0.11017
13.595	0.07134	0.07945	0.10196	0.12288
13.61	0.07029	0.07891	0.09852	0.12076
13.625	0.07342	0.07945	0.09819	0.11017
13.64	0.07275	0.08007	0.09961	0.11017
13.655	0.07086	0.07947	0.09923	0.11864
13.67	0.07195	0.07902	0.10133	0.11653
13.685	0.07032	0.08013	0.09991	0.13771
13.7	0.07182	0.07929	0.09698	0.12288
13.715	0.07049	0.07849	0.09862	0.12924
13.73	0.07103	0.0789	0.09915	0.11017
13.745	0.07267	0.07901	0.09923	0.125
13.76	0.07095	0.08023	0.09912	0.11864
13.775	0.06978	0.07967	0.09735	0.0911
13.79	0.07076	0.07986	0.09915	0.09958
13.805	0.0694	0.07898	0.09819	0.10593
13.82	0.06968	0.08003	0.09817	0.10169
13.835	0.07089	0.0787	0.09795	0.10805
13.85	0.07144	0.07986	0.09858	0.09746
13.865	0.07044	0.08004	0.09738	0.10381
13.88	0.06984	0.08008	0.09872	0.11441
13.895	0.06888	0.07916	0.09888	0.10805
13.91	0.07009	0.07935	0.09824	0.11441
13.925	0.07042	0.0786	0.09865	0.11441
13.94	0.07124	0.07985	0.09822	0.10593
13.955	0.0694	0.08056	0.09875	0.09746
13.97	0.0691	0.08043	0.09867	0.11653
13.985	0.07067	0.07881	0.09669	0.10593
14	0.07121	0.07817	0.09759	0.12712
14.015	0.0715	0.07807	0.09878	0.12288
14.03	0.07118	0.07926	0.0982	0.11229
14.045	0.07009	0.07915	0.0982	0.11229
14.06	0.06937	0.07973	0.09736	0.10593
14.075	0.07084	0.07867	0.09608	0.11441
14.09	0.06915	0.07858	0.09732	0.12076
14.105	0.07143	0.07802	0.09785	0.12712
14.12	0.07111	0.07784	0.09873	0.12076
14.135	0.07127	0.07844	0.0993	0.10805
14.15	0.06936	0.0785	0.09737	0.125
14.165	0.06978	0.07859	0.09718	0.11441
14.18	0.0708	0.07859	0.09666	0.10169
14.195	0.07223	0.07907	0.09702	0.125
14.21	0.07108	0.07976	0.09664	0.14619
14.225	0.0706	0.07926	0.09695	0.11229
14.24	0.06965	0.07976	0.09809	0.13136
14.255	0.06921	0.07834	0.09665	0.13771
14.27	0.06921	0.07852	0.09702	0.13771
14.285	0.06882	0.07745	0.09711	0.13136
14.3	0.07001	0.0777	0.09812	0.10805
14.315	0.0691	0.07835	0.09632	0.10381
14.33	0.06955	0.07671	0.09702	0.11864
14.345	0.06918	0.07709	0.09773	0.11441
14.36	0.07023	0.07811	0.0956	0.11017
14.375	0.07026	0.07917	0.09775	0.11017
14.39	0.06958	0.07824	0.0985	0.12924
14.405	0.06784	0.07699	0.09793	0.09746
14.42	0.06901	0.07791	0.0967	0.10593
14.435	0.06971	0.07974	0.09902	0.11229
14.45	0.06891	0.07704	0.09744	0.12288
14.465	0.06985	0.07837	0.09642	0.11441
14.48	0.07014	0.07931	0.09523	0.11017
14.495	0.06975	0.07824	0.09595	0.10593
14.51	0.06891	0.07874	0.09734	0.09958
14.525	0.06856	0.07695	0.09633	0.11441
14.54	0.0688	0.07723	0.0954	0.08898
14.555	0.06886	0.07762	0.09553	0.13347
14.57	0.07017	0.07775	0.09426	0.11017
14.585	0.06819	0.07739	0.09595	0.10381
14.6	0.0688	0.07674	0.09694	0.11864
14.615	0.06848	0.07745	0.09752	0.13136
14.63	0.06936	0.07743	0.09728	0.10381
14.645	0.06936	0.07864	0.09736	0.09746
14.66	0.06926	0.078	0.09677	0.11653
14.675	0.06873	0.07821	0.09719	0.13983
14.69	0.0691	0.07865	0.09516	0.13771
14.705	0.06963	0.0762	0.09426	0.11653
14.72	0.06987	0.0768	0.09524	0.11441
14.735	0.07122	0.0784	0.09631	0.12076
14.75	0.06974	0.07653	0.09591	0.13136
14.765	0.06751	0.07782	0.09413	0.14407
14.78	0.06914	0.07786	0.09492	0.12924
14.795	0.06821	0.07774	0.09542	0.11229
14.81	0.06714	0.07855	0.09634	0.12076
14.825	0.06719	0.07867	0.09586	0.11653
14.84	0.06721	0.07764	0.09586	0.15254
14.855	0.06777	0.0777	0.09662	0.10593
14.87	0.06603	0.07667	0.09656	0.11017
14.885	0.06928	0.07702	0.09366	0.12924
14.9	0.06844	0.0764	0.09483	0.15466
14.915	0.06927	0.07699	0.09457	0.12288
14.93	0.07007	0.07791	0.09616	0.08686
14.945	0.06952	0.07776	0.09542	0.125
14.96	0.06926	0.07726	0.09667	0.09534
14.975	0.06816	0.0771	0.09618	0.09534
14.99	0.06796	0.07675	0.09591	0.125
15.005	0.06819	0.07712	0.09642	0.15042
15.02	0.06806	0.07779	0.09684	0.13136
15.035	0.06761	0.0776	0.09539	0.13983
15.05	0.0692	0.07887	0.09604	0.11441
15.065	0.06807	0.07962	0.09602	0.12924
15.08	0.07064	0.07984	0.09512	0.11653
15.095	0.06905	0.07861	0.09796	0.12924
15.11	0.06933	0.07685	0.09389	0.11017
15.125	0.06864	0.07732	0.09547	0.13983
15.14	0.06759	0.07703	0.09539	0.14195
15.155	0.0692	0.07834	0.09666	0.13983
15.17	0.06896	0.07713	0.09628	0.11653
15.185	0.06892	0.07726	0.09646	0.12712
15.2	0.06869	0.07779	0.0961	0.11017
15.215	0.06939	0.07819	0.09606	0.13983
15.23	0.06832	0.07821	0.09506	0.10593
15.245	0.0693	0.07827	0.09678	0.11017
15.26	0.0707	0.07817	0.09582	0.125
15.275	0.0713	0.07687	0.09461	0.11017
15.29	0.06982	0.07651	0.09471	0.12076
15.305	0.06947	0.0771	0.09561	0.12076
15.32	0.07103	0.07761	0.09459	0.12288
15.335	0.06861	0.07768	0.09335	0.13771
15.35	0.06701	0.07692	0.09343	0.10169
15.365	0.06767	0.07645	0.09528	0.13983
15.38	0.06882	0.07612	0.09532	0.15254
15.395	0.06966	0.07638	0.09322	0.11229
15.41	0.0699	0.07783	0.09505	0.11653
15.425	0.06972	0.07724	0.09724	0.14195
15.44	0.07038	0.07806	0.09662	0.11229
15.455	0.06802	0.07718	0.09556	0.11653
15.47	0.06984	0.07778	0.09515	0.10381
15.485	0.0672	0.0771	0.09638	0.11864
15.5	0.06666	0.0773	0.09486	0.14407
15.515	0.06726	0.077	0.09447	0.13347
15.53	0.06829	0.07732	0.09576	0.13559
15.545	0.06768	0.07662	0.09484	0.12076
15.56	0.06826	0.0783	0.09714	0.11653
15.575	0.06926	0.07712	0.09569	0.13771
15.59	0.06875	0.07739	0.09563	0.12076
15.605	0.06991	0.07697	0.09332	0.11441
15.62	0.06781	0.07634	0.0945	0.12712
15.635	0.0678	0.07693	0.09685	0.10381
15.65	0.06834	0.07692	0.09641	0.13136
15.665	0.06931	0.07792	0.0964	0.125
15.68	0.06781	0.07783	0.09557	0.10381
15.695	0.06872	0.07756	0.09505	0.15254
15.71	0.06901	0.07899	0.09516	0.11653
15.725	0.06901	0.07847	0.09465	0.12288
15.74	0.07058	0.07808	0.09355	0.12076
15.755	0.06739	0.07657	0.09606	0.10805
15.77	0.06662	0.07775	0.09686	0.11864
15.785	0.06765	0.07779	0.09509	0.13347
15.8	0.07035	0.07988	0.09622	0.125
15.815	0.06879	0.07794	0.09682	0.10169
15.83	0.06908	0.07705	0.09358	0.11441
15.845	0.06832	0.07703	0.09472	0.14619
15.86	0.07004	0.07868	0.0961	0.11864
15.875	0.06933	0.07782	0.09543	0.12924
15.89	0.06901	0.07864	0.09546	0.12288
15.905	0.06982	0.07701	0.0944	0.12712
15.92	0.06956	0.07779	0.0938	0.125
15.935	0.06923	0.07852	0.0948	0.11017
15.95	0.06893	0.07936	0.09511	0.10805
15.965	0.0685	0.07967	0.09638	0.13347
15.98	0.06915	0.07916	0.09602	0.13559
15.995	0.07003	0.07891	0.09352	0.12712
16.01	0.07003	0.07804	0.09595	0.12288
16.025	0.07023	0.07794	0.09652	0.12076
16.04	0.07049	0.07833	0.09599	0.11864
16.055	0.06943	0.07889	0.09665	0.12712
16.07	0.07068	0.07927	0.09435	0.13559
16.085	0.07068	0.07802	0.09617	0.14619
16.1	0.06797	0.07749	0.09825	0.11441
16.115	0.06803	0.07847	0.09576	0.11864
16.13	0.06892	0.07809	0.09521	0.13347
16.145	0.06883	0.079	0.09438	0.1589
16.16	0.06975	0.07976	0.09636	0.16102
16.175	0.07052	0.07941	0.09664	0.16525
16.19	0.07055	0.07859	0.09562	0.14195
16.205	0.06955	0.07648	0.09497	0.13771
16.22	0.06982	0.07837	0.09418	0.11441
16.235	0.06816	0.07801	0.09467	0.12924
16.25	0.06958	0.07817	0.09663	0.13559
16.265	0.06859	0.07861	0.0962	0.10169
16.28	0.06794	0.07876	0.09558	0.10169
16.295	0.06926	0.07863	0.09671	0.11017
16.31	0.07083	0.07904	0.09594	0.11229
16.325	0.06777	0.07826	0.09687	0.11441
16.34	0.06797	0.07845	0.09622	0.13983
16.355	0.0691	0.07674	0.0962	0.14831
16.37	0.06937	0.0768	0.09501	0.13771
16.385	0.06864	0.07801	0.09671	0.12924
16.4	0.0681	0.07735	0.09711	0.11229
16.415	0.06902	0.07694	0.09759	0.13136
16.43	0.06755	0.0788	0.09728	0.13983
16.445	0.06861	0.07908	0.0976	0.13136
16.46	0.06813	0.07915	0.09816	0.11441
16.475	0.06904	0.07964	0.09648	0.11441
16.49	0.06947	0.07853	0.0951	0.10593
16.505	0.07079	0.0779	0.09552	0.11441
16.52	0.07004	0.07724	0.09388	0.14831
16.535	0.06969	0.07822	0.09394	0.16525
16.55	0.06872	0.07773	0.09652	0.13136
16.565	0.06886	0.0782	0.09653	0.11864
16.58	0.06786	0.07834	0.09682	0.12288
16.595	0.07028	0.07852	0.09765	0.11229
16.61	0.06901	0.07762	0.09626	0.12924
16.625	0.06901	0.07705	0.09519	0.13983
16.64	0.07047	0.07897	0.09675	0.13559
16.655	0.06861	0.07966	0.09595	0.15042
16.67	0.06818	0.07925	0.09744	0.12924
16.685	0.07033	0.07816	0.09672	0.11653
16.7	0.06958	0.07803	0.09593	0.13559
16.715	0.06834	0.07792	0.09569	0.14831
16.73	0.06832	0.07782	0.09613	0.13983
16.745	0.06863	0.0777	0.0959	0.15042
16.76	0.06733	0.07702	0.09701	0.14407
16.775	0.0701	0.07809	0.09673	0.14195
16.79	0.06882	0.07781	0.09664	0.13983
16.805	0.06904	0.07898	0.09573	0.13347
16.82	0.06942	0.0786	0.09665	0.12924
16.835	0.06942	0.07863	0.09532	0.13771
16.85	0.06646	0.07753	0.09603	0.16102
16.865	0.06825	0.07934	0.09921	0.12924
16.88	0.07071	0.07787	0.09711	0.11017
16.895	0.0708	0.07785	0.09597	0.125
16.91	0.06876	0.0784	0.09707	0.13559
16.925	0.06924	0.07738	0.09659	0.15042
16.94	0.06933	0.07777	0.09673	0.13559
16.955	0.07016	0.07797	0.09714	0.13347
16.97	0.07114	0.0772	0.09722	0.16102
16.985	0.06975	0.07793	0.09698	0.14195
17	0.07007	0.07894	0.09584	0.15466
17.015	0.06998	0.07791	0.09539	0.12924
17.03	0.06816	0.07904	0.09752	0.13136
17.045	0.06968	0.07833	0.09559	0.13559
17.06	0.07023	0.07898	0.09737	0.12288
17.075	0.06991	0.07909	0.09864	0.11229
17.09	0.06977	0.07754	0.09569	0.17797
17.105	0.07042	0.07787	0.09724	0.14195
17.12	0.0691	0.07715	0.09671	0.13559
17.135	0.06756	0.07804	0.09642	0.13347
17.15	0.06796	0.07832	0.09534	0.11441
17.165	0.06854	0.07979	0.0962	0.13771
17.18	0.06968	0.07961	0.09482	0.11441
17.195	0.06939	0.07773	0.0968	0.13771
17.21	0.06772	0.07627	0.09512	0.11653
17.225	0.06965	0.07658	0.0958	0.16525
17.24	0.07054	0.07891	0.09618	0.15678
17.255	0.06977	0.07902	0.09586	0.15042
17.27	0.06703	0.0784	0.09653	0.1589
17.285	0.06727	0.07823	0.09672	0.14619
17.3	0.06745	0.07762	0.09672	0.13559
17.315	0.06806	0.07834	0.09631	0.14407
17.33	0.06783	0.07695	0.09839	0.14407
17.345	0.06774	0.07788	0.09789	0.14831
17.36	0.06746	0.07819	0.09719	0.11441
17.375	0.06908	0.07978	0.09773	0.11017
17.39	0.07137	0.07934	0.09655	0.17161
17.405	0.06959	0.07809	0.09646	0.14831
17.42	0.07079	0.0786	0.09602	0.11229
17.435	0.06859	0.07772	0.09687	0.14619
17.45	0.0702	0.07895	0.09856	0.17373
17.465	0.07098	0.07825	0.09582	0.12924
17.48	0.07084	0.07911	0.09624	0.12924
17.495	0.0709	0.07911	0.09713	0.13347
17.51	0.07093	0.07866	0.09874	0.13771
17.525	0.06949	0.07864	0.09603	0.16737
17.54	0.06911	0.07863	0.09546	0.13559
17.555	0.07064	0.07934	0.09658	0.13559
17.57	0.06936	0.07889	0.09683	0.11441
17.585	0.06987	0.0788	0.09689	0.14407
17.6	0.06952	0.07885	0.09573	0.13771
17.615	0.06977	0.07929	0.09809	0.13983
17.63	0.06886	0.07867	0.09646	0.14195
17.645	0.06931	0.07976	0.09657	0.14195
17.66	0.07025	0.07983	0.09676	0.14831
17.675	0.06937	0.07894	0.09765	0.11441
17.69	0.07089	0.07985	0.09818	0.14831
17.705	0.07001	0.07964	0.09752	0.13771
17.72	0.06908	0.07956	0.09697	0.14195
17.735	0.06864	0.07998	0.09772	0.09958
17.75	0.07083	0.07875	0.0976	0.14619
17.765	0.06882	0.07822	0.09701	0.15678
17.78	0.071	0.07998	0.09991	0.17797
17.795	0.06826	0.07906	0.09825	0.14407
17.81	0.06899	0.07919	0.09721	0.13136
17.825	0.06998	0.0792	0.09975	0.11864
17.84	0.07	0.07852	0.09755	0.15042
17.855	0.06918	0.07893	0.09669	0.14619
17.87	0.07022	0.07879	0.09809	0.13559
17.885	0.06829	0.07902	0.09807	0.15042
17.9	0.06994	0.07942	0.09864	0.14619
17.915	0.0694	0.07868	0.09915	0.12076
17.93	0.06816	0.07952	0.0977	0.12924
17.945	0.06732	0.07919	0.09635	0.15466
17.96	0.07055	0.07976	0.09875	0.17373
17.975	0.0702	0.07921	0.09397	0.15042
17.99	0.06857	0.08015	0.09658	0.14407
18.005	0.06955	0.07995	0.09802	0.12712
18.02	0.07223	0.07904	0.09913	0.16102
18.035	0.07103	0.07983	0.099	0.15678
18.05	0.07109	0.07962	0.09626	0.13983
18.065	0.06945	0.07802	0.10012	0.125
18.08	0.07198	0.07949	0.09803	0.14407
18.095	0.07054	0.07958	0.09771	0.17373
18.11	0.0701	0.07756	0.0972	0.11864
18.125	0.06993	0.07779	0.09636	0.13559
18.14	0.07003	0.07912	0.09707	0.125
18.155	0.07047	0.07774	0.09801	0.1928
18.17	0.07004	0.07757	0.09605	0.14831
18.185	0.07035	0.07819	0.09734	0.14195
18.2	0.07064	0.07961	0.09739	0.14407
18.215	0.06819	0.07791	0.09644	0.13136
18.23	0.0666	0.07794	0.09546	0.16737
18.245	0.06945	0.07869	0.09642	0.14831
18.26	0.06997	0.0796	0.09812	0.13136
18.275	0.06949	0.07946	0.09772	0.13771
18.29	0.07036	0.07864	0.09736	0.14195
18.305	0.0695	0.07827	0.09655	0.16102
18.32	0.06975	0.07763	0.09751	0.14195
18.335	0.06947	0.0773	0.09732	0.13771
18.35	0.06921	0.07886	0.0972	0.15254
18.365	0.06898	0.07809	0.09574	0.13347
18.38	0.06818	0.07793	0.09559	0.14619
18.395	0.06956	0.07785	0.09882	0.16525
18.41	0.06802	0.07812	0.09874	0.15254
18.425	0.06958	0.07843	0.09768	0.17585
18.44	0.06853	0.08028	0.09728	0.17585
18.455	0.06841	0.07993	0.09644	0.13983
18.47	0.0685	0.07871	0.09568	0.1928
18.485	0.06981	0.08012	0.09911	0.16525
18.5	0.06956	0.07882	0.09908	0.15678
18.515	0.06847	0.07772	0.09628	0.16102
18.53	0.06943	0.07847	0.09642	0.1589
18.545	0.07026	0.07715	0.09637	0.17161
18.56	0.0695	0.07674	0.09687	0.14407
18.575	0.06978	0.07884	0.09829	0.15254
18.59	0.0708	0.07966	0.09868	0.15254
18.605	0.06877	0.07822	0.09613	0.14407
18.62	0.06885	0.07903	0.09734	0.13347
18.635	0.06826	0.07944	0.09687	0.15254
18.65	0.06963	0.07922	0.09784	0.13136
18.665	0.07014	0.07881	0.09675	0.13771
18.68	0.06891	0.07905	0.09763	0.15254
18.695	0.06949	0.07825	0.09637	0.16949
18.71	0.06889	0.07829	0.09637	0.1589
18.725	0.07115	0.07813	0.09585	0.14195
18.74	0.07102	0.07818	0.09595	0.16525
18.755	0.0688	0.07792	0.09618	0.14195
18.77	0.06947	0.07839	0.09792	0.17373
18.785	0.07064	0.0773	0.0974	0.17797
18.8	0.07006	0.07802	0.09731	0.15466
18.815	0.06921	0.07687	0.09763	0.1822
18.83	0.06828	0.07824	0.09707	0.16314
18.845	0.06726	0.07692	0.09758	0.15254
18.86	0.06758	0.07679	0.0959	0.18008
18.875	0.06688	0.07865	0.09682	0.15466
18.89	0.06975	0.0778	0.0958	0.13347
18.905	0.06895	0.07769	0.09615	0.16525
18.92	0.06828	0.07741	0.09617	0.16737
18.935	0.06955	0.07639	0.09449	0.18008
18.95	0.06864	0.07759	0.09613	0.12712
18.965	0.06742	0.07758	0.09617	0.13347
18.98	0.06742	0.07685	0.0966	0.14831
18.995	0.06825	0.07726	0.09599	0.14195
19.01	0.06821	0.07697	0.09597	0.18644
19.025	0.07022	0.07558	0.09855	0.18856
19.04	0.06892	0.0765	0.09742	0.16737
19.055	0.06771	0.07647	0.09664	0.16949
19.07	0.06863	0.07675	0.09673	0.16737
19.085	0.06738	0.07707	0.09433	0.18856
19.1	0.0674	0.07698	0.09554	0.16102
19.115	0.06758	0.07589	0.0963	0.17585
19.13	0.06705	0.07618	0.09444	0.15678
19.145	0.06724	0.07595	0.09427	0.1589
19.16	0.06723	0.07585	0.09359	0.19068
19.175	0.06714	0.07665	0.095	0.18432
19.19	0.06689	0.07693	0.09531	0.16102
19.205	0.06812	0.0784	0.0976	0.17797
19.22	0.06888	0.07436	0.09472	0.18008
19.235	0.06796	0.07661	0.0949	0.1589
19.25	0.06746	0.07627	0.0958	0.17161
19.265	0.06711	0.07568	0.09469	0.15466
19.28	0.0667	0.07638	0.09554	0.16102
19.295	0.06656	0.07605	0.09549	0.18432
19.31	0.06628	0.075	0.09427	0.1822
19.325	0.06608	0.07621	0.09457	0.1822
19.34	0.06796	0.07673	0.09482	0.17161
19.355	0.06781	0.07717	0.09595	0.16949
19.37	0.06736	0.07558	0.09522	0.15042
19.385	0.06561	0.07643	0.09522	0.12076
19.4	0.06793	0.07646	0.09574	0.15042
19.415	0.06685	0.07614	0.09582	0.1589
19.43	0.06663	0.07556	0.09659	0.1589
19.445	0.0657	0.07524	0.09551	0.17161
19.46	0.06708	0.07649	0.09573	0.14831
19.475	0.06649	0.07533	0.09666	0.17161
19.49	0.06812	0.07591	0.09644	0.18856
19.505	0.06697	0.07605	0.09562	0.18432
19.52	0.06707	0.07482	0.09379	0.17585
19.535	0.06708	0.07645	0.09389	0.12712
19.55	0.06643	0.07478	0.09498	0.13136
19.565	0.06498	0.07496	0.09487	0.15678
19.58	0.066	0.07457	0.09446	0.18008
19.595	0.06765	0.07481	0.093	0.1822
19.61	0.06851	0.0748	0.09471	0.17797
19.625	0.06807	0.07543	0.09588	0.16949
19.64	0.06831	0.07399	0.09439	0.18008
19.655	0.06684	0.07465	0.0941	0.1589
19.67	0.06398	0.07445	0.09375	0.1589
19.685	0.06662	0.07497	0.09309	0.17797
19.7	0.06746	0.07466	0.09365	0.17373
19.715	0.06794	0.07493	0.09418	0.15254
19.73	0.06686	0.07362	0.09291	0.17161
19.745	0.06579	0.07397	0.09284	0.15466
19.76	0.0658	0.07453	0.09286	0.1589
19.775	0.06547	0.07459	0.09303	0.18644
19.79	0.06592	0.07388	0.09148	0.17797
19.805	0.06359	0.07329	0.09356	0.17161
19.82	0.06567	0.07458	0.09291	0.17373
19.835	0.06635	0.07339	0.09289	0.15678
19.85	0.06488	0.0747	0.09295	0.16102
19.865	0.06396	0.07438	0.09211	0.14407
19.88	0.06617	0.07406	0.09238	0.1589
19.895	0.06618	0.07341	0.09192	0.14407
19.91	0.0644	0.07363	0.09255	0.16314
19.925	0.0642	0.07328	0.09332	0.17585
19.94	0.06477	0.07271	0.09385	0.19068
19.955	0.06487	0.07443	0.09206	0.1589
19.97	0.06561	0.07378	0.09303	0.17373
19.985	0.065	0.07245	0.09057	0.17585
20	0.06417	0.07443	0.09142	0.16525
20.015	0.06402	0.07268	0.09253	0.16525
20.03	0.06385	0.07302	0.09173	0.1589
20.045	0.06568	0.07291	0.09119	0.17797
20.06	0.06474	0.07349	0.09082	0.16314
20.075	0.06472	0.07228	0.09277	0.17373
20.09	0.06445	0.07381	0.09459	0.16737
20.105	0.0642	0.07384	0.09301	0.16102
20.12	0.06484	0.0734	0.09193	0.1928
20.135	0.06341	0.07222	0.09002	0.1928
20.15	0.06357	0.07327	0.08919	0.17373
20.165	0.06388	0.07147	0.08971	0.17585
20.18	0.06383	0.07204	0.09314	0.18856
20.195	0.06369	0.07323	0.09313	0.18856
20.21	0.06551	0.07284	0.09116	0.1589
20.225	0.06402	0.07178	0.09032	0.15466
20.24	0.06341	0.07334	0.08985	0.15678
20.255	0.06265	0.07239	0.08988	0.18432
20.27	0.06316	0.07376	0.09028	0.15042
20.285	0.06255	0.07307	0.09075	0.14195
20.3	0.06364	0.07107	0.08936	0.15042
20.315	0.06303	0.07102	0.0899	0.1822
20.33	0.06325	0.0715	0.09098	0.17373
20.345	0.06404	0.07072	0.091	0.16737
20.36	0.0642	0.07096	0.09008	0.19068
20.375	0.06376	0.07178	0.08798	0.17797
20.39	0.06345	0.07077	0.08856	0.19068
20.405	0.06235	0.07082	0.09032	0.19068
20.42	0.06354	0.07244	0.0894	0.14619
20.435	0.06436	0.07062	0.09054	0.16949
20.45	0.06344	0.07044	0.08919	0.16102
20.465	0.06375	0.0707	0.08869	0.16102
20.48	0.06248	0.07124	0.09082	0.20339
20.495	0.06252	0.07222	0.0891	0.16102
20.51	0.06243	0.07114	0.08854	0.16737
20.525	0.06178	0.07104	0.08912	0.14831
20.54	0.06261	0.07088	0.08933	0.16737
20.555	0.06035	0.0711	0.08928	0.15678
20.57	0.06233	0.06982	0.08805	0.18856
20.585	0.06175	0.06946	0.08723	0.17585
20.6	0.062	0.07019	0.08918	0.19068
20.615	0.06127	0.06957	0.08882	0.16102
20.63	0.0623	0.07097	0.0879	0.1589
20.645	0.06203	0.07036	0.08908	0.16102
20.66	0.06162	0.07045	0.08707	0.16102
20.675	0.06203	0.06857	0.08714	0.18008
20.69	0.06051	0.06897	0.08849	0.17585
20.705	0.06124	0.06985	0.08932	0.17797
20.72	0.06179	0.07015	0.0886	0.1822
20.735	0.06262	0.06935	0.08762	0.19492
20.75	0.06281	0.06904	0.08934	0.16949
20.765	0.06068	0.06871	0.0876	0.14831
20.78	0.06184	0.06921	0.0861	0.17161
20.795	0.06227	0.06941	0.08605	0.15466
20.81	0.0615	0.0694	0.08604	0.16525
20.825	0.06095	0.07003	0.08707	0.1822
20.84	0.06044	0.06955	0.08772	0.17585
20.855	0.06121	0.06682	0.08704	0.20127
20.87	0.06006	0.06857	0.08634	0.19492
20.885	0.06277	0.06896	0.0866	0.18856
20.9	0.0608	0.06868	0.08723	0.19068
20.915	0.0591	0.06796	0.08662	0.20127
20.93	0.06077	0.06778	0.08581	0.20127
20.945	0.05991	0.06705	0.08624	0.18856
20.96	0.06092	0.06856	0.08551	0.19492
20.975	0.06047	0.06786	0.08627	0.15466
20.99	0.05988	0.06696	0.08587	0.15466
21.005	0.06117	0.06707	0.08699	0.16949
21.02	0.06096	0.06831	0.08708	0.20551
21.035	0.06001	0.06799	0.08622	0.19915
21.05	0.05949	0.06821	0.08625	0.18008
21.065	0.05907	0.06843	0.08471	0.16525
21.08	0.05761	0.06804	0.08471	0.18856
21.095	0.05975	0.06836	0.08626	0.17797
21.11	0.05813	0.0666	0.08614	0.19068
21.125	0.05813	0.06692	0.08477	0.16102
21.14	0.0586	0.06723	0.08446	0.19915
21.155	0.05959	0.06639	0.08447	0.18644
21.17	0.05947	0.06746	0.08479	0.16102
21.185	0.05911	0.06746	0.08463	0.20551
21.2	0.0584	0.06693	0.08585	0.19068
21.215	0.05806	0.06685	0.0852	0.17373
21.23	0.05625	0.06605	0.08273	0.18008
21.245	0.05787	0.06694	0.08457	0.16737
21.26	0.05794	0.06607	0.08392	0.16737
21.275	0.05844	0.06564	0.08436	0.19915
21.29	0.05724	0.06581	0.08383	0.18644
21.305	0.05822	0.06731	0.08447	0.19703
21.32	0.05905	0.06637	0.08537	0.17797
21.335	0.05844	0.06662	0.08308	0.21822
21.35	0.05794	0.06657	0.08288	0.19915
21.365	0.05765	0.06588	0.0841	0.17585
21.38	0.05558	0.0648	0.08246	0.17797
21.395	0.05756	0.06391	0.08348	0.18644
21.41	0.05805	0.06432	0.08391	0.16525
21.425	0.05786	0.06355	0.08324	0.17585
21.44	0.05701	0.06484	0.08428	0.21398
21.455	0.05666	0.06523	0.08414	0.19703
21.47	0.05633	0.06483	0.08283	0.20339
21.485	0.05663	0.06385	0.08172	0.19068
21.5	0.05582	0.06406	0.08162	0.19915
21.515	0.05593	0.06467	0.08322	0.17161
21.53	0.05584	0.06269	0.08249	0.19068
21.545	0.05689	0.06478	0.08201	0.17161
21.56	0.05535	0.0651	0.08174	0.18008
21.575	0.05446	0.06474	0.08223	0.19492
21.59	0.05555	0.06447	0.0813	0.18008
21.605	0.05761	0.06459	0.08222	0.1822
21.62	0.05727	0.06278	0.0823	0.17585
21.635	0.05541	0.06347	0.08289	0.16525
21.65	0.05622	0.064	0.08152	0.18644
21.665	0.05458	0.06349	0.08186	0.1928
21.68	0.05615	0.06453	0.08162	0.17161
21.695	0.05791	0.064	0.08275	0.17797
21.71	0.05698	0.06267	0.08153	0.17797
21.725	0.05411	0.06255	0.08091	0.1822
21.74	0.05496	0.06293	0.08193	0.1928
21.755	0.05415	0.06316	0.07978	0.19915
21.77	0.0571	0.06161	0.08023	0.18644
21.785	0.05551	0.06195	0.08063	0.17373
21.8	0.05458	0.06243	0.08013	0.19703
21.815	0.05462	0.06246	0.07964	0.20975
21.83	0.05549	0.06261	0.07975	0.19915
21.845	0.05433	0.0642	0.08047	0.20127
21.86	0.05445	0.06253	0.07961	0.18644
21.875	0.05386	0.06291	0.07825	0.1589
21.89	0.05507	0.06217	0.08087	0.1822
21.905	0.05459	0.062	0.08053	0.18644
21.92	0.05503	0.06224	0.07974	0.20975
21.935	0.05312	0.06149	0.07958	0.16314
21.95	0.05256	0.06012	0.07946	0.20763
21.965	0.05347	0.0611	0.08002	0.18644
21.98	0.05472	0.06148	0.07942	0.19492
21.995	0.05442	0.06083	0.07874	0.2161
22.01	0.0545	0.06182	0.07794	0.19703
22.025	0.05261	0.06138	0.07687	0.1822
22.04	0.05115	0.06025	0.07639	0.18644
22.055	0.05373	0.06075	0.07813	0.20975
22.07	0.05417	0.06149	0.07943	0.20339
22.085	0.05437	0.06126	0.07884	0.1928
22.1	0.05405	0.06119	0.07852	0.16314
22.115	0.05316	0.06067	0.0779	0.16102
22.13	0.05313	0.06112	0.0763	0.17797
22.145	0.05127	0.05947	0.07747	0.19915
22.16	0.05306	0.05949	0.07639	0.21186
22.175	0.05291	0.06006	0.07685	0.23305
22.19	0.05268	0.06001	0.07708	0.16949
22.205	0.05268	0.05974	0.07553	0.15254
22.22	0.05462	0.06037	0.07824	0.20127
22.235	0.05198	0.06014	0.07596	0.18644
22.25	0.05306	0.06031	0.07601	0.17373
22.265	0.0522	0.05922	0.07609	0.17585
22.28	0.05211	0.05977	0.07583	0.18008
22.295	0.05179	0.05842	0.07508	0.20127
22.31	0.05076	0.05843	0.07514	0.19068
22.325	0.05156	0.05871	0.07599	0.18008
22.34	0.05089	0.0587	0.07652	0.19703
22.355	0.05143	0.05927	0.0746	0.22034
22.37	0.05033	0.05823	0.07631	0.21186
22.385	0.05026	0.05816	0.07748	0.1822
22.4	0.05168	0.05735	0.0766	0.19492
22.415	0.05149	0.05844	0.07416	0.20339
22.43	0.05017	0.05771	0.07488	0.19915
22.445	0.0517	0.05743	0.07524	0.20975
22.46	0.05017	0.05666	0.07532	0.19703
22.475	0.04971	0.05749	0.07435	0.18856
22.49	0.05117	0.05726	0.0742	0.17161
22.505	0.0513	0.05817	0.07549	0.17797
22.52	0.04934	0.05853	0.07274	0.17585
22.535	0.04768	0.05705	0.07382	0.20551
22.55	0.04853	0.05629	0.0736	0.22034
22.565	0.05042	0.05579	0.07372	0.21822
22.58	0.04934	0.05699	0.07308	0.22246
22.595	0.04888	0.0566	0.07271	0.19492
22.61	0.04924	0.05702	0.07484	0.19703
22.625	0.04888	0.05688	0.07414	0.18432
22.64	0.04987	0.05639	0.07332	0.17797
22.655	0.04923	0.05505	0.07311	0.17797
22.67	0.04876	0.05548	0.07331	0.17797
22.685	0.05013	0.05572	0.07222	0.19492
22.7	0.0479	0.05498	0.07361	0.20127
22.715	0.04949	0.05553	0.07272	0.19915
22.73	0.04872	0.05501	0.07054	0.2161
22.745	0.04815	0.05444	0.07125	0.20551
22.76	0.04876	0.05516	0.07191	0.18008
22.775	0.04815	0.05541	0.07227	0.18008
22.79	0.048	0.05347	0.07102	0.17585
22.805	0.04867	0.05428	0.07166	0.1928
22.82	0.04806	0.05353	0.07229	0.16314
22.835	0.04875	0.05403	0.07087	0.17373
22.85	0.04654	0.0547	0.071	0.15678
22.865	0.04791	0.05494	0.07078	0.16949
22.88	0.04755	0.05369	0.07174	0.18644
22.895	0.04778	0.05574	0.07322	0.20763
22.91	0.04695	0.05366	0.07037	0.17797
22.925	0.04738	0.05436	0.07031	0.19915
22.94	0.04924	0.0531	0.06967	0.20763
22.955	0.04767	0.05218	0.06899	0.16949
22.97	0.04717	0.05264	0.06975	0.19492
22.985	0.04812	0.0531	0.07099	0.20339
23	0.04856	0.05257	0.06999	0.20339
23.015	0.04666	0.05298	0.06926	0.2161
23.03	0.04433	0.05189	0.06907	0.18644
23.045	0.04621	0.05371	0.06905	0.19068
23.06	0.04755	0.05295	0.07005	0.20339
23.075	0.04612	0.05282	0.07052	0.20975
23.09	0.04691	0.05213	0.07011	0.2161
23.105	0.04738	0.05157	0.0694	0.20127
23.12	0.04424	0.0525	0.06885	0.22034
23.135	0.04619	0.05184	0.06887	0.19492
23.15	0.04672	0.05155	0.06989	0.17161
23.165	0.04433	0.05014	0.06886	0.1928
23.18	0.04624	0.05117	0.06903	0.19703
23.195	0.04745	0.05231	0.06782	0.20127
23.21	0.04587	0.05196	0.06798	0.20763
23.225	0.04558	0.05182	0.06928	0.19492
23.24	0.04417	0.05166	0.06836	0.19492
23.255	0.04494	0.05127	0.06657	0.17373
23.27	0.04549	0.05288	0.06722	0.18856
23.285	0.04516	0.05288	0.06821	0.15678
23.3	0.04557	0.05053	0.06647	0.1589
23.315	0.04375	0.04852	0.06697	0.18856
23.33	0.04405	0.05002	0.06669	0.19068
23.345	0.04418	0.04964	0.06668	0.19703
23.36	0.04399	0.04997	0.0678	0.19703
23.375	0.04399	0.05019	0.06639	0.1822
23.39	0.04408	0.0502	0.06648	0.1928
23.405	0.04338	0.04911	0.06675	0.18008
23.42	0.04256	0.04957	0.06754	0.15254
23.435	0.04326	0.05014	0.06536	0.19492
23.45	0.04398	0.04996	0.06652	0.1822
23.465	0.04399	0.04905	0.06741	0.20763
23.48	0.04522	0.04894	0.06681	0.1589
23.495	0.04176	0.04937	0.06637	0.17373
23.51	0.04268	0.04999	0.06636	0.18856
23.525	0.04315	0.04984	0.06768	0.22669
23.54	0.04353	0.04979	0.06693	0.18644
23.555	0.04354	0.04906	0.066	0.19068
23.57	0.04434	0.04873	0.06571	0.19068
23.585	0.04299	0.04842	0.06505	0.19492
23.6	0.04255	0.04805	0.06418	0.19703
23.615	0.0424	0.0486	0.06508	0.18008
23.63	0.04324	0.04933	0.06583	0.19068
23.645	0.04326	0.04843	0.06484	0.18432
23.66	0.04348	0.04851	0.06495	0.20339
23.675	0.04286	0.04901	0.06442	0.19915
23.69	0.04182	0.04892	0.06408	0.18856
23.705	0.04044	0.04907	0.06522	0.17585
23.72	0.04197	0.04824	0.0656	0.19068
23.735	0.04153	0.04837	0.06631	0.18856
23.75	0.04124	0.04785	0.06505	0.17373
23.765	0.04146	0.04808	0.06434	0.1822
23.78	0.04077	0.0474	0.06208	0.19703
23.795	0.04211	0.04746	0.06429	0.21186
23.81	0.04348	0.04655	0.06471	0.19068
23.825	0.04326	0.0478	0.063	0.1928
23.84	0.04195	0.04754	0.06515	0.18008
23.855	0.04252	0.04691	0.06424	0.18644
23.87	0.04163	0.04678	0.0632	0.19492
23.885	0.04119	0.04718	0.06326	0.1822
23.9	0.04076	0.04785	0.06408	0.20551
23.915	0.0409	0.04708	0.06399	0.17797
23.93	0.04223	0.04748	0.06318	0.1928
23.945	0.04229	0.04728	0.06386	0.17373
23.96	0.04152	0.04713	0.06345	0.16737
23.975	0.04147	0.0469	0.06377	0.16949
23.99	0.04207	0.04731	0.0625	0.18008
24.005	0.04242	0.04657	0.06141	0.18008
24.02	0.04192	0.04733	0.06294	0.1822
24.035	0.04201	0.04719	0.06281	0.17161
24.05	0.04042	0.04663	0.06243	0.17373
24.065	0.04154	0.04509	0.063	0.19703
24.08	0.04138	0.04553	0.06361	0.17585
24.095	0.04041	0.04566	0.0631	0.16314
24.11	0.0416	0.0458	0.06108	0.19703
24.125	0.04086	0.04576	0.06312	0.21822
24.14	0.04023	0.04635	0.06189	0.19068
24.155	0.04006	0.04646	0.06239	0.18856
24.17	0.04035	0.04581	0.06152	0.17585
24.185	0.04141	0.04703	0.06249	0.16525
24.2	0.04073	0.04649	0.06235	0.19068
24.215	0.04099	0.04642	0.06315	0.17797
24.23	0.04044	0.04643	0.06263	0.16949
24.245	0.04144	0.04602	0.06106	0.18644
24.26	0.04025	0.04473	0.06195	0.22669
24.275	0.03939	0.04559	0.06277	0.20975
24.29	0.04052	0.04663	0.06172	0.16314
24.305	0.03926	0.04755	0.06149	0.13983
24.32	0.04042	0.04581	0.06243	0.1822
24.335	0.04031	0.04659	0.06251	0.19703
24.35	0.04086	0.04676	0.0616	0.18644
24.365	0.03899	0.04623	0.06106	0.19068
24.38	0.04023	0.04651	0.06195	0.18644
24.395	0.0402	0.04501	0.06232	0.19068
24.41	0.0405	0.04569	0.06137	0.17585
24.425	0.03956	0.04578	0.06297	0.1589
24.44	0.03877	0.04615	0.06122	0.17585
24.455	0.03918	0.04613	0.06126	0.18644
24.47	0.03956	0.04525	0.06058	0.19068
24.485	0.04033	0.04583	0.06159	0.18008
24.5	0.03894	0.04651	0.06217	0.20551
24.515	0.04036	0.04631	0.06123	0.18644
24.53	0.03843	0.04522	0.06133	0.17585
24.545	0.0402	0.04507	0.06183	0.17585
24.56	0.04	0.04492	0.06137	0.15678
24.575	0.04038	0.04526	0.06204	0.19703
24.59	0.03993	0.04611	0.06062	0.17373
24.605	0.0399	0.04545	0.0609	0.17585
24.62	0.03936	0.04534	0.06147	0.18432
24.635	0.03962	0.04578	0.05975	0.20551
24.65	0.03908	0.04636	0.06019	0.19703
24.665	0.04141	0.04586	0.06104	0.19068
24.68	0.042	0.04621	0.06069	0.17797
24.695	0.04149	0.04583	0.06164	0.16949
24.71	0.04106	0.04611	0.06173	0.16314
24.725	0.03965	0.04456	0.06081	0.15678
24.74	0.04201	0.04539	0.06165	0.18008
24.755	0.04216	0.04574	0.06106	0.19703
24.77	0.04185	0.04584	0.06035	0.17161
24.785	0.04115	0.04597	0.06151	0.19492
24.8	0.04149	0.04593	0.06175	0.19915
24.815	0.0409	0.04651	0.06123	0.16102
24.83	0.04159	0.04539	0.05991	0.20763
24.845	0.04163	0.04534	0.06108	0.16102
24.86	0.04136	0.04587	0.06202	0.18432
24.875	0.04203	0.04636	0.05804	0.1589
24.89	0.04157	0.04651	0.06081	0.13983
24.905	0.04246	0.04638	0.0625	0.18432
24.92	0.04173	0.04563	0.05961	0.17585
24.935	0.04223	0.04728	0.06101	0.1822
24.95	0.04246	0.04678	0.06032	0.16949
24.965	0.04136	0.04746	0.0608	0.1822
24.98	0.04122	0.0484	0.05982	0.18644
24.995	0.04396	0.04661	0.05978	0.16314
25.01	0.04436	0.04633	0.06192	0.16314
25.025	0.0428	0.04668	0.06179	0.17585
25.04	0.04315	0.04725	0.05956	0.1928
25.055	0.04376	0.04753	0.06044	0.17585
25.07	0.04264	0.0467	0.06132	0.17373
25.085	0.04446	0.04607	0.06258	0.17161
25.1	0.04396	0.04793	0.06222	0.17797
25.115	0.04427	0.04801	0.06036	0.19492
25.13	0.04445	0.04805	0.06102	0.20127
25.145	0.04475	0.04872	0.06062	0.18432
25.16	0.04481	0.04751	0.06092	0.18008
25.175	0.04533	0.04942	0.06314	0.18008
25.19	0.04535	0.05049	0.06244	0.16737
25.205	0.04509	0.05012	0.06192	0.15254
25.22	0.0474	0.05049	0.06358	0.17161
25.235	0.04621	0.05109	0.06427	0.15678
25.25	0.04596	0.05067	0.06241	0.19703
25.265	0.04531	0.04998	0.06396	0.19703
25.28	0.04676	0.04985	0.06429	0.19703
25.295	0.04513	0.04997	0.06232	0.19068
25.31	0.0459	0.05007	0.06273	0.20551
25.325	0.04647	0.04915	0.06199	0.1822
25.34	0.04461	0.04849	0.06193	0.17373
25.355	0.04391	0.04825	0.06177	0.16525
25.37	0.04475	0.04848	0.06135	0.1822
25.385	0.04449	0.04898	0.06021	0.1822
25.4	0.04296	0.04775	0.05851	0.14831
25.415	0.04308	0.04821	0.059	0.16102
25.43	0.04302	0.04797	0.05955	0.16737
25.445	0.04344	0.04738	0.05934	0.17585
25.46	0.04338	0.04674	0.06028	0.15042
25.475	0.04305	0.04626	0.05862	0.17373
25.49	0.04335	0.0471	0.05993	0.17585
25.505	0.04235	0.0472	0.05933	0.16525
25.52	0.04335	0.04707	0.0604	0.19068
25.535	0.04284	0.04743	0.05997	0.1822
25.55	0.04278	0.04677	0.06007	0.17585
25.565	0.04338	0.04579	0.06019	0.18856
25.58	0.04291	0.04641	0.06045	0.17373
25.595	0.04359	0.04745	0.06024	0.16102
25.61	0.04284	0.04641	0.06029	0.16737
25.625	0.04112	0.04631	0.05865	0.19492
25.64	0.04039	0.04627	0.05948	0.20127
25.655	0.04157	0.04628	0.05912	0.18432
25.67	0.04103	0.04618	0.06052	0.16314
25.685	0.0415	0.04592	0.06057	0.1928
25.7	0.04119	0.04506	0.05877	0.16525
25.715	0.03988	0.04382	0.05887	0.18008
25.73	0.04012	0.04475	0.05959	0.19068
25.745	0.04054	0.04437	0.05841	0.1589
25.76	0.03921	0.04347	0.05827	0.17585
25.775	0.03947	0.04393	0.05837	0.17585
25.79	0.03853	0.04364	0.05829	0.17161
25.805	0.03899	0.04369	0.05894	0.1822
25.82	0.03898	0.043	0.05841	0.1928
25.835	0.03867	0.04271	0.05795	0.18644
25.85	0.03806	0.04235	0.05867	0.16949
25.865	0.03794	0.0425	0.05938	0.16314
25.88	0.03802	0.04213	0.05779	0.19915
25.895	0.0379	0.04185	0.05755	0.18008
25.91	0.03803	0.04197	0.05768	0.16102
25.925	0.03634	0.04153	0.05691	0.15042
25.94	0.03764	0.04173	0.05826	0.19068
25.955	0.03652	0.04174	0.05488	0.18644
25.97	0.037	0.03994	0.05532	0.17373
25.985	0.03671	0.04031	0.05591	0.16314
26	0.03791	0.04155	0.05674	0.18432
26.015	0.03636	0.04027	0.05616	0.19068
26.03	0.03595	0.04048	0.05483	0.16102
26.045	0.03633	0.0406	0.0549	0.14407
26.06	0.03437	0.04018	0.05518	0.14619
26.075	0.03519	0.04012	0.05379	0.16525
26.09	0.03396	0.03965	0.05522	0.17373
26.105	0.03455	0.04053	0.05544	0.16102
26.12	0.03455	0.03986	0.05423	0.17373
26.135	0.03461	0.04038	0.05445	0.17797
26.15	0.03347	0.04007	0.0544	0.15254
26.165	0.03436	0.03946	0.05329	0.18008
26.18	0.03345	0.03909	0.05231	0.18008
26.195	0.03335	0.03919	0.05417	0.18008
26.21	0.03283	0.03794	0.05378	0.17797
26.225	0.03331	0.03876	0.05373	0.17585
26.24	0.03229	0.03843	0.0527	0.16737
26.255	0.03105	0.03715	0.05129	0.16949
26.27	0.03359	0.03775	0.05123	0.18432
26.285	0.03366	0.03717	0.05261	0.17797
26.3	0.03354	0.03635	0.0523	0.16949
26.315	0.03273	0.03648	0.05245	0.17797
26.33	0.03203	0.03697	0.05185	0.18432
26.345	0.03074	0.03754	0.05014	0.15466
26.36	0.03067	0.03682	0.05086	0.17161
26.375	0.03137	0.03535	0.05143	0.18644
26.39	0.03112	0.03585	0.05079	0.16102
26.405	0.03009	0.03599	0.05053	0.18644
26.42	0.03117	0.03635	0.05058	0.16737
26.435	0.03208	0.03608	0.04972	0.13559
26.45	0.03176	0.03644	0.04999	0.17373
26.465	0.03054	0.03521	0.04893	0.1928
26.48	0.03098	0.03496	0.04852	0.17373
26.495	0.02985	0.03542	0.04951	0.17585
26.51	0.03004	0.0353	0.04963	0.1589
26.525	0.03185	0.0363	0.04975	0.14619
26.54	0.03182	0.03523	0.05011	0.14619
26.555	0.03013	0.03418	0.05077	0.16525
26.57	0.03047	0.0345	0.04818	0.16314
26.585	0.02915	0.03366	0.04898	0.18644
26.6	0.03007	0.03274	0.04755	0.18856
26.615	0.03022	0.03332	0.0484	0.15678
26.63	0.03	0.03339	0.04768	0.1822
26.645	0.02943	0.03354	0.04688	0.16949
26.66	0.02982	0.03374	0.04833	0.16737
26.675	0.02937	0.03335	0.04593	0.17373
26.69	0.02872	0.03349	0.04689	0.15042
26.705	0.02681	0.03281	0.04622	0.17585
26.72	0.02752	0.03281	0.04563	0.17585
26.735	0.02824	0.03373	0.04572	0.17161
26.75	0.02853	0.03299	0.04479	0.14619
26.765	0.0271	0.03282	0.04532	0.16737
26.78	0.02727	0.03194	0.04499	0.16102
26.795	0.02722	0.03176	0.04548	0.15466
26.81	0.02762	0.03261	0.04597	0.16102
26.825	0.02707	0.03301	0.04571	0.1822
26.84	0.02592	0.03165	0.04317	0.16314
26.855	0.02843	0.0314	0.04497	0.16314
26.87	0.02668	0.03097	0.04426	0.1928
26.885	0.02704	0.03119	0.04348	0.18856
26.9	0.02736	0.03088	0.04352	0.14619
26.915	0.02719	0.03129	0.04311	0.17585
26.93	0.0265	0.03133	0.04341	0.1589
26.945	0.0273	0.03109	0.04298	0.125
26.96	0.02606	0.0306	0.04236	0.16314
26.975	0.02523	0.03063	0.04376	0.18644
26.99	0.02577	0.03065	0.04348	0.17797
27.005	0.02672	0.03093	0.04307	0.2161
27.02	0.02548	0.03165	0.0434	0.19703
27.035	0.02609	0.03145	0.04193	0.18856
27.05	0.02654	0.02954	0.04157	0.17161
27.065	0.02654	0.03049	0.04204	0.1928
27.08	0.02561	0.03032	0.04144	0.18856
27.095	0.02418	0.02957	0.03988	0.20763
27.11	0.02615	0.0301	0.04097	0.16102
27.125	0.02533	0.02963	0.03953	0.16737
27.14	0.02583	0.02893	0.04028	0.1822
27.155	0.02468	0.02777	0.03868	0.16737
27.17	0.02472	0.02798	0.03855	0.15678
27.185	0.02442	0.02798	0.03772	0.18856
27.2	0.02481	0.02785	0.03952	0.16737
27.215	0.02379	0.02717	0.03869	0.15466
27.23	0.02427	0.02702	0.03878	0.14619
27.245	0.02388	0.02836	0.03707	0.14831
27.26	0.02449	0.02743	0.03803	0.15466
27.275	0.0236	0.02794	0.03706	0.16949
27.29	0.02325	0.02726	0.037	0.17373
27.305	0.02411	0.02678	0.03684	0.19915
27.32	0.02493	0.02666	0.03728	0.18432
27.335	0.02376	0.02705	0.03642	0.16102
27.35	0.02286	0.02648	0.03654	0.1589
27.365	0.02286	0.02566	0.03627	0.16949
27.38	0.02395	0.0254	0.0354	0.16314
27.395	0.02321	0.0251	0.03675	0.16737
27.41	0.02453	0.02594	0.03645	0.13983
27.425	0.02222	0.02628	0.03504	0.18432
27.44	0.02201	0.02529	0.03513	0.16314
27.455	0.02357	0.02453	0.03481	0.17585
27.47	0.02337	0.0262	0.03469	0.17161
27.485	0.02319	0.02523	0.03497	0.1822
27.5	0.02192	0.02628	0.03456	0.15678
27.515	0.02224	0.02621	0.03389	0.16314
27.53	0.02274	0.02532	0.03383	0.16525
27.545	0.0227	0.02598	0.03444	0.17161
27.56	0.02192	0.02447	0.03423	0.16314
27.575	0.02283	0.02409	0.03314	0.16525
27.59	0.02138	0.02403	0.03325	0.1589
27.605	0.02171	0.025	0.03281	0.17161
27.62	0.02131	0.02565	0.03242	0.18008
27.635	0.02313	0.02444	0.03278	0.14831
27.65	0.02184	0.02502	0.03341	0.14619
27.665	0.02224	0.02418	0.03342	0.14407
27.68	0.02191	0.02454	0.03257	0.15254
27.695	0.02213	0.02434	0.03403	0.1822
27.71	0.02197	0.02346	0.03308	0.17161
27.725	0.02121	0.02267	0.0314	0.12288
27.74	0.02137	0.02402	0.03167	0.125
27.755	0.02052	0.02379	0.03083	0.125
27.77	0.02067	0.02274	0.03132	0.1589
27.785	0.02077	0.02286	0.03274	0.17161
27.8	0.02185	0.02366	0.03302	0.15254
27.815	0.02068	0.02353	0.03305	0.16949
27.83	0.01962	0.02316	0.0308	0.13136
27.845	0.01977	0.02097	0.03108	0.16102
27.86	0.02031	0.02234	0.03186	0.14831
27.875	0.02013	0.02284	0.03063	0.14619
27.89	0.02111	0.02157	0.02979	0.18008
27.905	0.01997	0.0224	0.02951	0.15466
27.92	0.01962	0.0235	0.03066	0.16314
27.935	0.01966	0.02354	0.03149	0.16314
27.95	0.01937	0.02295	0.03064	0.13136
27.965	0.01924	0.02216	0.02959	0.14195
27.98	0.01996	0.02112	0.02965	0.17797
27.995	0.0198	0.02184	0.03008	0.14831
28.01	0.01958	0.02154	0.03012	0.13771
28.025	0.01968	0.02226	0.03006	0.14619
28.04	0.01899	0.02172	0.02994	0.14831
28.055	0.01878	0.02182	0.03014	0.14195
28.07	0.02009	0.02235	0.0289	0.12288
28.085	0.0191	0.02187	0.02962	0.15466
28.1	0.01866	0.02182	0.0291	0.13771
28.115	0.01985	0.02129	0.0285	0.14195
28.13	0.01974	0.02189	0.02867	0.16737
28.145	0.01917	0.02176	0.02863	0.17373
28.16	0.01757	0.02134	0.02825	0.15678
28.175	0.01805	0.02082	0.02832	0.14195
28.19	0.01845	0.02128	0.02784	0.15466
28.205	0.01723	0.02092	0.02794	0.15466
28.22	0.01792	0.0208	0.02857	0.17373
28.235	0.01879	0.02032	0.02775	0.13983
28.25	0.01927	0.02067	0.02834	0.12712
28.265	0.01876	0.01987	0.02668	0.14831
28.28	0.01723	0.0202	0.02753	0.13983
28.295	0.01786	0.0198	0.02751	0.13559
28.31	0.01891	0.01999	0.02753	0.11864
28.325	0.01853	0.01997	0.02764	0.13347
28.34	0.01692	0.01915	0.02607	0.14619
28.355	0.01834	0.0199	0.02566	0.11864
28.37	0.01803	0.02056	0.02598	0.15466
28.385	0.018	0.02091	0.02608	0.14407
28.4	0.01732	0.01962	0.02557	0.13559
28.415	0.01765	0.0199	0.02509	0.13136
28.43	0.01789	0.01998	0.0258	0.13771
28.445	0.0184	0.02006	0.0264	0.14195
28.46	0.01799	0.01968	0.02588	0.14619
28.475	0.01736	0.01965	0.02669	0.14619
28.49	0.01724	0.0191	0.02605	0.13771
28.505	0.01587	0.01971	0.02478	0.125
28.52	0.01771	0.01991	0.02345	0.14407
28.535	0.01739	0.01956	0.02473	0.15042
28.55	0.01713	0.01928	0.02568	0.13347
28.565	0.01773	0.01904	0.02629	0.14619
28.58	0.01738	0.01883	0.02508	0.11653
28.595	0.01654	0.01893	0.02459	0.11864
28.61	0.01767	0.01901	0.02501	0.13771
28.625	0.01694	0.01962	0.02456	0.13136
28.64	0.01738	0.01898	0.02549	0.13771
28.655	0.01685	0.01787	0.02476	0.13559
28.67	0.01819	0.01838	0.02494	0.16314
28.685	0.01746	0.01858	0.02406	0.14619
28.7	0.01682	0.01773	0.02394	0.13771
28.715	0.01678	0.01827	0.02363	0.13983
28.73	0.01643	0.01766	0.02468	0.12924
28.745	0.0157	0.01848	0.0239	0.13136
28.76	0.01666	0.01778	0.02357	0.13136
28.775	0.01659	0.01726	0.02338	0.13559
28.79	0.01618	0.01752	0.0237	0.13559
28.805	0.01792	0.01768	0.02282	0.12924
28.82	0.01545	0.01784	0.02271	0.13559
28.835	0.01694	0.01733	0.02411	0.14195
28.85	0.01764	0.01788	0.02394	0.15254
28.865	0.01583	0.01801	0.02337	0.15042
28.88	0.0158	0.01833	0.02354	0.15254
28.895	0.01499	0.01778	0.02223	0.15254
28.91	0.01503	0.017	0.02226	0.13771
28.925	0.01566	0.01706	0.02287	0.125
28.94	0.01606	0.01738	0.02151	0.13983
28.955	0.01462	0.018	0.02219	0.12712
28.97	0.01539	0.01684	0.02343	0.14195
28.985	0.01494	0.01705	0.02322	0.14195
29	0.01561	0.01599	0.02256	0.14831
29.015	0.015	0.01641	0.02209	0.12924
29.03	0.01573	0.01674	0.02111	0.13347
29.045	0.01477	0.01643	0.02265	0.13771
29.06	0.01535	0.01569	0.02147	0.13983
29.075	0.01601	0.01675	0.02192	0.14831
29.09	0.0156	0.01657	0.0219	0.13983
29.105	0.01437	0.01698	0.02096	0.12712
29.12	0.01405	0.0161	0.02156	0.125
29.135	0.01501	0.01622	0.0211	0.10381
29.15	0.01462	0.01608	0.02162	0.15042
29.165	0.0145	0.01656	0.02157	0.13983
29.18	0.01417	0.01639	0.0205	0.13136
29.195	0.01442	0.01612	0.02026	0.10805
29.21	0.01453	0.01673	0.02043	0.12712
29.225	0.0148	0.01592	0.02004	0.125
29.24	0.01515	0.01571	0.01976	0.11653
29.255	0.01458	0.01621	0.02024	0.13347
29.27	0.0138	0.01502	0.021	0.16949
29.285	0.01424	0.01553	0.01963	0.13136
29.3	0.01628	0.01644	0.02011	0.12924
29.315	0.01481	0.01499	0.02122	0.14619
29.33	0.01367	0.01521	0.01992	0.12288
29.345	0.0135	0.01576	0.01994	0.13347
29.36	0.01347	0.01531	0.02014	0.09322
29.375	0.01386	0.0154	0.0203	0.12712
29.39	0.01345	0.01517	0.01978	0.12712
29.405	0.01405	0.01466	0.01949	0.11229
29.42	0.01465	0.01445	0.01875	0.11017
29.435	0.01427	0.01464	0.02026	0.125
29.45	0.01386	0.01486	0.01958	0.10169
29.465	0.01468	0.01572	0.01913	0.13136
29.48	0.01278	0.01557	0.01915	0.11864
29.495	0.01287	0.01488	0.02023	0.11864
29.51	0.01328	0.01433	0.01916	0.11229
29.525	0.01449	0.01454	0.01871	0.10805
29.54	0.01532	0.01585	0.02028	0.12712
29.555	0.01389	0.01509	0.01883	0.14195
29.57	0.01322	0.01427	0.01852	0.11441
29.585	0.01357	0.01391	0.02043	0.11653
29.6	0.0131	0.01453	0.01871	0.11017
29.615	0.01275	0.0138	0.0186	0.12076
29.63	0.01198	0.01442	0.01865	0.11017
29.645	0.01259	0.01413	0.01894	0.13559
29.66	0.0127	0.01452	0.01837	0.12076
29.675	0.01395	0.01411	0.01848	0.0911
29.69	0.01319	0.01369	0.01851	0.10805
29.705	0.01308	0.01551	0.01798	0.11653
29.72	0.01324	0.01571	0.0179	0.13136
29.735	0.01337	0.01484	0.01769	0.13136
29.75	0.01283	0.01422	0.01813	0.09746
29.765	0.01248	0.0141	0.01812	0.125
29.78	0.01287	0.01355	0.01792	0.11653
29.795	0.01242	0.0136	0.01878	0.11017
29.81	0.01345	0.01357	0.01701	0.11017
29.825	0.01293	0.01396	0.01864	0.10805
29.84	0.01243	0.01439	0.01827	0.12712
29.855	0.01239	0.01442	0.0176	0.12288
29.87	0.01204	0.01421	0.01758	0.11441
29.885	0.01312	0.01363	0.01725	0.12076
29.9	0.01309	0.01277	0.01605	0.13136
29.915	0.01271	0.01285	0.01662	0.12712
29.93	0.01344	0.01385	0.01763	0.11017
29.945	0.01278	0.01357	0.01819	0.10381
29.96	0.01277	0.01467	0.01725	0.11441
29.975	0.01331	0.01378	0.01766	0.125
29.99	0.01115	0.01268	0.01713	0.13136
30.005	0.01203	0.01308	0.0183	0.11864
30.02	0.01306	0.01304	0.01745	0.11229
30.035	0.012	0.01322	0.01641	0.10593
30.05	0.01286	0.01258	0.01648	0.10805
30.065	0.01316	0.01305	0.01742	0.11229
30.08	0.01213	0.01324	0.01813	0.11441
30.095	0.01268	0.01364	0.01687	0.14195
30.11	0.01169	0.01456	0.01709	0.12712
30.125	0.01127	0.01344	0.0177	0.11441
30.14	0.01184	0.0135	0.01521	0.08898
30.155	0.01159	0.01268	0.01611	0.11653
30.17	0.01188	0.0133	0.01572	0.12712
30.185	0.01109	0.0126	0.01545	0.11653
30.2	0.01127	0.01226	0.0159	0.12712
30.215	0.0116	0.01224	0.01605	0.12924
30.23	0.01124	0.01203	0.01576	0.08051
30.245	0.01109	0.01244	0.01566	0.10805
30.26	0.01204	0.0128	0.01736	0.10381
30.275	0.0112	0.01244	0.01545	0.10169
30.29	0.01176	0.01234	0.01644	0.09746
30.305	0.01073	0.01253	0.01662	0.11653
30.32	0.01103	0.01261	0.01632	0.11229
30.335	0.012	0.01254	0.01627	0.13136
30.35	0.01128	0.01199	0.01611	0.11441
30.365	0.01229	0.01217	0.0153	0.13136
30.38	0.01149	0.01258	0.01535	0.10169
30.395	0.01163	0.01235	0.01546	0.09322
30.41	0.01087	0.01231	0.01546	0.11229
30.425	0.0112	0.01266	0.01543	0.09958
30.44	0.01203	0.01203	0.01542	0.09958
30.455	0.01045	0.01164	0.01501	0.10169
30.47	0.01147	0.01175	0.01474	0.12076
30.485	0.01143	0.01264	0.01367	0.11441
30.5	0.01039	0.01277	0.01448	0.11864
30.515	0.01201	0.01129	0.01502	0.11017
30.53	0.01086	0.01171	0.01492	0.12712
30.545	0.01181	0.01121	0.014	0.12076
30.56	0.01122	0.01206	0.01489	0.13983
30.575	0.01124	0.01132	0.0148	0.10593
30.59	0.01108	0.01129	0.01464	0.12076
30.605	0.00993	0.01201	0.01491	0.11229
30.62	0.0106	0.0117	0.01483	0.09746
30.635	0.01019	0.01199	0.01375	0.10169
30.65	0.01083	0.01161	0.01413	0.09746
30.665	0.01189	0.01174	0.01401	0.11653
30.68	0.01031	0.01228	0.01407	0.13347
30.695	0.00988	0.01204	0.0145	0.10169
30.71	0.01058	0.01124	0.01507	0.125
30.725	0.00934	0.01122	0.01363	0.11864
30.74	0.01068	0.01104	0.0142	0.13136
30.755	0.00933	0.01094	0.01429	0.09958
30.77	0.00917	0.01118	0.01411	0.12924
30.785	0.01035	0.01093	0.01402	0.11653
30.8	0.01112	0.01149	0.01465	0.11441
30.815	0.00961	0.01131	0.01393	0.11017
30.83	0.00936	0.0121	0.01351	0.10169
30.845	0.0102	0.01145	0.01352	0.11864
30.86	0.01031	0.01126	0.01372	0.12288
30.875	0.01087	0.01156	0.01412	0.10381
30.89	0.0112	0.01139	0.01382	0.12712
30.905	0.01032	0.01045	0.01341	0.125
30.92	0.01013	0.01051	0.0136	0.10805
30.935	0.01103	0.01114	0.014	0.11653
30.95	0.01057	0.01116	0.01349	0.11017
30.965	0.01019	0.01154	0.01332	0.09746
30.98	0.00977	0.01099	0.01357	0.10805
30.995	0.00997	0.01113	0.01321	0.12288
31.01	0.01006	0.01166	0.01333	0.10381
31.025	0.00959	0.01112	0.01326	0.0911
31.04	0.00946	0.01096	0.01359	0.11441
31.055	0.00968	0.01049	0.01243	0.10593
31.07	0.00838	0.00996	0.01231	0.11653
31.085	0.00969	0.01088	0.01335	0.10593
31.1	0.00964	0.0111	0.01321	0.10805
31.115	0.00943	0.01054	0.01423	0.11864
31.13	0.00977	0.01067	0.01415	0.11017
31.145	0.00959	0.01056	0.01292	0.09958
31.16	0.00991	0.00993	0.01309	0.11653
31.175	0.00875	0.01081	0.01327	0.11441
31.19	0.00854	0.01076	0.0125	0.09322
31.205	0.00901	0.01062	0.01275	0.09534
31.22	0.0093	0.01074	0.01236	0.11864
31.235	0.00937	0.00975	0.01342	0.10169
31.25	0.00987	0.01016	0.0142	0.09322
31.265	0.00915	0.01062	0.01319	0.11017
31.28	0.00943	0.01019	0.01376	0.10381
31.295	0.00797	0.01027	0.01323	0.10381
31.31	0.00825	0.00986	0.01228	0.09958
31.325	0.00856	0.01073	0.01293	0.08051
31.34	0.00886	0.01059	0.01233	0.11017
31.355	0.00838	0.00994	0.01249	0.09958
31.37	0.00933	0.00945	0.01238	0.10381
31.385	0.00879	0.01022	0.01318	0.09958
31.4	0.00878	0.01044	0.01221	0.09958
31.415	0.00889	0.01004	0.01201	0.11017
31.43	0.00878	0.00963	0.01223	0.09958
31.445	0.00834	0.00989	0.01289	0.11441
31.46	0.0084	0.01017	0.01279	0.09534
31.475	0.00869	0.01068	0.01278	0.10805
31.49	0.0088	0.01046	0.01305	0.09746
31.505	0.00808	0.01038	0.01273	0.11864
31.52	0.00905	0.0095	0.01302	0.08898
31.535	0.0092	0.00976	0.01228	0.09534
31.55	0.0086	0.00961	0.01171	0.09322
31.565	0.00754	0.00919	0.01268	0.11864
31.58	0.00758	0.00955	0.01228	0.09322
31.595	0.00837	0.00985	0.01293	0.10169
31.61	0.00885	0.00974	0.01174	0.10381
31.625	0.00949	0.01031	0.0114	0.12288
31.64	0.00923	0.0092	0.01229	0.11017
31.655	0.00859	0.009	0.01187	0.09746
31.67	0.00803	0.01013	0.01133	0.09746
31.685	0.00832	0.00885	0.0128	0.08475
31.7	0.00778	0.00997	0.01226	0.09534
31.715	0.00799	0.00994	0.012	0.08475
31.73	0.00918	0.00998	0.01141	0.08686
31.745	0.00866	0.00953	0.01187	0.09534
31.76	0.00741	0.00887	0.01232	0.08263
31.775	0.00827	0.00953	0.01319	0.08898
31.79	0.0077	0.00935	0.01271	0.10805
31.805	0.0077	0.00925	0.0115	0.10805
31.82	0.00778	0.00905	0.01165	0.10169
31.835	0.00812	0.009	0.01182	0.10593
31.85	0.00759	0.00922	0.01086	0.10169
31.865	0.00825	0.00885	0.01121	0.09534
31.88	0.00754	0.00907	0.01044	0.11229
31.895	0.00733	0.00903	0.01021	0.11229
31.91	0.00824	0.0087	0.01072	0.10805
31.925	0.00886	0.00882	0.01166	0.11441
31.94	0.00921	0.00902	0.01164	0.10381
31.955	0.00787	0.00762	0.01097	0.10169
31.97	0.00808	0.00805	0.00997	0.10593
[truncated: 801 more rows]

## Sheet: fig-3d
x-axis	2DPAV-BTT-BP	2DPAV-BTT-BPY	2DPAV-BTT-BT	2DPAV-HATN-P	2DPAV-DMP-TPB
2	0.26167	0.21955	0.54241	0.74188	0.22549
2.015	0.26209	0.22086	0.53645	0.72564	0.22806
2.03	0.26567	0.22312	0.53116	0.70886	0.23027
2.045	0.26504	0.22361	0.52639	0.68182	0.23091
2.06	0.26531	0.22506	0.51937	0.67071	0.23165
2.075	0.27086	0.23004	0.52046	0.66014	0.2344
2.09	0.27394	0.23238	0.5177	0.64848	0.23475
2.105	0.27623	0.23658	0.51528	0.64351	0.23688
2.12	0.28187	0.24114	0.5162	0.62238	0.23857
2.135	0.28306	0.24364	0.51005	0.59611	0.23975
2.15	0.28483	0.24844	0.50634	0.59254	0.2442
2.165	0.28774	0.25414	0.5057	0.58695	0.2487
2.18	0.29508	0.26058	0.50329	0.58096	0.25038
2.195	0.29883	0.26511	0.50218	0.57475	0.25294
2.21	0.3044	0.2693	0.49972	0.55392	0.25797
2.225	0.31064	0.2741	0.50373	0.5467	0.26193
2.24	0.31693	0.28115	0.50446	0.54631	0.26517
2.255	0.3233	0.28674	0.50291	0.52696	0.26738
2.27	0.32904	0.29397	0.4999	0.53054	0.27335
2.285	0.33241	0.29972	0.49888	0.52455	0.2771
2.3	0.34101	0.3066	0.4984	0.51531	0.28456
2.315	0.34949	0.31772	0.5004	0.50194	0.28903
2.33	0.35615	0.32569	0.50505	0.49689	0.29608
2.345	0.3661	0.33496	0.50972	0.48967	0.30256
2.36	0.37168	0.34232	0.51093	0.48819	0.30968
2.375	0.38428	0.35079	0.51362	0.47925	0.31589
2.39	0.39332	0.36078	0.51832	0.48003	0.3223
2.405	0.40149	0.37248	0.5235	0.46845	0.33115
2.42	0.4106	0.38275	0.52454	0.46472	0.34214
2.435	0.42206	0.3937	0.52863	0.4627	0.35123
2.45	0.43455	0.40649	0.53467	0.45828	0.36114
2.465	0.44591	0.41932	0.53955	0.44934	0.36689
2.48	0.45988	0.43185	0.54682	0.44763	0.38047
2.495	0.47539	0.44756	0.55411	0.4526	0.39575
2.51	0.49125	0.46414	0.56108	0.4446	0.40654
2.525	0.50454	0.4832	0.56903	0.44017	0.42054
2.54	0.51941	0.49754	0.57671	0.4352	0.43677
2.555	0.53807	0.51228	0.58454	0.42906	0.45362
2.57	0.56122	0.53567	0.5966	0.42611	0.47529
2.585	0.5793	0.55739	0.60813	0.41834	0.49155
2.6	0.60252	0.58136	0.61753	0.43722	0.51476
2.615	0.62583	0.6106	0.63191	0.44211	0.54069
2.63	0.64824	0.63907	0.63876	0.42867	0.5652
2.645	0.68135	0.67371	0.65398	0.43193	0.59344
2.66	0.70825	0.71012	0.6675	0.42191	0.62283
2.675	0.74587	0.75347	0.68212	0.42587	0.65818
2.69	0.78866	0.80144	0.70398	0.41888	0.69813
2.705	0.82851	0.85319	0.72128	0.415	0.7386
2.72	0.87213	0.89799	0.73528	0.41935	0.77745
2.735	0.92276	0.9504	0.76362	0.42603	0.83272
2.75	0.95802	0.98233	0.78516	0.43248	0.87863
2.765	0.98431	1	0.80687	0.41927	0.92308
2.78	0.99517	0.99707	0.8323	0.4188	0.95892
2.795	1	0.96866	0.86923	0.4324	0.99792
2.81	0.97861	0.9127	0.89587	0.43667	1
2.825	0.93373	0.84392	0.9254	0.43644	0.97948
2.84	0.87343	0.76561	0.95486	0.42984	0.92165
2.855	0.80454	0.6824	0.97223	0.45035	0.843
2.87	0.73962	0.60966	0.99133	0.44274	0.75125
2.885	0.68568	0.549	1	0.44499	0.66354
2.9	0.62369	0.49409	0.99251	0.45291	0.57145
2.915	0.57214	0.44786	0.97254	0.46441	0.49646
2.93	0.52837	0.40784	0.93866	0.4711	0.4328
2.945	0.48807	0.37768	0.9066	0.47949	0.38274
2.96	0.45857	0.35197	0.86755	0.48765	0.34313
2.975	0.43077	0.32558	0.82221	0.49402	0.3105
2.99	0.40368	0.30675	0.77709	0.50124	0.28539
3.005	0.3809	0.29026	0.73056	0.50808	0.26148
3.02	0.35736	0.27438	0.69316	0.52416	0.24244
3.035	0.33944	0.26048	0.65139	0.53054	0.22805
3.05	0.32148	0.24969	0.61477	0.54926	0.21746
3.065	0.30988	0.23823	0.58292	0.55276	0.20337
3.08	0.29536	0.22732	0.55768	0.57102	0.19392
3.095	0.28078	0.21878	0.53137	0.57568	0.1879
3.11	0.27317	0.2113	0.50678	0.58974	0.17882
3.125	0.26626	0.20418	0.48684	0.60078	0.17216
3.14	0.25145	0.19557	0.46365	0.61865	0.16527
3.155	0.24487	0.19059	0.44363	0.63932	0.159
3.17	0.23713	0.18363	0.43121	0.65711	0.1539
3.185	0.23412	0.17964	0.41388	0.66946	0.15022
3.2	0.22513	0.17533	0.40078	0.68974	0.14424
3.215	0.21928	0.17058	0.38511	0.70427	0.13881
3.23	0.21382	0.16579	0.3744	0.72743	0.13582
3.245	0.20733	0.16303	0.36677	0.75796	0.13313
3.26	0.20347	0.15861	0.35586	0.77801	0.13145
3.275	0.19884	0.15441	0.34372	0.78834	0.12528
3.29	0.19325	0.15066	0.33514	0.80435	0.12411
3.305	0.19029	0.14738	0.32496	0.83007	0.12045
3.32	0.18703	0.14396	0.31824	0.85719	0.11782
3.335	0.18329	0.14102	0.31168	0.87444	0.11453
3.35	0.18131	0.1389	0.30779	0.89619	0.11392
3.365	0.17854	0.13637	0.30037	0.90754	0.1115
3.38	0.17594	0.13449	0.29383	0.93714	0.10889
3.395	0.17406	0.1327	0.28891	0.94996	0.10568
3.41	0.17197	0.13084	0.28516	0.96768	0.1047
3.425	0.16695	0.12746	0.27837	0.97374	0.10263
3.44	0.16608	0.12561	0.27537	0.97964	0.10084
3.455	0.16464	0.12559	0.27038	0.98733	0.10009
3.47	0.16284	0.12373	0.26716	0.98236	0.09907
3.485	0.16033	0.12222	0.26367	1	0.09624
3.5	0.15941	0.12206	0.26051	0.9878	0.09592
3.515	0.15803	0.11838	0.25573	0.98228	0.09408
3.53	0.15913	0.1178	0.25349	0.96348	0.0943
3.545	0.15676	0.11748	0.25442	0.93901	0.09295
3.56	0.15558	0.11596	0.24979	0.9136	0.09104
3.575	0.15312	0.11453	0.24746	0.89044	0.08962
3.59	0.15362	0.11394	0.2452	0.86232	0.08835
3.605	0.15209	0.11282	0.23991	0.83294	0.08713
3.62	0.15054	0.11174	0.23923	0.80637	0.08698
3.635	0.14928	0.11014	0.23671	0.77817	0.08519
3.65	0.14733	0.10933	0.23349	0.75781	0.08571
3.665	0.147	0.10825	0.23085	0.72385	0.08415
3.68	0.14753	0.10711	0.23213	0.68858	0.08242
3.695	0.14525	0.10605	0.22984	0.6582	0.08207
3.71	0.14336	0.10607	0.22786	0.62751	0.08243
3.725	0.14319	0.10441	0.22711	0.59363	0.08241
3.74	0.14453	0.10523	0.22711	0.57483	0.08168
3.755	0.14216	0.1053	0.22271	0.55408	0.08132
3.77	0.1429	0.1037	0.22438	0.53162	0.08043
3.785	0.14225	0.10188	0.22073	0.51049	0.07869
3.8	0.14233	0.10265	0.22083	0.48625	0.07811
3.815	0.13978	0.10155	0.21888	0.46752	0.07716
3.83	0.13872	0.10084	0.21823	0.46193	0.07816
3.845	0.13979	0.10187	0.21846	0.44312	0.07629
3.86	0.1381	0.10205	0.21575	0.43108	0.07644
3.875	0.13869	0.10085	0.2158	0.41461	0.07577
3.89	0.13937	0.09982	0.21508	0.40925	0.07625
3.905	0.13755	0.09862	0.21283	0.39736	0.07501
3.92	0.13615	0.09892	0.21361	0.38524	0.07387
3.935	0.13547	0.09862	0.21201	0.37545	0.07363
3.95	0.13586	0.098	0.211	0.36985	0.07266
3.965	0.13593	0.09799	0.21035	0.36208	0.07279
3.98	0.13658	0.09709	0.20921	0.3568	0.07247
3.995	0.13661	0.09708	0.20811	0.34134	0.0729
4.01	0.13718	0.09609	0.20671	0.34064	0.07238
4.025	0.13824	0.09662	0.20626	0.33403	0.07162
4.04	0.13595	0.09604	0.20646	0.32207	0.07172
4.055	0.1356	0.09612	0.20691	0.31865	0.07101
4.07	0.13563	0.0963	0.20423	0.31018	0.07048
4.085	0.13392	0.09596	0.20257	0.30862	0.07161
4.1	0.13543	0.09533	0.20381	0.29953	0.07152
4.115	0.13575	0.09727	0.20408	0.29184	0.07045
4.13	0.135	0.09657	0.20567	0.29169	0.07179
4.145	0.13484	0.09549	0.20117	0.2927	0.07124
4.16	0.13569	0.09466	0.20146	0.28974	0.06976
4.175	0.13446	0.09488	0.201	0.28718	0.06996
4.19	0.13446	0.09738	0.20121	0.28485	0.07061
4.205	0.13497	0.09591	0.20141	0.28493	0.07091
4.22	0.13491	0.09456	0.20007	0.27925	0.06963
4.235	0.13401	0.09531	0.20118	0.27467	0.0694
4.25	0.13372	0.09616	0.20108	0.27545	0.07032
4.265	0.13538	0.09527	0.20017	0.26542	0.06996
4.28	0.13404	0.09607	0.19871	0.26931	0.07031
4.295	0.13305	0.09608	0.19835	0.2683	0.06967
4.31	0.13448	0.09729	0.19909	0.26107	0.06971
4.325	0.13575	0.09739	0.20016	0.26107	0.07043
4.34	0.13743	0.09647	0.19879	0.26884	0.07061
4.355	0.13723	0.09841	0.20162	0.25913	0.07129
4.37	0.13682	0.09801	0.20166	0.25703	0.07212
4.385	0.13757	0.10105	0.20169	0.25587	0.07099
4.4	0.13842	0.10003	0.20059	0.25524	0.06987
4.415	0.14086	0.10086	0.20031	0.25789	0.07075
4.43	0.13952	0.10067	0.19896	0.25291	0.07075
4.445	0.13905	0.10091	0.19795	0.24965	0.07061
4.46	0.14121	0.10224	0.19838	0.25082	0.07202
4.475	0.14155	0.10311	0.19919	0.24747	0.07219
4.49	0.14276	0.10623	0.19934	0.24452	0.07318
4.505	0.14357	0.10578	0.2002	0.24095	0.07377
4.52	0.14367	0.10777	0.19966	0.24476	0.074
4.535	0.14539	0.10873	0.20027	0.24522	0.07505
4.55	0.14912	0.11111	0.20402	0.24141	0.07614
4.565	0.15007	0.1138	0.20378	0.23893	0.07593
4.58	0.15294	0.11594	0.20529	0.23901	0.07888
4.595	0.15491	0.11639	0.20484	0.23963	0.0783
4.61	0.1559	0.12023	0.20434	0.23481	0.07946
4.625	0.15894	0.12182	0.20166	0.23807	0.08134
4.64	0.15908	0.12381	0.20324	0.2345	0.08178
4.655	0.16073	0.12723	0.20439	0.238	0.08318
4.67	0.16444	0.1318	0.20681	0.23753	0.08512
4.685	0.16828	0.13447	0.20777	0.23186	0.08735
4.7	0.17066	0.13908	0.20535	0.23217	0.08814
4.715	0.1758	0.14406	0.21105	0.23473	0.09206
4.73	0.17858	0.14757	0.2089	0.22898	0.09352
4.745	0.18459	0.15443	0.21072	0.22906	0.09639
4.76	0.18854	0.15988	0.21292	0.23147	0.09921
4.775	0.18975	0.1616	0.21383	0.23279	0.10242
4.79	0.19531	0.16666	0.21559	0.23248	0.10481
4.805	0.19938	0.17206	0.21946	0.23349	0.10899
4.82	0.20248	0.17308	0.21864	0.22945	0.10945
4.835	0.20629	0.17343	0.22103	0.23263	0.11066
4.85	0.20432	0.17095	0.22288	0.23256	0.11
4.865	0.20444	0.16655	0.22408	0.23046	0.10972
4.88	0.20185	0.16009	0.22545	0.223	0.11008
4.895	0.19875	0.15481	0.23186	0.22953	0.10698
4.91	0.19426	0.14765	0.23233	0.23341	0.10248
4.925	0.19038	0.14067	0.23484	0.22191	0.09632
4.94	0.18348	0.134	0.23579	0.22354	0.09245
4.955	0.17838	0.12823	0.2377	0.22517	0.08939
4.97	0.17577	0.12444	0.24195	0.23644	0.08651
4.985	0.16939	0.12031	0.24119	0.23139	0.08275
5	0.16663	0.1169	0.2407	0.23279	0.08002
5.015	0.16606	0.11379	0.23873	0.22704	0.07639
5.03	0.16074	0.11114	0.23636	0.22984	0.07353
5.045	0.15587	0.10925	0.23689	0.22696	0.07299
5.06	0.15318	0.10684	0.23106	0.22486	0.07231
5.075	0.15278	0.10442	0.2305	0.22929	0.07096
5.09	0.15098	0.10331	0.2296	0.23333	0.07097
5.105	0.15137	0.10179	0.22585	0.23458	0.07044
5.12	0.14926	0.1006	0.22414	0.2289	0.06952
5.135	0.14652	0.10158	0.22286	0.23869	0.07071
5.15	0.14496	0.09865	0.21888	0.2345	0.06954
5.165	0.14561	0.09794	0.21633	0.23232	0.06925
5.18	0.14356	0.09774	0.21404	0.223	0.07106
5.195	0.14314	0.09883	0.21423	0.22385	0.07215
5.21	0.14174	0.09738	0.21267	0.22246	0.07169
5.225	0.14054	0.09641	0.21153	0.22191	0.07363
5.24	0.14201	0.09609	0.2076	0.22688	0.07279
5.255	0.1414	0.097	0.20954	0.22238	0.07474
5.27	0.14142	0.0955	0.20676	0.22176	0.07596
5.285	0.14039	0.09488	0.20448	0.22137	0.07711
5.3	0.13949	0.09456	0.20233	0.22222	0.0778
5.315	0.13886	0.09558	0.20273	0.22129	0.08026
5.33	0.14044	0.09604	0.19992	0.22448	0.08196
5.345	0.13839	0.0964	0.20112	0.22354	0.0837
5.36	0.14071	0.09648	0.20332	0.22378	0.08489
5.375	0.13994	0.09682	0.20245	0.2195	0.08776
5.39	0.14063	0.09771	0.19862	0.22378	0.09089
5.405	0.13956	0.09831	0.19903	0.22549	0.09363
5.42	0.14107	0.09928	0.19679	0.22168	0.09677
5.435	0.14063	0.098	0.19937	0.22976	0.0996
5.45	0.14253	0.09874	0.19772	0.21562	0.10384
5.465	0.14196	0.09987	0.19631	0.22183	0.1087
5.48	0.14238	0.10121	0.19438	0.21538	0.11227
5.495	0.14262	0.10302	0.19615	0.21849	0.11726
5.51	0.14368	0.10453	0.19758	0.2209	0.12219
5.525	0.14402	0.10435	0.19757	0.22137	0.12693
5.54	0.14346	0.10442	0.19792	0.22362	0.13247
5.555	0.14709	0.10619	0.19694	0.22199	0.13772
5.57	0.147	0.10652	0.19782	0.21756	0.14257
5.585	0.14715	0.10613	0.19666	0.21709	0.14608
5.6	0.14832	0.10654	0.19661	0.22005	0.1496
5.615	0.14766	0.10659	0.19502	0.21531	0.14917
5.63	0.1467	0.10515	0.19741	0.21282	0.14736
5.645	0.14583	0.10469	0.19512	0.21577	0.14257
5.66	0.14455	0.10177	0.19589	0.22494	0.13599
5.675	0.14545	0.09973	0.19767	0.21966	0.12823
5.69	0.14512	0.09829	0.1977	0.21997	0.1216
5.705	0.14359	0.09914	0.19752	0.22486	0.11434
5.72	0.14107	0.09641	0.19726	0.22782	0.10709
5.735	0.13997	0.09437	0.19768	0.22564	0.10066
5.75	0.13963	0.0956	0.20036	0.22067	0.09455
5.765	0.13927	0.09384	0.1986	0.22541	0.08896
5.78	0.13747	0.09331	0.19557	0.21943	0.08495
5.795	0.13765	0.09209	0.19597	0.21414	0.08181
5.81	0.13753	0.09258	0.19844	0.21966	0.0796
5.825	0.13703	0.09157	0.19679	0.21313	0.07714
5.84	0.13508	0.09176	0.19674	0.21841	0.07432
5.855	0.1337	0.09023	0.19515	0.22005	0.07318
5.87	0.13382	0.09006	0.19553	0.22191	0.07182
5.885	0.13403	0.09104	0.19706	0.21593	0.07121
5.9	0.13512	0.09096	0.19641	0.21795	0.07126
5.915	0.13428	0.09012	0.19493	0.22191	0.06908
5.93	0.13506	0.09063	0.19573	0.21803	0.06861
5.945	0.13158	0.08893	0.19376	0.22354	0.06853
5.96	0.13361	0.08882	0.19127	0.22005	0.0657
5.975	0.13297	0.0884	0.19193	0.22354	0.0656
5.99	0.13167	0.09027	0.18948	0.22308	0.06589
6.005	0.13335	0.08918	0.19161	0.22929	0.06541
6.02	0.13236	0.08809	0.18862	0.22137	0.06674
6.035	0.13443	0.08811	0.18975	0.22028	0.06523
6.05	0.13232	0.0889	0.1913	0.22525	0.06403
6.065	0.1317	0.08851	0.18894	0.22137	0.0634
6.08	0.13108	0.08813	0.18889	0.21911	0.06353
6.095	0.13158	0.08775	0.18789	0.22277	0.06374
6.11	0.13246	0.08809	0.18976	0.22036	0.06246
6.125	0.13309	0.08727	0.18906	0.21896	0.06236
6.14	0.13297	0.0885	0.18861	0.2188	0.06301
6.155	0.13036	0.08699	0.1881	0.21383	0.06239
6.17	0.13069	0.08649	0.18819	0.21818	0.06221
6.185	0.12958	0.08688	0.18868	0.21282	0.06158
6.2	0.13257	0.08776	0.18739	0.21694	0.06173
6.215	0.13319	0.08696	0.18638	0.22145	0.06213
6.23	0.12961	0.08745	0.18662	0.22207	0.06213
6.245	0.13024	0.08642	0.18594	0.22401	0.06098
6.26	0.13096	0.08567	0.18656	0.21849	0.06139
6.275	0.13028	0.08526	0.1854	0.21904	0.0623
6.29	0.12979	0.08675	0.18468	0.22253	0.0618
6.305	0.13112	0.08605	0.18372	0.21671	0.06081
6.32	0.1298	0.08557	0.18386	0.21166	0.06106
6.335	0.12971	0.08711	0.1836	0.21709	0.0604
6.35	0.12979	0.08649	0.18549	0.22362	0.061
6.365	0.13072	0.08608	0.18723	0.22261	0.06077
6.38	0.13033	0.08571	0.18658	0.22378	0.06073
6.395	0.13094	0.08541	0.18608	0.22572	0.06115
6.41	0.12927	0.0856	0.18423	0.22012	0.05991
6.425	0.13075	0.08547	0.18348	0.22261	0.06045
6.44	0.1298	0.08427	0.18509	0.21577	0.06051
6.455	0.13051	0.08485	0.18547	0.21849	0.06069
6.47	0.12898	0.08481	0.18538	0.21896	0.05996
6.485	0.12816	0.08517	0.18461	0.21608	0.05978
6.5	0.12915	0.08567	0.18326	0.22012	0.05857
6.515	0.12926	0.08611	0.18341	0.22036	0.05944
6.53	0.12952	0.08586	0.18427	0.21795	0.06008
6.545	0.13142	0.08647	0.1854	0.22036	0.06069
6.56	0.13164	0.08568	0.18571	0.22494	0.05936
6.575	0.13105	0.08608	0.18573	0.22463	0.05885
6.59	0.13016	0.08663	0.18628	0.22277	0.05968
6.605	0.12853	0.08552	0.18619	0.22222	0.05953
6.62	0.1289	0.08679	0.18329	0.22168	0.05964
6.635	0.12769	0.08553	0.18608	0.23015	0.06091
6.65	0.12865	0.08525	0.18286	0.22906	0.05938
6.665	0.12877	0.08577	0.18284	0.22828	0.06016
6.68	0.12844	0.08536	0.18308	0.22618	0.05975
6.695	0.12897	0.0863	0.1823	0.23458	0.05922
6.71	0.1294	0.08539	0.18391	0.23745	0.05938
6.725	0.12838	0.08644	0.18499	0.22867	0.06008
6.74	0.12974	0.08491	0.18458	0.22883	0.05827
6.755	0.13041	0.08429	0.18367	0.23652	0.05948
6.77	0.12774	0.0849	0.18259	0.23714	0.05979
6.785	0.12683	0.08554	0.18221	0.24312	0.05858
6.8	0.12706	0.08422	0.18212	0.24421	0.06001
6.815	0.12904	0.08578	0.1827	0.24724	0.05935
6.83	0.12933	0.08454	0.18234	0.24444	0.05936
6.845	0.13014	0.08494	0.18273	0.24678	0.05933
6.86	0.13001	0.08519	0.17977	0.25416	0.0589
6.875	0.12794	0.08367	0.1814	0.25439	0.05824
6.89	0.12905	0.08436	0.1816	0.25051	0.05911
6.905	0.12963	0.08423	0.18269	0.25579	0.0607
6.92	0.1304	0.08386	0.18324	0.25524	0.06028
6.935	0.13025	0.08477	0.18111	0.2533	0.06191
6.95	0.1288	0.08488	0.18147	0.26014	0.06018
6.965	0.12879	0.08559	0.18157	0.25361	0.05912
6.98	0.12884	0.08558	0.18217	0.2655	0.06176
6.995	0.12852	0.08526	0.18207	0.26364	0.06128
7.01	0.12838	0.08513	0.18407	0.25859	0.06057
7.025	0.12898	0.08559	0.18397	0.26542	0.06117
7.04	0.12888	0.08527	0.18197	0.25975	0.06184
7.055	0.12895	0.08472	0.18232	0.25789	0.06156
7.07	0.12972	0.08445	0.18121	0.24592	0.06169
7.085	0.12942	0.08602	0.17997	0.25245	0.06323
7.1	0.13225	0.08695	0.18194	0.24856	0.06418
7.115	0.13098	0.08628	0.18113	0.24856	0.06397
7.13	0.12968	0.08762	0.18259	0.24794	0.0661
7.145	0.12959	0.08749	0.18274	0.24825	0.06658
7.16	0.12884	0.08704	0.18026	0.24165	0.0663
7.175	0.13064	0.0881	0.18222	0.25035	0.0676
7.19	0.13073	0.08767	0.18072	0.2432	0.07121
7.205	0.1312	0.08833	0.18077	0.23706	0.07176
7.22	0.12943	0.08825	0.18133	0.23613	0.07251
7.235	0.13143	0.09	0.18134	0.23341	0.07284
7.25	0.1304	0.09183	0.18214	0.2345	0.07426
7.265	0.13273	0.0918	0.18138	0.23714	0.07681
7.28	0.13418	0.09293	0.18132	0.23372	0.07948
7.295	0.13401	0.09503	0.18313	0.23714	0.08117
7.31	0.13528	0.09475	0.17945	0.23566	0.08297
7.325	0.13581	0.0952	0.17996	0.2366	0.08549
7.34	0.13685	0.09687	0.17999	0.22813	0.08882
7.355	0.13629	0.09674	0.18291	0.2244	0.09025
7.37	0.1387	0.09712	0.1833	0.2223	0.09339
7.385	0.13876	0.0977	0.18165	0.22308	0.0948
7.4	0.14022	0.0977	0.1821	0.22549	0.09576
7.415	0.14052	0.09668	0.18004	0.22106	0.09562
7.43	0.14055	0.09828	0.1806	0.22168	0.09587
7.445	0.14062	0.09733	0.18022	0.22898	0.09499
7.46	0.14054	0.09524	0.18408	0.22688	0.09231
7.475	0.13965	0.09382	0.18243	0.22401	0.08904
7.49	0.13807	0.09318	0.18066	0.21336	0.08687
7.505	0.13759	0.09243	0.18475	0.21228	0.08324
7.52	0.13664	0.09194	0.18692	0.21686	0.08095
7.535	0.13409	0.09023	0.18542	0.22012	0.07743
7.55	0.13508	0.08969	0.18689	0.21057	0.07497
7.565	0.13359	0.08942	0.18497	0.21041	0.07329
7.58	0.13218	0.08834	0.18409	0.21329	0.07009
7.595	0.13222	0.08778	0.18492	0.21103	0.06844
7.61	0.13192	0.0872	0.1869	0.215	0.06682
7.625	0.13143	0.08731	0.1859	0.21476	0.06415
7.64	0.12879	0.08747	0.18462	0.21873	0.06408
7.655	0.13094	0.08511	0.18197	0.20692	0.06291
7.67	0.12879	0.08525	0.18533	0.2066	0.0612
7.685	0.1304	0.08543	0.18612	0.21018	0.0613
7.7	0.12933	0.08491	0.18352	0.21352	0.06038
7.715	0.12948	0.08475	0.18355	0.208	0.06004
7.73	0.12896	0.08504	0.18413	0.2094	0.05975
7.745	0.12712	0.08429	0.18174	0.20373	0.0591
7.76	0.12727	0.08345	0.18375	0.21282	0.05883
7.775	0.12781	0.08444	0.18375	0.21531	0.05818
7.79	0.12822	0.08495	0.18176	0.21608	0.05807
7.805	0.12709	0.08246	0.18055	0.20684	0.057
7.82	0.12828	0.08288	0.18161	0.21204	0.05772
7.835	0.12746	0.08257	0.18056	0.20653	0.05662
7.85	0.12696	0.08355	0.17988	0.20458	0.05791
7.865	0.12626	0.08334	0.18014	0.20575	0.05701
7.88	0.12462	0.08287	0.1807	0.2115	0.05579
7.895	0.12502	0.0827	0.1802	0.21422	0.05682
7.91	0.12575	0.08337	0.1806	0.20676	0.0573
7.925	0.12603	0.08252	0.18047	0.20575	0.05669
7.94	0.12647	0.0824	0.18075	0.20054	0.05668
7.955	0.12531	0.08183	0.17774	0.20777	0.05719
7.97	0.12328	0.082	0.17745	0.20761	0.05597
7.985	0.12521	0.08218	0.17693	0.19852	0.05514
8	0.12454	0.08203	0.17788	0.20241	0.05571
8.015	0.12508	0.08258	0.17828	0.2087	0.05531
8.03	0.12513	0.08251	0.17877	0.20754	0.05515
8.045	0.12527	0.08181	0.17521	0.20241	0.05519
8.06	0.12578	0.08228	0.17561	0.19922	0.05564
8.075	0.12299	0.08192	0.17409	0.19751	0.05467
8.09	0.12413	0.08124	0.17592	0.19821	0.05506
8.105	0.12386	0.08136	0.17399	0.20132	0.05508
8.12	0.12321	0.08058	0.17622	0.20078	0.05443
8.135	0.12483	0.08121	0.17724	0.20179	0.05528
8.15	0.12409	0.08058	0.17765	0.19829	0.05476
8.165	0.12363	0.08	0.17499	0.19744	0.05447
8.18	0.12292	0.08111	0.17429	0.1979	0.05525
8.195	0.12111	0.08007	0.174	0.20264	0.05335
8.21	0.12203	0.08042	0.17468	0.19713	0.05363
8.225	0.12186	0.08095	0.1733	0.19378	0.05399
8.24	0.12249	0.08071	0.17368	0.19635	0.05345
8.255	0.1229	0.07947	0.17158	0.19627	0.05278
8.27	0.1226	0.07969	0.17215	0.19992	0.05461
8.285	0.12156	0.07987	0.17239	0.19534	0.05424
8.3	0.12171	0.07846	0.17363	0.19627	0.0533
8.315	0.12204	0.07837	0.17295	0.20218	0.05457
8.33	0.12141	0.08058	0.17284	0.19526	0.05312
8.345	0.12124	0.08078	0.17212	0.19308	0.05294
8.36	0.12141	0.07957	0.17155	0.19604	0.05425
8.375	0.12035	0.07857	0.17191	0.19262	0.05414
8.39	0.12133	0.07798	0.17098	0.19969	0.05437
8.405	0.12198	0.07893	0.17272	0.19814	0.05271
8.42	0.12018	0.07895	0.17238	0.19899	0.05361
8.435	0.12004	0.08019	0.1716	0.19814	0.05435
8.45	0.12055	0.07951	0.17383	0.19262	0.05353
8.465	0.1209	0.07841	0.17178	0.19518	0.05375
8.48	0.12097	0.07939	0.17119	0.19736	0.05327
8.495	0.11954	0.07849	0.17038	0.19068	0.05385
8.51	0.12022	0.0779	0.16952	0.19899	0.053
8.525	0.12161	0.07751	0.16971	0.20155	0.0539
8.54	0.12087	0.07816	0.1705	0.19705	0.0545
8.555	0.11937	0.07846	0.17108	0.18866	0.0534
8.57	0.11972	0.07887	0.17075	0.20117	0.05312
8.585	0.11998	0.07804	0.17072	0.19487	0.05179
8.6	0.12027	0.0774	0.1712	0.19775	0.05261
8.615	0.12074	0.07873	0.17065	0.19285	0.05341
8.63	0.11965	0.07754	0.16975	0.19767	0.05319
8.645	0.1193	0.07807	0.16921	0.19231	0.05191
8.66	0.11979	0.07657	0.16881	0.19301	0.0534
8.675	0.11867	0.07763	0.16919	0.19254	0.0528
8.69	0.12033	0.07734	0.16981	0.18749	0.05155
8.705	0.12008	0.07599	0.16728	0.18834	0.05187
8.72	0.11732	0.07629	0.16814	0.1913	0.05303
8.735	0.1198	0.07689	0.16977	0.1965	0.05219
8.75	0.11867	0.0774	0.16749	0.19114	0.05206
8.765	0.11893	0.07733	0.16939	0.1899	0.0526
8.78	0.11926	0.07746	0.1664	0.18959	0.0532
8.795	0.11739	0.07756	0.1648	0.18796	0.05255
8.81	0.11881	0.07687	0.16538	0.18702	0.05218
8.825	0.11952	0.07793	0.16867	0.18936	0.0522
8.84	0.11767	0.0761	0.16717	0.18796	0.05188
8.855	0.11784	0.07526	0.16665	0.18166	0.05133
8.87	0.11675	0.07585	0.167	0.18601	0.05235
8.885	0.11663	0.07729	0.16845	0.19184	0.05203
8.9	0.11769	0.07616	0.16671	0.19394	0.05197
8.915	0.11851	0.0773	0.16516	0.19526	0.05198
8.93	0.1177	0.07659	0.16617	0.19332	0.05196
8.945	0.11833	0.07686	0.16624	0.19122	0.05235
8.96	0.11821	0.07609	0.16478	0.19044	0.05141
8.975	0.11717	0.0755	0.16584	0.18842	0.05216
8.99	0.11775	0.0755	0.16503	0.18376	0.05163
9.005	0.1184	0.0756	0.16316	0.19332	0.05165
9.02	0.11706	0.07487	0.16365	0.19153	0.05182
9.035	0.11682	0.07455	0.166	0.19316	0.05128
9.05	0.11666	0.0746	0.16506	0.19441	0.05118
9.065	0.11711	0.07472	0.16322	0.18788	0.05099
9.08	0.11394	0.07563	0.1632	0.18757	0.0509
9.095	0.11525	0.07528	0.16452	0.19083	0.05149
9.11	0.11611	0.07432	0.16392	0.18547	0.05111
9.125	0.11599	0.07454	0.16308	0.19627	0.05073
9.14	0.11415	0.07476	0.16094	0.19301	0.05142
9.155	0.11574	0.07399	0.1641	0.1906	0.05081
9.17	0.11284	0.07468	0.16048	0.18873	0.05029
9.185	0.11522	0.07551	0.16111	0.18415	0.04998
9.2	0.11501	0.07404	0.16114	0.18827	0.05049
9.215	0.11643	0.07453	0.16177	0.18974	0.05038
9.23	0.11585	0.07411	0.16261	0.18889	0.05096
9.245	0.11365	0.07431	0.16048	0.18765	0.0506
9.26	0.11261	0.07548	0.16268	0.18967	0.05111
9.275	0.11501	0.07431	0.1632	0.18772	0.05141
9.29	0.11501	0.07414	0.161	0.19402	0.05046
9.305	0.11366	0.07334	0.16129	0.18648	0.05028
9.32	0.11445	0.07332	0.16055	0.18982	0.04994
9.335	0.11446	0.07354	0.16143	0.19565	0.05024
9.35	0.11226	0.07372	0.15925	0.19106	0.05022
9.365	0.11343	0.07412	0.15992	0.18563	0.05139
9.38	0.11385	0.07433	0.1597	0.18205	0.05049
9.395	0.11384	0.07348	0.16123	0.18671	0.05097
9.41	0.11267	0.07367	0.16084	0.18819	0.05141
9.425	0.11298	0.07309	0.15915	0.18563	0.04991
9.44	0.11259	0.07346	0.15787	0.1871	0.05147
9.455	0.11375	0.07336	0.15795	0.18601	0.05102
9.47	0.11305	0.07312	0.15796	0.1857	0.04989
9.485	0.11219	0.07318	0.15963	0.18096	0.05192
9.5	0.11371	0.0739	0.15853	0.1812	0.05109
9.515	0.1134	0.0731	0.15728	0.18314	0.05223
9.53	0.11275	0.07288	0.15705	0.18221	0.05335
9.545	0.11139	0.07352	0.15909	0.18019	0.0526
9.56	0.11241	0.07374	0.15868	0.18858	0.05394
9.575	0.11407	0.07448	0.15897	0.18291	0.05317
9.59	0.11289	0.07414	0.15814	0.17863	0.05329
9.605	0.11248	0.07408	0.15711	0.18166	0.05314
9.62	0.11183	0.0745	0.15892	0.185	0.05474
9.635	0.11343	0.07439	0.15874	0.17778	0.05517
9.65	0.1135	0.07501	0.15932	0.17669	0.05525
9.665	0.11299	0.07586	0.15784	0.1791	0.05553
9.68	0.1121	0.07451	0.15601	0.18221	0.05583
9.695	0.11191	0.07362	0.15649	0.18664	0.05553
9.71	0.11256	0.07395	0.15686	0.17941	0.05544
9.725	0.11371	0.0743	0.15789	0.1826	0.05548
9.74	0.11121	0.07416	0.15868	0.18166	0.05517
9.755	0.11107	0.07258	0.15593	0.18089	0.05522
9.77	0.11275	0.07357	0.15864	0.18019	0.05466
9.785	0.11185	0.07289	0.15607	0.17739	0.05456
9.8	0.11112	0.0728	0.15559	0.17405	0.05365
9.815	0.11202	0.07262	0.15483	0.1791	0.05298
9.83	0.11352	0.07285	0.15721	0.18298	0.05339
9.845	0.11159	0.07219	0.15774	0.18555	0.05211
9.86	0.11156	0.07238	0.15649	0.18477	0.05279
9.875	0.11106	0.07207	0.15465	0.17521	0.05158
9.89	0.1114	0.07173	0.15469	0.17428	0.05113
9.905	0.10703	0.07083	0.15692	0.17801	0.05082
9.92	0.10929	0.07155	0.15702	0.17063	0.05075
9.935	0.10878	0.07146	0.15559	0.17506	0.04998
9.95	0.10994	0.07173	0.15521	0.17591	0.04999
9.965	0.10975	0.07079	0.15538	0.18314	0.0499
9.98	0.10826	0.07136	0.1551	0.18314	0.05
9.995	0.10963	0.07034	0.15494	0.17646	0.04949
10.01	0.10879	0.07145	0.15375	0.17793	0.04889
10.025	0.10932	0.07185	0.1551	0.17708	0.04883
10.04	0.11143	0.07109	0.1559	0.18166	0.0492
10.055	0.10947	0.07074	0.15471	0.1777	0.04933
10.07	0.10966	0.07043	0.15466	0.17591	0.04912
10.085	0.10825	0.06895	0.15288	0.18376	0.04812
10.1	0.10826	0.07008	0.15314	0.18127	0.04813
10.115	0.1079	0.0699	0.15113	0.17537	0.04814
10.13	0.1086	0.07102	0.15096	0.17405	0.04836
10.145	0.10741	0.06967	0.15289	0.17343	0.04767
10.16	0.10775	0.06992	0.15309	0.1756	0.04818
10.175	0.10798	0.06931	0.1506	0.17754	0.0486
10.19	0.10795	0.06956	0.15086	0.16923	0.04857
10.205	0.10668	0.06916	0.15018	0.17498	0.04818
10.22	0.10677	0.06996	0.15204	0.17211	0.04766
10.235	0.10529	0.0692	0.15257	0.1763	0.04802
10.25	0.10556	0.06957	0.15211	0.17615	0.0473
10.265	0.10537	0.06884	0.15136	0.17762	0.04732
10.28	0.10608	0.06792	0.15316	0.17273	0.04771
10.295	0.10718	0.06772	0.15024	0.1756	0.04738
10.31	0.10669	0.06733	0.15004	0.17747	0.04637
10.325	0.10545	0.06804	0.14815	0.17521	0.04693
10.34	0.1057	0.06775	0.14858	0.17086	0.04775
10.355	0.10403	0.06848	0.1485	0.18508	0.04684
10.37	0.10422	0.0687	0.14784	0.17374	0.04681
10.385	0.10669	0.06727	0.15112	0.17529	0.04734
10.4	0.10595	0.06905	0.14875	0.17234	0.04735
10.415	0.10589	0.0681	0.14932	0.17234	0.04641
10.43	0.10542	0.06772	0.14903	0.17335	0.04676
10.445	0.10568	0.06702	0.14716	0.17265	0.04732
10.46	0.10412	0.0677	0.14704	0.17366	0.04605
10.475	0.10411	0.06794	0.14816	0.17397	0.04608
10.49	0.10566	0.06725	0.14978	0.17195	0.04547
10.505	0.10606	0.06807	0.14599	0.17397	0.04569
10.52	0.1039	0.06701	0.14694	0.17708	0.04612
10.535	0.10472	0.0674	0.1475	0.17521	0.04597
10.55	0.10523	0.0668	0.14845	0.16457	0.0466
10.565	0.10367	0.06746	0.14686	0.18345	0.04488
10.58	0.10555	0.06749	0.14552	0.17413	0.04526
10.595	0.10485	0.06783	0.14728	0.17234	0.04596
10.61	0.10415	0.06694	0.14772	0.17273	0.04573
10.625	0.10358	0.0673	0.14634	0.17234	0.04505
10.64	0.10308	0.06683	0.14596	0.17249	0.04688
10.655	0.10324	0.06685	0.1474	0.17366	0.04623
10.67	0.10317	0.06645	0.14753	0.1676	0.04543
10.685	0.10326	0.0669	0.14687	0.17226	0.04497
10.7	0.10372	0.06635	0.14399	0.16558	0.0455
10.715	0.10383	0.0663	0.14308	0.17164	0.04552
10.73	0.10422	0.06545	0.14576	0.17257	0.04551
10.745	0.10203	0.06711	0.14604	0.17708	0.04554
10.76	0.1009	0.0658	0.14583	0.17156	0.04499
10.775	0.10326	0.06571	0.1452	0.17063	0.04547
10.79	0.10308	0.06656	0.14363	0.16309	0.04466
10.805	0.10277	0.06558	0.14358	0.1641	0.0442
10.82	0.10101	0.0661	0.14428	0.17413	0.04362
10.835	0.10255	0.06681	0.14334	0.17187	0.0443
10.85	0.1008	0.06631	0.14382	0.1697	0.04461
10.865	0.10214	0.06595	0.1451	0.17102	0.04466
10.88	0.10244	0.06468	0.14531	0.16535	0.04444
10.895	0.10136	0.0648	0.14338	0.16954	0.044
10.91	0.10085	0.06523	0.14253	0.17055	0.04475
10.925	0.10381	0.06598	0.14303	0.17607	0.04428
10.94	0.09964	0.0648	0.14244	0.17669	0.04461
10.955	0.10133	0.06501	0.14326	0.17436	0.04435
10.97	0.10158	0.06484	0.14149	0.16977	0.04424
10.985	0.10114	0.06511	0.14137	0.1669	0.04398
11	0.1012	0.06491	0.14141	0.16325	0.04369
11.015	0.10006	0.06456	0.14217	0.16488	0.04454
11.03	0.1013	0.06502	0.14341	0.16706	0.04403
11.045	0.10067	0.06423	0.14196	0.16426	0.04301
11.06	0.09845	0.06476	0.14354	0.16263	0.04383
11.075	0.09975	0.06469	0.1427	0.16744	0.04412
11.09	0.09987	0.06458	0.1407	0.17312	0.04379
11.105	0.09924	0.06428	0.14016	0.17047	0.04301
11.12	0.10019	0.0641	0.14181	0.16612	0.04252
11.135	0.09962	0.06474	0.14125	0.16581	0.04299
11.15	0.09997	0.0644	0.14027	0.16162	0.04388
11.165	0.09976	0.06477	0.14041	0.15983	0.04388
11.18	0.0981	0.06368	0.14003	0.16255	0.04379
11.195	0.09807	0.06338	0.13969	0.16783	0.04429
11.21	0.09936	0.06341	0.14171	0.16985	0.04456
11.225	0.09875	0.06424	0.14077	0.16465	0.04378
11.24	0.09751	0.06382	0.1396	0.16441	0.04357
11.255	0.09822	0.06435	0.13885	0.16923	0.04386
11.27	0.09937	0.06352	0.13982	0.17257	0.0439
11.285	0.09885	0.06299	0.1384	0.16441	0.04414
11.3	0.0992	0.06404	0.14002	0.16488	0.04437
11.315	0.09699	0.06265	0.13946	0.1697	0.04345
11.33	0.09816	0.06231	0.13746	0.16472	0.04333
11.345	0.09839	0.06287	0.13739	0.16643	0.04387
11.36	0.09762	0.06396	0.13868	0.16597	0.04347
11.375	0.0976	0.06375	0.13769	0.16535	0.04353
11.39	0.09718	0.0637	0.13867	0.16364	0.04377
11.405	0.09767	0.06282	0.13947	0.162	0.04365
11.42	0.09753	0.06248	0.13991	0.16146	0.04349
11.435	0.09804	0.06294	0.13819	0.16053	0.04258
11.45	0.09823	0.06343	0.13879	0.15734	0.04331
11.465	0.09804	0.06295	0.13868	0.16457	0.04362
11.48	0.098	0.06242	0.13779	0.16449	0.04293
11.495	0.09871	0.06282	0.13677	0.16325	0.04242
11.51	0.09701	0.06183	0.13607	0.16022	0.04343
11.525	0.09809	0.06243	0.13676	0.16395	0.04323
11.54	0.09832	0.06252	0.13739	0.15936	0.04359
11.555	0.09732	0.06205	0.13631	0.16247	0.04248
11.57	0.09704	0.06291	0.13678	0.15983	0.04283
11.585	0.09843	0.0624	0.13767	0.16053	0.04296
11.6	0.09658	0.06211	0.13632	0.16169	0.04337
11.615	0.0974	0.06186	0.13625	0.16527	0.0434
11.63	0.09697	0.06179	0.13761	0.16581	0.0418
11.645	0.09621	0.06183	0.13746	0.16511	0.04236
11.66	0.09785	0.06189	0.13653	0.16511	0.04328
11.675	0.09655	0.06239	0.1357	0.15905	0.04309
11.69	0.09742	0.06265	0.135	0.15897	0.0437
11.705	0.09614	0.06211	0.13655	0.15758	0.04321
11.72	0.0951	0.06211	0.1359	0.1655	0.04321
11.735	0.09645	0.06218	0.13515	0.16239	0.04159
11.75	0.09702	0.0618	0.13505	0.15913	0.04195
11.765	0.0967	0.0616	0.13358	0.16045	0.04224
11.78	0.09585	0.0618	0.13621	0.16418	0.04268
11.795	0.09493	0.06065	0.13454	0.15781	0.04295
11.81	0.09644	0.06061	0.13431	0.15859	0.04229
11.825	0.09668	0.06035	0.13389	0.16099	0.04285
11.84	0.09576	0.06152	0.13579	0.16643	0.04255
11.855	0.0953	0.06104	0.13615	0.16402	0.04265
11.87	0.09511	0.0614	0.13657	0.16395	0.04267
11.885	0.09528	0.06173	0.13477	0.16286	0.04211
11.9	0.09629	0.06094	0.13258	0.16449	0.04159
11.915	0.09537	0.06113	0.1341	0.16402	0.04231
11.93	0.09609	0.06229	0.13394	0.1634	0.04309
11.945	0.09643	0.06115	0.13521	0.16643	0.04191
11.96	0.09499	0.06067	0.13376	0.16768	0.04227
11.975	0.0955	0.06092	0.13389	0.15657	0.04226
11.99	0.09657	0.06037	0.13429	0.16247	0.04263
12.005	0.09448	0.06107	0.13443	0.16488	0.04296
12.02	0.09401	0.06109	0.1358	0.16333	0.04168
12.035	0.09553	0.06062	0.13439	0.16946	0.04207
12.05	0.0943	0.05981	0.13251	0.17179	0.04195
12.065	0.09486	0.06077	0.13238	0.16807	0.04122
12.08	0.0944	0.06095	0.13196	0.16247	0.04217
12.095	0.09387	0.06025	0.13128	0.16014	0.04084
12.11	0.09412	0.06086	0.13366	0.16364	0.04169
12.125	0.09358	0.06085	0.13314	0.16426	0.04147
12.14	0.09534	0.06098	0.1347	0.16511	0.0426
12.155	0.09498	0.06035	0.1335	0.16908	0.04204
12.17	0.09345	0.06198	0.13328	0.16558	0.04222
12.185	0.09354	0.06136	0.13082	0.16022	0.04202
12.2	0.0939	0.06122	0.13209	0.16496	0.04254
12.215	0.09582	0.06064	0.13255	0.16783	0.04173
12.23	0.0939	0.06144	0.13269	0.17094	0.04181
12.245	0.09349	0.06064	0.1329	0.16496	0.04252
12.26	0.09396	0.0601	0.1317	0.16301	0.0409
12.275	0.09329	0.06	0.13196	0.16286	0.04191
12.29	0.09373	0.06077	0.13265	0.16193	0.04149
12.305	0.09224	0.06091	0.13307	0.16294	0.04161
12.32	0.09306	0.05926	0.13248	0.16356	0.04049
12.335	0.09074	0.05954	0.12903	0.16014	0.04043
12.35	0.09271	0.05893	0.13193	0.15843	0.04097
12.365	0.09312	0.06	0.13038	0.16434	0.04122
12.38	0.09313	0.05912	0.12955	0.16426	0.04043
12.395	0.09335	0.06028	0.13148	0.16232	0.04163
12.41	0.09154	0.05973	0.12885	0.16535	0.04047
12.425	0.0922	0.05945	0.12936	0.16131	0.0414
12.44	0.09322	0.05849	0.12968	0.16099	0.04018
12.455	0.09235	0.05953	0.13087	0.15983	0.04038
12.47	0.09132	0.05905	0.12937	0.16519	0.0402
12.485	0.09106	0.05858	0.12788	0.16022	0.04024
12.5	0.09203	0.05791	0.13053	0.15695	0.0404
12.515	0.09113	0.05818	0.1276	0.16092	0.03977
12.53	0.09166	0.05911	0.12809	0.16434	0.03989
12.545	0.09093	0.05954	0.12958	0.16294	0.04134
12.56	0.09026	0.05949	0.12937	0.16084	0.03999
12.575	0.0909	0.0592	0.1284	0.16037	0.03994
12.59	0.09166	0.05892	0.12997	0.1589	0.04094
12.605	0.09099	0.05788	0.12995	0.15758	0.04013
12.62	0.09203	0.05862	0.12908	0.16154	0.04103
12.635	0.09145	0.05988	0.12975	0.16169	0.04003
12.65	0.09094	0.05882	0.12884	0.15804	0.03982
12.665	0.091	0.05855	0.12791	0.1547	0.04028
12.68	0.09114	0.05878	0.12785	0.16138	0.03971
12.695	0.09151	0.05921	0.12691	0.16131	0.04038
12.71	0.09133	0.05877	0.12788	0.15633	0.03988
12.725	0.09065	0.05885	0.12702	0.15579	0.04061
12.74	0.09	0.05789	0.12817	0.15462	0.03978
12.755	0.09003	0.05884	0.12808	0.16348	0.04014
12.77	0.09054	0.05808	0.12954	0.16519	0.04017
12.785	0.09165	0.05869	0.12688	0.16076	0.03987
12.8	0.09044	0.0572	0.12698	0.15688	0.04028
12.815	0.08941	0.05755	0.12871	0.15556	0.0392
12.83	0.08806	0.05826	0.12718	0.15478	0.03897
12.845	0.09044	0.05803	0.12865	0.15509	0.03975
12.86	0.09063	0.05765	0.12666	0.15998	0.03926
12.875	0.0916	0.05767	0.1277	0.16022	0.03992
12.89	0.09005	0.05646	0.12771	0.15462	0.04048
12.905	0.09053	0.0575	0.12648	0.15719	0.03911
12.92	0.0901	0.05894	0.12607	0.15657	0.03952
12.935	0.09129	0.05875	0.12667	0.15587	0.03992
12.95	0.08966	0.05706	0.12607	0.15346	0.03938
12.965	0.09037	0.05749	0.12647	0.16107	0.03965
12.98	0.08907	0.05742	0.12535	0.15695	0.03874
12.995	0.089	0.05704	0.12543	0.15664	0.03894
13.01	0.0899	0.05778	0.12517	0.15284	0.03995
13.025	0.0887	0.05679	0.12616	0.15828	0.03877
13.04	0.08939	0.05641	0.12586	0.16131	0.04006
13.055	0.08866	0.0576	0.12564	0.15167	0.03912
13.07	0.08788	0.05752	0.12581	0.15299	0.03969
13.085	0.08949	0.05813	0.12446	0.14856	0.03947
13.1	0.08941	0.05744	0.12533	0.15944	0.03968
13.115	0.08816	0.05718	0.12501	0.15944	0.03946
13.13	0.08897	0.05651	0.12439	0.154	0.03941
13.145	0.08873	0.05676	0.12459	0.14724	0.03951
13.16	0.0887	0.05735	0.12553	0.15074	0.03924
13.175	0.08938	0.05633	0.12747	0.15688	0.03922
13.19	0.09011	0.05716	0.12391	0.14942	0.03891
13.205	0.08813	0.05709	0.12467	0.15703	0.03966
13.22	0.08886	0.05694	0.12539	0.15835	0.0382
13.235	0.08892	0.05674	0.12578	0.16169	0.03895
13.25	0.08889	0.05721	0.12483	0.1582	0.03825
13.265	0.08724	0.05715	0.12335	0.15315	0.0388
13.28	0.08737	0.05664	0.12399	0.162	0.03896
13.295	0.08876	0.05678	0.12411	0.16263	0.03893
13.31	0.08888	0.05695	0.12462	0.15975	0.03934
13.325	0.0886	0.05628	0.12484	0.15804	0.03804
13.34	0.08831	0.05619	0.12329	0.15369	0.03882
13.355	0.08759	0.05557	0.12347	0.15455	0.03962
13.37	0.08788	0.05574	0.12416	0.15594	0.03924
13.385	0.08797	0.05592	0.12418	0.1526	0.0391
13.4	0.08719	0.05564	0.1242	0.15486	0.03894
13.415	0.08677	0.05642	0.12442	0.15214	0.03847
13.43	0.08679	0.05597	0.12406	0.15237	0.03904
13.445	0.08803	0.05562	0.12299	0.15672	0.03807
13.46	0.0867	0.05687	0.12346	0.15299	0.03965
13.475	0.08721	0.05701	0.12299	0.15625	0.03883
13.49	0.08819	0.05698	0.12357	0.15253	0.03885
13.505	0.0878	0.05674	0.12398	0.15556	0.0385
13.52	0.08679	0.05681	0.12228	0.15058	0.03789
13.535	0.08696	0.05667	0.12117	0.15431	0.03941
13.55	0.0876	0.05634	0.1229	0.15369	0.04016
13.565	0.08679	0.05622	0.12318	0.15493	0.03862
13.58	0.08807	0.05569	0.12408	0.15152	0.03823
13.595	0.08807	0.05642	0.12377	0.15229	0.03882
13.61	0.08726	0.05684	0.12564	0.15159	0.03806
13.625	0.08744	0.05597	0.12337	0.14646	0.03849
13.64	0.08714	0.05655	0.1227	0.15074	0.03941
13.655	0.08746	0.0556	0.12249	0.15284	0.03866
13.67	0.08647	0.05598	0.12342	0.15633	0.03897
13.685	0.08546	0.0561	0.12259	0.15066	0.0386
13.7	0.08597	0.05529	0.12342	0.1561	0.03827
13.715	0.08654	0.05618	0.12342	0.15563	0.0383
13.73	0.08654	0.05636	0.12266	0.1526	0.03877
13.745	0.08827	0.05669	0.12246	0.15346	0.0392
13.76	0.08549	0.05613	0.12384	0.15695	0.04009
13.775	0.08553	0.05525	0.12301	0.15672	0.03872
13.79	0.08806	0.05618	0.12274	0.15517	0.0389
13.805	0.08629	0.05724	0.12263	0.15796	0.03893
13.82	0.08708	0.05584	0.12248	0.15478	0.04008
13.835	0.08662	0.05534	0.12246	0.15027	0.03929
13.85	0.08797	0.0553	0.12247	0.15361	0.03917
13.865	0.08744	0.05543	0.1227	0.15524	0.03942
13.88	0.08844	0.05561	0.12352	0.1512	0.03801
13.895	0.08673	0.05524	0.1219	0.1519	0.03821
13.91	0.0862	0.05439	0.12181	0.15221	0.03862
13.925	0.08653	0.05563	0.12186	0.15579	0.03965
13.94	0.08688	0.05587	0.12249	0.15563	0.039
13.955	0.08738	0.05578	0.12072	0.15369	0.03925
13.97	0.08788	0.05615	0.1218	0.15361	0.03985
13.985	0.08659	0.05512	0.12085	0.1582	0.03857
14	0.08663	0.05542	0.12212	0.15703	0.03851
14.015	0.08614	0.05571	0.12232	0.15641	0.03951
14.03	0.0861	0.05516	0.1224	0.1589	0.03963
14.045	0.08603	0.05508	0.12115	0.15897	0.03843
14.06	0.08451	0.05567	0.12005	0.15796	0.03943
14.075	0.08572	0.05571	0.12097	0.15672	0.03949
14.09	0.08651	0.05545	0.12026	0.15789	0.03924
14.105	0.08547	0.05522	0.12143	0.15509	0.04084
14.12	0.08642	0.05466	0.11938	0.15501	0.03911
14.135	0.08537	0.05521	0.12095	0.15229	0.03914
14.15	0.08544	0.05545	0.12024	0.15159	0.03985
14.165	0.08696	0.05578	0.12082	0.15214	0.03948
14.18	0.08681	0.05461	0.12127	0.15726	0.03872
14.195	0.08478	0.05473	0.12064	0.15206	0.03888
14.21	0.08567	0.05464	0.12072	0.15198	0.039
14.225	0.08544	0.0558	0.12095	0.15291	0.03843
14.24	0.08602	0.05566	0.12275	0.16488	0.03984
14.255	0.08678	0.05501	0.12186	0.15299	0.03924
14.27	0.08648	0.05521	0.1211	0.16216	0.03988
14.285	0.08514	0.05608	0.12108	0.16255	0.03926
14.3	0.08634	0.05549	0.12208	0.162	0.0386
14.315	0.08552	0.05517	0.11913	0.15664	0.03859
14.33	0.0854	0.05447	0.11975	0.15346	0.03876
14.345	0.0853	0.0547	0.11938	0.15672	0.03803
14.36	0.08551	0.05513	0.12053	0.15113	0.03957
14.375	0.08477	0.05527	0.11934	0.1512	0.03815
14.39	0.08413	0.05452	0.12059	0.14895	0.03871
14.405	0.08427	0.05455	0.11994	0.14949	0.03842
14.42	0.08471	0.05502	0.11993	0.1561	0.03842
14.435	0.08494	0.05491	0.1199	0.15423	0.03879
14.45	0.08391	0.05528	0.11889	0.15726	0.03823
14.465	0.08333	0.05597	0.12029	0.15742	0.03853
14.48	0.08465	0.05501	0.12062	0.15284	0.03855
14.495	0.0856	0.05506	0.12016	0.15377	0.03909
14.51	0.0843	0.05391	0.1207	0.154	0.03903
14.525	0.08496	0.05482	0.11964	0.15812	0.03858
14.54	0.08608	0.05435	0.11839	0.15765	0.03826
14.555	0.0861	0.05448	0.12069	0.15284	0.03885
14.57	0.0858	0.05444	0.11937	0.15929	0.03878
14.585	0.08618	0.05469	0.12012	0.15929	0.0384
14.6	0.08648	0.05431	0.12003	0.15431	0.0383
14.615	0.08483	0.05405	0.12183	0.16053	0.03866
14.63	0.08477	0.05452	0.11964	0.15625	0.03849
14.645	0.08439	0.05513	0.12094	0.15587	0.03781
14.66	0.08689	0.05467	0.11969	0.15322	0.03878
14.675	0.08619	0.05509	0.11964	0.15695	0.0382
14.69	0.08375	0.05475	0.11844	0.1575	0.03776
14.705	0.08323	0.05429	0.11978	0.14763	0.03896
14.72	0.08434	0.05481	0.12132	0.15509	0.03801
14.735	0.08493	0.05428	0.1219	0.1512	0.03729
14.75	0.0855	0.05461	0.12109	0.16224	0.03822
14.765	0.08622	0.05457	0.12	0.16325	0.03775
14.78	0.08584	0.05445	0.11948	0.15765	0.03893
14.795	0.08625	0.0547	0.11938	0.15322	0.03855
14.81	0.08508	0.05417	0.11895	0.15711	0.03907
14.825	0.08359	0.05423	0.11772	0.15416	0.03791
14.84	0.08518	0.05456	0.11792	0.1547	0.03687
14.855	0.08613	0.0551	0.12091	0.15556	0.03817
14.87	0.08649	0.05494	0.11935	0.15703	0.0381
14.885	0.086	0.05478	0.11941	0.15913	0.03849
14.9	0.08535	0.05425	0.11945	0.15408	0.03899
14.915	0.08507	0.05439	0.1198	0.15183	0.03902
14.93	0.08515	0.05474	0.12086	0.15602	0.03898
14.945	0.08502	0.05504	0.11988	0.15719	0.03846
14.96	0.08502	0.05499	0.12018	0.16488	0.03768
14.975	0.08553	0.0546	0.11972	0.1676	0.0383
14.99	0.08474	0.05434	0.11886	0.15975	0.03789
15.005	0.08424	0.05384	0.11868	0.16744	0.03853
15.02	0.08606	0.05518	0.12097	0.1641	0.03762
15.035	0.08663	0.05555	0.11932	0.16278	0.03901
15.05	0.08626	0.05425	0.11934	0.15299	0.03869
15.065	0.08566	0.05533	0.11969	0.15501	0.0386
15.08	0.0855	0.05473	0.118	0.15929	0.03809
15.095	0.08459	0.05408	0.12	0.16076	0.03919
15.11	0.08401	0.0543	0.11814	0.15843	0.03919
15.125	0.08287	0.05448	0.11899	0.16239	0.03795
15.14	0.08417	0.0547	0.12002	0.16581	0.03835
15.155	0.08553	0.05493	0.12012	0.15921	0.03772
15.17	0.08402	0.05501	0.11951	0.15571	0.03854
15.185	0.08561	0.0546	0.12061	0.15758	0.03849
15.2	0.08505	0.05549	0.11896	0.15828	0.03766
15.215	0.08609	0.05339	0.11908	0.15346	0.03825
15.23	0.08382	0.05321	0.1199	0.15641	0.03793
15.245	0.08509	0.05439	0.11976	0.1575	0.03797
15.26	0.08556	0.05518	0.11951	0.15354	0.0378
15.275	0.08308	0.05346	0.1192	0.1589	0.03803
15.29	0.08486	0.05397	0.12034	0.1669	0.03767
15.305	0.08433	0.05496	0.1196	0.16488	0.03846
15.32	0.0859	0.0547	0.12012	0.16185	0.03869
15.335	0.08449	0.05528	0.11958	0.15998	0.03831
15.35	0.08467	0.05436	0.11843	0.15765	0.03856
15.365	0.08578	0.0543	0.1205	0.16193	0.03914
15.38	0.08585	0.05484	0.11949	0.15284	0.03841
15.395	0.08424	0.0548	0.11872	0.15478	0.03813
15.41	0.08581	0.0546	0.11971	0.1627	0.03864
15.425	0.08484	0.05485	0.1198	0.15556	0.03839
15.44	0.08389	0.05481	0.12041	0.16162	0.03804
15.455	0.08448	0.05447	0.12006	0.15975	0.0381
15.47	0.08493	0.05436	0.11863	0.16674	0.03791
15.485	0.08598	0.05432	0.11899	0.16239	0.03797
15.5	0.08558	0.05451	0.11915	0.16301	0.03781
15.515	0.08591	0.05415	0.11835	0.15781	0.03852
15.53	0.085	0.05417	0.12021	0.15509	0.03844
15.545	0.08432	0.05486	0.11899	0.16154	0.03818
15.56	0.08407	0.0547	0.11661	0.16169	0.03822
15.575	0.08308	0.05439	0.11824	0.15571	0.03847
15.59	0.08351	0.05481	0.11826	0.16092	0.038
15.605	0.0863	0.055	0.11801	0.16014	0.03909
15.62	0.08575	0.0549	0.12049	0.16605	0.03791
15.635	0.08464	0.05456	0.11846	0.1627	0.03816
15.65	0.08527	0.05492	0.11862	0.15929	0.03789
15.665	0.0854	0.05529	0.11938	0.16068	0.03728
15.68	0.0853	0.05544	0.12004	0.16076	0.03811
15.695	0.08507	0.05506	0.11806	0.16333	0.0379
15.71	0.08344	0.0553	0.11966	0.16169	0.03807
15.725	0.0847	0.05549	0.12103	0.16301	0.03775
15.74	0.08638	0.05449	0.12074	0.16146	0.03754
15.755	0.08572	0.0551	0.11902	0.15952	0.0392
15.77	0.0852	0.0541	0.11814	0.16519	0.03843
15.785	0.08577	0.05416	0.12017	0.16923	0.03786
15.8	0.08584	0.05408	0.11993	0.16838	0.03787
15.815	0.08439	0.05517	0.11979	0.16612	0.03878
15.83	0.08306	0.05483	0.11852	0.16589	0.03835
15.845	0.08355	0.05451	0.11953	0.16566	0.03819
15.86	0.08496	0.05463	0.12117	0.1641	0.03858
15.875	0.08447	0.05397	0.11847	0.16418	0.03817
15.89	0.08482	0.05599	0.11939	0.16869	0.03837
15.905	0.08486	0.05453	0.11907	0.16605	0.03867
15.92	0.08524	0.05396	0.12037	0.16527	0.03786
15.935	0.08369	0.05533	0.12072	0.16698	0.03803
15.95	0.08393	0.05518	0.12066	0.16356	0.03866
15.965	0.08464	0.05475	0.12069	0.16775	0.03846
15.98	0.08404	0.05499	0.11862	0.16496	0.03825
15.995	0.08458	0.05475	0.11917	0.16333	0.03855
16.01	0.0842	0.05539	0.11796	0.16954	0.03872
16.025	0.08383	0.0551	0.12052	0.16527	0.03871
16.04	0.08318	0.05572	0.11951	0.16356	0.03828
16.055	0.08499	0.05501	0.12058	0.17063	0.03852
16.07	0.08493	0.05602	0.1194	0.17195	0.03904
16.085	0.08389	0.05496	0.11927	0.16993	0.03857
16.1	0.08312	0.05525	0.11858	0.16605	0.03898
16.115	0.08432	0.05487	0.11784	0.17047	0.03829
16.13	0.08473	0.0558	0.1196	0.16884	0.03728
16.145	0.08575	0.05559	0.11898	0.16659	0.03761
16.16	0.08526	0.05578	0.11936	0.16667	0.03843
16.175	0.08589	0.05606	0.11913	0.17374	0.03877
16.19	0.08478	0.05639	0.11992	0.16395	0.0389
16.205	0.08322	0.05496	0.1187	0.16527	0.03818
16.22	0.08502	0.05573	0.11956	0.17483	0.03775
16.235	0.08461	0.05581	0.12055	0.16985	0.03901
16.25	0.08638	0.05535	0.11861	0.16853	0.03849
16.265	0.08631	0.05556	0.12008	0.16752	0.03866
16.28	0.08538	0.05572	0.11885	0.16674	0.03815
16.295	0.0846	0.05511	0.11995	0.1711	0.0397
16.31	0.08448	0.05694	0.11962	0.17335	0.03941
16.325	0.08396	0.05693	0.11963	0.17032	0.03923
16.34	0.0829	0.05624	0.11894	0.16667	0.03897
16.355	0.08397	0.05545	0.11813	0.16706	0.0384
16.37	0.08546	0.05572	0.12022	0.16706	0.03849
16.385	0.08543	0.05692	0.12043	0.16488	0.03883
16.4	0.08507	0.05698	0.11958	0.16356	0.03807
16.415	0.08566	0.05728	0.12073	0.16371	0.0388
16.43	0.08553	0.05663	0.12002	0.17001	0.03909
16.445	0.08518	0.05643	0.11982	0.16915	0.03821
16.46	0.08605	0.05635	0.11922	0.17405	0.03891
16.475	0.08638	0.05662	0.11998	0.17288	0.03849
16.49	0.08588	0.05554	0.11978	0.16814	0.03849
16.505	0.08546	0.05476	0.12056	0.16876	0.03817
16.52	0.08419	0.05456	0.11768	0.17288	0.03865
16.535	0.08459	0.05446	0.11841	0.16503	0.03863
16.55	0.085	0.05489	0.11979	0.1704	0.03871
16.565	0.08419	0.05462	0.12106	0.17708	0.03905
16.58	0.08464	0.05477	0.11872	0.17475	0.03898
16.595	0.0851	0.05458	0.11911	0.17436	0.03895
16.61	0.08386	0.05517	0.11915	0.16869	0.03972
16.625	0.08462	0.05448	0.12017	0.16931	0.03893
16.64	0.08488	0.05528	0.12078	0.17638	0.03887
16.655	0.08548	0.05566	0.1206	0.17646	0.03865
16.67	0.0853	0.05553	0.12202	0.17918	0.03835
16.685	0.08558	0.05529	0.12235	0.17514	0.0391
16.7	0.08667	0.05391	0.11895	0.17413	0.03762
16.715	0.0869	0.05522	0.12165	0.17226	0.03797
16.73	0.08566	0.05568	0.12147	0.17933	0.03859
16.745	0.08365	0.05515	0.12059	0.17319	0.03873
16.76	0.086	0.05519	0.12053	0.17607	0.03779
16.775	0.08569	0.05512	0.12084	0.17568	0.03922
16.79	0.08462	0.05515	0.11906	0.1777	0.03822
16.805	0.08629	0.05544	0.12129	0.18143	0.03823
16.82	0.08671	0.05535	0.12072	0.17832	0.0382
16.835	0.08514	0.05497	0.11944	0.18034	0.03864
16.85	0.08475	0.05566	0.11978	0.17731	0.0389
16.865	0.08662	0.05636	0.12086	0.18026	0.03863
16.88	0.08389	0.05548	0.12088	0.18197	0.03924
16.895	0.08371	0.05573	0.12159	0.17887	0.03994
16.91	0.08535	0.05509	0.11964	0.17793	0.0398
16.925	0.0853	0.05496	0.11818	0.17879	0.03931
16.94	0.08573	0.05588	0.12127	0.1812	0.03903
16.955	0.08592	0.0562	0.1224	0.18469	0.03871
16.97	0.08509	0.05623	0.12041	0.18174	0.03915
16.985	0.0848	0.0557	0.12099	0.18531	0.03859
17	0.08527	0.05543	0.11878	0.18314	0.03835
17.015	0.08644	0.0554	0.11949	0.18578	0.03801
17.03	0.08572	0.05557	0.11979	0.18143	0.03856
17.045	0.08485	0.05441	0.12001	0.18368	0.03861
17.06	0.08489	0.05558	0.12102	0.18951	0.03873
17.075	0.08581	0.05418	0.12093	0.18726	0.03868
17.09	0.08574	0.05423	0.12197	0.18361	0.03954
17.105	0.0854	0.05498	0.11949	0.18858	0.03795
17.12	0.08514	0.05529	0.12046	0.18524	0.03806
17.135	0.08412	0.05491	0.12026	0.18454	0.03914
17.15	0.08562	0.0552	0.12041	0.18438	0.03837
17.165	0.08555	0.05506	0.12107	0.1878	0.03867
17.18	0.08407	0.05569	0.1222	0.18298	0.03958
17.195	0.08531	0.05503	0.12226	0.18726	0.03874
17.21	0.08559	0.05435	0.121	0.1864	0.03852
17.225	0.08386	0.05568	0.12126	0.18842	0.0391
17.24	0.08641	0.05543	0.12145	0.18772	0.03963
17.255	0.08729	0.05564	0.12118	0.19728	0.03847
17.27	0.08683	0.05544	0.12245	0.19953	0.03869
17.285	0.08578	0.05543	0.12062	0.19153	0.03733
17.3	0.08548	0.05556	0.12116	0.18842	0.03786
17.315	0.08584	0.05575	0.12161	0.19285	0.03839
17.33	0.08641	0.05526	0.1218	0.20008	0.03886
17.345	0.08692	0.0552	0.12147	0.19946	0.03873
17.36	0.08643	0.05507	0.11982	0.20078	0.03897
17.375	0.08587	0.05553	0.12222	0.19907	0.03915
17.39	0.08512	0.05529	0.12052	0.19845	0.03873
17.405	0.08629	0.05466	0.12317	0.19479	0.03905
17.42	0.0867	0.05553	0.12249	0.19782	0.04011
17.435	0.08639	0.05515	0.1221	0.19386	0.03931
17.45	0.08735	0.05633	0.12083	0.19915	0.03888
17.465	0.08634	0.05611	0.11942	0.20031	0.03909
17.48	0.08516	0.05653	0.12115	0.20614	0.03883
17.495	0.08667	0.05616	0.12218	0.20552	0.03911
17.51	0.08754	0.05537	0.12231	0.20404	0.03872
17.525	0.08789	0.05573	0.12208	0.20334	0.03806
17.54	0.08618	0.05587	0.12144	0.20824	0.03966
17.555	0.086	0.05585	0.12138	0.20676	0.03924
17.57	0.086	0.05588	0.12148	0.20132	0.03943
17.585	0.0863	0.05545	0.12197	0.20163	0.03977
17.6	0.08754	0.05527	0.12159	0.20528	0.04064
17.615	0.08651	0.05558	0.12135	0.20194	0.03919
17.63	0.08542	0.05515	0.12048	0.20622	0.03912
17.645	0.08591	0.05547	0.12361	0.20497	0.04004
17.66	0.08743	0.05538	0.1239	0.20723	0.03952
17.675	0.08749	0.05624	0.12163	0.20155	0.0387
17.69	0.08637	0.05576	0.12253	0.20575	0.03904
17.705	0.08492	0.05535	0.12156	0.19845	0.03917
17.72	0.08662	0.05554	0.12304	0.20389	0.03928
17.735	0.08604	0.05608	0.12252	0.20171	0.03921
17.75	0.08554	0.05556	0.12204	0.20614	0.03833
17.765	0.08611	0.05645	0.12229	0.20746	0.03859
17.78	0.08704	0.05553	0.12438	0.20342	0.03849
17.795	0.0864	0.055	0.1197	0.19487	0.03813
17.81	0.08754	0.0557	0.12248	0.19145	0.03919
17.825	0.08668	0.05642	0.12115	0.19627	0.04033
17.84	0.08698	0.05615	0.12078	0.20171	0.03987
17.855	0.08564	0.0556	0.12134	0.20054	0.03955
17.87	0.0876	0.05567	0.11926	0.20008	0.04066
17.885	0.08646	0.05557	0.12191	0.20629	0.04045
17.9	0.08588	0.05589	0.12263	0.20194	0.03967
17.915	0.08711	0.05487	0.12237	0.19969	0.03912
17.93	0.08458	0.05578	0.12138	0.20295	0.03866
17.945	0.08537	0.05635	0.12214	0.19627	0.0403
17.96	0.08733	0.0558	0.12174	0.19277	0.04
17.975	0.08774	0.05682	0.12318	0.20039	0.03914
17.99	0.08777	0.05683	0.12176	0.19736	0.03999
18.005	0.08553	0.05554	0.12132	0.19814	0.03994
18.02	0.08582	0.05525	0.12163	0.19588	0.0396
18.035	0.0863	0.05542	0.12303	0.19713	0.0397
18.05	0.08607	0.05482	0.12259	0.19635	0.0405
18.065	0.08551	0.05566	0.12303	0.20109	0.03988
18.08	0.0867	0.05543	0.12313	0.19713	0.0398
18.095	0.08594	0.05465	0.12069	0.19915	0.03958
18.11	0.08518	0.05483	0.12017	0.19782	0.0395
18.125	0.08543	0.05469	0.12079	0.19806	0.03932
18.14	0.08604	0.05545	0.12103	0.19915	0.03912
18.155	0.08667	0.05526	0.12034	0.19464	0.03929
18.17	0.08622	0.05517	0.12224	0.19262	0.04006
18.185	0.08498	0.05589	0.12342	0.19674	0.03936
18.2	0.08635	0.05511	0.12153	0.19479	0.03892
18.215	0.08544	0.0552	0.12129	0.1927	0.03951
18.23	0.08642	0.05581	0.12255	0.1951	0.03975
18.245	0.08618	0.05485	0.12283	0.19409	0.03885
18.26	0.08689	0.05573	0.12276	0.19448	0.03868
18.275	0.08556	0.05548	0.12126	0.19697	0.03911
18.29	0.08632	0.05521	0.12126	0.1958	0.04026
18.305	0.08593	0.05493	0.12139	0.19565	0.03964
18.32	0.08649	0.05472	0.12225	0.19332	0.03963
18.335	0.08608	0.05462	0.12253	0.19409	0.03972
18.35	0.08605	0.05565	0.12242	0.19301	0.03896
18.365	0.08426	0.05548	0.12117	0.20031	0.03959
18.38	0.08524	0.05572	0.1215	0.20194	0.03895
18.395	0.08563	0.05636	0.12241	0.19262	0.03871
18.41	0.08546	0.05616	0.12311	0.19736	0.03918
18.425	0.08781	0.05518	0.12252	0.19837	0.03926
18.44	0.08588	0.05481	0.12181	0.20078	0.03926
18.455	0.08485	0.05513	0.12305	0.20163	0.04009
18.47	0.08648	0.0548	0.12218	0.19736	0.03926
18.485	0.08554	0.05565	0.12131	0.19767	0.04018
18.5	0.08565	0.05489	0.1219	0.20078	0.0396
18.515	0.08528	0.05471	0.12123	0.19277	0.03925
18.53	0.08508	0.05522	0.12051	0.19806	0.03935
18.545	0.08546	0.05405	0.12024	0.19184	0.03965
18.56	0.08506	0.05493	0.12001	0.1965	0.0401
18.575	0.08534	0.05552	0.12173	0.19821	0.03973
18.59	0.08519	0.05494	0.12237	0.19611	0.03907
18.605	0.08582	0.05439	0.12212	0.19386	0.03913
18.62	0.08568	0.05497	0.12247	0.192	0.04005
18.635	0.08621	0.05499	0.12094	0.19441	0.03917
18.65	0.08616	0.05535	0.12197	0.18943	0.03921
18.665	0.08552	0.05557	0.12231	0.19433	0.03922
18.68	0.08524	0.05548	0.12263	0.19573	0.03857
18.695	0.08531	0.05478	0.12169	0.1913	0.03986
18.71	0.0848	0.05445	0.12086	0.18788	0.03928
18.725	0.08395	0.05618	0.12176	0.18951	0.03854
18.74	0.08613	0.05492	0.12014	0.1965	0.03855
18.755	0.08494	0.05374	0.12058	0.19417	0.03906
18.77	0.08473	0.05465	0.11962	0.19363	0.03944
18.785	0.08375	0.05541	0.11862	0.18469	0.03992
18.8	0.0844	0.05482	0.11986	0.19254	0.03968
18.815	0.08468	0.05608	0.12149	0.19037	0.04053
18.83	0.08425	0.05543	0.12046	0.19083	0.04026
18.845	0.0843	0.05517	0.12245	0.19021	0.03964
18.86	0.08572	0.05473	0.12259	0.18811	0.03909
18.875	0.08529	0.05475	0.12161	0.19347	0.04
18.89	0.08521	0.05506	0.12185	0.19534	0.04029
18.905	0.08636	0.05573	0.12063	0.1958	0.03929
18.92	0.08306	0.05559	0.12127	0.18951	0.03849
18.935	0.08445	0.05485	0.12075	0.19013	0.03824
18.95	0.08509	0.05583	0.12102	0.19378	0.03883
18.965	0.0854	0.05521	0.11945	0.19044	0.0397
18.98	0.08596	0.05506	0.11994	0.18889	0.04005
18.995	0.08516	0.05567	0.12163	0.1906	0.03931
19.01	0.08502	0.05561	0.12121	0.18648	0.03934
19.025	0.08544	0.0559	0.12169	0.18811	0.03946
19.04	0.08479	0.05488	0.11982	0.18928	0.03902
19.055	0.08483	0.05509	0.11897	0.1927	0.03968
19.07	0.08436	0.05585	0.12002	0.18858	0.03924
19.085	0.08484	0.05564	0.12039	0.18772	0.03968
19.1	0.08563	0.05467	0.1204	0.18904	0.03887
19.115	0.08562	0.05413	0.11927	0.18726	0.03829
19.13	0.08473	0.05357	0.11869	0.18485	0.03815
19.145	0.08518	0.05462	0.11923	0.17786	0.03953
19.16	0.08568	0.05419	0.11998	0.18741	0.03982
19.175	0.08429	0.05494	0.11968	0.19223	0.03916
19.19	0.08531	0.05357	0.11975	0.18827	0.03896
19.205	0.08531	0.05492	0.1213	0.18928	0.0395
19.22	0.08385	0.05434	0.11918	0.18726	0.03876
19.235	0.08504	0.05381	0.12024	0.18656	0.03884
19.25	0.08458	0.05467	0.12094	0.19169	0.03987
19.265	0.08448	0.05472	0.12001	0.18982	0.03972
19.28	0.08428	0.05484	0.12003	0.18974	0.03937
19.295	0.08458	0.05511	0.11981	0.18998	0.03926
19.31	0.08485	0.05439	0.12104	0.19005	0.0395
19.325	0.0844	0.05471	0.12005	0.18695	0.03849
19.34	0.08353	0.0542	0.11899	0.18866	0.03944
19.355	0.08332	0.05399	0.12007	0.18555	0.038
19.37	0.08306	0.05493	0.1181	0.18275	0.03929
19.385	0.08461	0.05424	0.1182	0.18757	0.0396
19.4	0.08589	0.05377	0.11906	0.18469	0.03873
19.415	0.08468	0.05399	0.11751	0.18539	0.03897
19.43	0.08419	0.05432	0.11869	0.18967	0.03789
19.445	0.08414	0.05346	0.11844	0.18656	0.03856
19.46	0.08445	0.05397	0.11923	0.18392	0.0392
19.475	0.08447	0.05408	0.11837	0.18345	0.03926
19.49	0.0842	0.05445	0.11989	0.17988	0.0389
19.505	0.08502	0.05461	0.11947	0.18275	0.03957
19.52	0.08372	0.05377	0.11934	0.18407	0.03925
19.535	0.08366	0.05381	0.11969	0.18508	0.03925
19.55	0.08397	0.05335	0.11795	0.18733	0.03929
19.565	0.08296	0.05301	0.11756	0.18306	0.0388
19.58	0.08309	0.05388	0.11797	0.18384	0.03789
19.595	0.08188	0.05366	0.11881	0.1826	0.03837
19.61	0.08242	0.0536	0.11962	0.19075	0.03924
19.625	0.08341	0.05477	0.11776	0.18539	0.03943
19.64	0.08339	0.05475	0.11899	0.18547	0.03842
19.655	0.08312	0.05393	0.11926	0.18943	0.03926
19.67	0.08337	0.05447	0.11934	0.1843	0.03916
19.685	0.08193	0.05388	0.11695	0.18858	0.03899
19.7	0.0826	0.0532	0.11725	0.19044	0.03935
19.715	0.08171	0.05298	0.11734	0.185	0.03849
19.73	0.08236	0.05317	0.11736	0.18632	0.03841
19.745	0.08372	0.05361	0.11679	0.18415	0.03813
19.76	0.08304	0.05428	0.11786	0.18329	0.0381
19.775	0.08349	0.05389	0.11849	0.18757	0.03839
19.79	0.0818	0.05361	0.11737	0.18765	0.03843
19.805	0.08172	0.05394	0.11761	0.18741	0.03738
19.82	0.08375	0.0542	0.11804	0.18221	0.03806
19.835	0.08303	0.05373	0.11676	0.18337	0.03782
19.85	0.08138	0.05301	0.11559	0.18788	0.03834
19.865	0.08198	0.05269	0.11655	0.18329	0.03781
19.88	0.08356	0.05354	0.11678	0.18726	0.03841
19.895	0.08101	0.053	0.11729	0.18454	0.03818
19.91	0.08232	0.05389	0.11606	0.18011	0.03796
19.925	0.08148	0.0523	0.11657	0.18454	0.03777
19.94	0.0823	0.05219	0.11657	0.18485	0.03873
19.955	0.08252	0.05278	0.11361	0.17956	0.03818
19.97	0.08268	0.05233	0.11563	0.18096	0.03848
19.985	0.08316	0.05256	0.11633	0.17708	0.03752
20	0.08245	0.05367	0.11695	0.1871	0.03828
20.015	0.08085	0.0522	0.11744	0.18127	0.038
20.03	0.08125	0.05344	0.11706	0.18221	0.03881
20.045	0.0807	0.05284	0.1162	0.18159	0.03891
20.06	0.0805	0.05207	0.11733	0.17832	0.03854
20.075	0.08182	0.0531	0.11669	0.18011	0.03838
20.09	0.08215	0.05292	0.11529	0.17871	0.03803
20.105	0.08089	0.05276	0.11561	0.17956	0.03801
20.12	0.08147	0.05285	0.11529	0.18182	0.03847
20.135	0.08088	0.05282	0.11436	0.17226	0.03744
20.15	0.08066	0.05229	0.11526	0.17747	0.03672
20.165	0.08101	0.05297	0.11379	0.17941	0.03764
20.18	0.08085	0.0518	0.11319	0.18151	0.03756
20.195	0.07976	0.05192	0.1155	0.18213	0.03726
20.21	0.08121	0.05179	0.11629	0.18127	0.03704
20.225	0.08059	0.05247	0.11452	0.17459	0.03755
20.24	0.08077	0.05261	0.11474	0.18096	0.0373
20.255	0.07994	0.05219	0.11464	0.1791	0.03738
20.27	0.0808	0.05248	0.11489	0.17296	0.03742
20.285	0.07985	0.05257	0.11536	0.17304	0.03723
20.3	0.07931	0.05187	0.113	0.17584	0.03693
20.315	0.08095	0.05111	0.11422	0.18011	0.03744
20.33	0.08085	0.05194	0.11314	0.17327	0.03864
20.345	0.07951	0.05085	0.1144	0.17521	0.03871
20.36	0.07874	0.05099	0.11481	0.17397	0.0374
20.375	0.07872	0.05084	0.11235	0.17288	0.03658
20.39	0.07997	0.05163	0.11265	0.17009	0.03687
20.405	0.08026	0.05109	0.11384	0.1742	0.03786
20.42	0.07891	0.05162	0.11367	0.1728	0.038
20.435	0.08001	0.0519	0.11316	0.17459	0.0385
20.45	0.07953	0.0521	0.11322	0.1791	0.03818
20.465	0.07975	0.05242	0.11427	0.17397	0.03878
20.48	0.07932	0.05215	0.1118	0.1784	0.0373
20.495	0.07983	0.05129	0.11279	0.17327	0.03668
20.51	0.07916	0.05135	0.11147	0.1662	0.03791
20.525	0.07834	0.05063	0.11194	0.17591	0.03701
20.54	0.07785	0.05075	0.11097	0.1763	0.03671
20.555	0.07902	0.05161	0.11221	0.17444	0.03695
20.57	0.07835	0.05139	0.11258	0.17009	0.03723
20.585	0.07794	0.05145	0.11231	0.17591	0.03706
20.6	0.07862	0.05116	0.11188	0.16775	0.03672
20.615	0.07892	0.05114	0.11116	0.17521	0.037
20.63	0.07859	0.05072	0.11114	0.1742	0.03714
20.645	0.07688	0.05085	0.11008	0.16729	0.03711
20.66	0.07779	0.05018	0.1105	0.17451	0.03645
20.675	0.07751	0.05081	0.11239	0.17304	0.03641
20.69	0.07694	0.05074	0.11152	0.16472	0.03676
20.705	0.07694	0.05092	0.11177	0.16706	0.03735
20.72	0.07775	0.0498	0.10978	0.16519	0.03648
20.735	0.07702	0.04987	0.10955	0.16698	0.03606
20.75	0.07798	0.04981	0.10922	0.17529	0.03692
20.765	0.07707	0.04975	0.10876	0.16597	0.0374
20.78	0.07701	0.05061	0.10896	0.17211	0.03721
20.795	0.07744	0.05048	0.11071	0.1683	0.03664
20.81	0.07659	0.05116	0.11013	0.17552	0.03636
20.825	0.07842	0.05091	0.11125	0.17179	0.0374
20.84	0.07713	0.05056	0.10751	0.1711	0.03632
20.855	0.07644	0.04955	0.10734	0.16985	0.03572
20.87	0.0764	0.04965	0.10743	0.16566	0.03664
20.885	0.07851	0.04949	0.10962	0.16682	0.03713
20.9	0.07786	0.04934	0.10886	0.16597	0.03671
20.915	0.0765	0.04897	0.10752	0.16667	0.03619
20.93	0.07511	0.04898	0.10787	0.162	0.03619
20.945	0.07539	0.04938	0.10834	0.16962	0.03589
20.96	0.07479	0.04882	0.10875	0.16908	0.03605
20.975	0.07597	0.0489	0.10968	0.17102	0.03578
20.99	0.0749	0.04859	0.10722	0.16845	0.03643
21.005	0.07546	0.04908	0.109	0.17405	0.03592
21.02	0.07445	0.04907	0.10956	0.16674	0.03581
21.035	0.07479	0.04872	0.10802	0.16799	0.03713
21.05	0.07405	0.04965	0.10839	0.17001	0.03658
21.065	0.07486	0.04942	0.10834	0.16721	0.03595
21.08	0.07561	0.04892	0.1082	0.16154	0.03668
21.095	0.07533	0.04852	0.1085	0.16527	0.03605
21.11	0.07528	0.04927	0.10799	0.16659	0.03578
21.125	0.07505	0.049	0.10664	0.17164	0.03588
21.14	0.07479	0.04874	0.10484	0.15789	0.03543
21.155	0.07349	0.04876	0.10489	0.16496	0.03661
21.17	0.07408	0.04814	0.10547	0.16535	0.03519
21.185	0.07514	0.04843	0.10648	0.1683	0.03487
21.2	0.07462	0.04869	0.10654	0.16768	0.0359
21.215	0.07546	0.04834	0.10544	0.1655	0.03682
21.23	0.07419	0.04751	0.10403	0.15625	0.03578
21.245	0.07438	0.04793	0.10465	0.16068	0.03626
21.26	0.07392	0.04737	0.10444	0.15866	0.03585
21.275	0.07337	0.04798	0.10568	0.16131	0.03582
21.29	0.07373	0.0481	0.10582	0.16597	0.0356
21.305	0.07399	0.04733	0.10371	0.16208	0.03593
21.32	0.07393	0.04742	0.10561	0.16076	0.03617
21.335	0.07457	0.04767	0.10727	0.16325	0.03591
21.35	0.07386	0.04845	0.10612	0.15672	0.03552
21.365	0.07421	0.04811	0.10443	0.15268	0.03579
21.38	0.07143	0.04735	0.103	0.16014	0.03556
21.395	0.07027	0.04799	0.10249	0.16255	0.03576
21.41	0.0737	0.04766	0.10316	0.16348	0.03431
21.425	0.07449	0.04715	0.1043	0.16037	0.03489
21.44	0.07348	0.04715	0.10353	0.15789	0.03547
21.455	0.07305	0.04816	0.1027	0.15571	0.03445
21.47	0.07225	0.04766	0.10537	0.1603	0.03547
21.485	0.0715	0.04719	0.10279	0.15268	0.03485
21.5	0.07228	0.04688	0.10395	0.15866	0.0368
21.515	0.07148	0.04803	0.10181	0.15253	0.0362
21.53	0.07345	0.04744	0.10243	0.15548	0.03427
21.545	0.07184	0.04741	0.1025	0.15812	0.03494
21.56	0.07111	0.04682	0.09982	0.16045	0.03447
21.575	0.07089	0.0466	0.10142	0.14872	0.03445
21.59	0.07121	0.04701	0.10183	0.15641	0.03467
21.605	0.07133	0.04683	0.1035	0.15625	0.03428
21.62	0.07186	0.04573	0.10283	0.14895	0.03445
21.635	0.07028	0.04626	0.10192	0.15105	0.03472
21.65	0.06921	0.0462	0.10151	0.15563	0.0352
21.665	0.07124	0.047	0.10357	0.15618	0.03422
21.68	0.0713	0.04702	0.1028	0.15299	0.03425
21.695	0.07042	0.04597	0.10163	0.15058	0.03518
21.71	0.07083	0.04659	0.10091	0.15354	0.03452
21.725	0.07049	0.04571	0.10063	0.15136	0.03412
21.74	0.0706	0.04619	0.10042	0.15144	0.03443
21.755	0.07056	0.04703	0.10219	0.15136	0.03452
21.77	0.07036	0.04605	0.10083	0.15128	0.03464
21.785	0.07041	0.04607	0.10091	0.1526	0.03517
21.8	0.07032	0.04656	0.09952	0.15221	0.03474
21.815	0.06953	0.04603	0.09865	0.14957	0.03404
21.83	0.07083	0.04703	0.09883	0.15284	0.03477
21.845	0.07053	0.04501	0.09809	0.1481	0.03348
21.86	0.06937	0.04601	0.10001	0.15284	0.0339
21.875	0.06912	0.04556	0.10065	0.15004	0.03351
21.89	0.06971	0.04562	0.10067	0.14483	0.03372
21.905	0.06871	0.04559	0.09909	0.14755	0.03402
21.92	0.06833	0.0464	0.0985	0.14996	0.0352
21.935	0.06779	0.04637	0.09762	0.14305	0.03312
21.95	0.06947	0.04537	0.09778	0.15058	0.03323
21.965	0.06949	0.04524	0.09894	0.14545	0.03414
21.98	0.06954	0.04472	0.09907	0.14429	0.03406
21.995	0.06756	0.0449	0.09959	0.14491	0.03358
22.01	0.0682	0.04534	0.0988	0.14957	0.03407
22.025	0.06778	0.04474	0.09776	0.14965	0.034
22.04	0.07017	0.04409	0.0972	0.14592	0.03399
22.055	0.06877	0.0447	0.09886	0.14491	0.03345
22.07	0.06671	0.04453	0.09886	0.15066	0.03325
22.085	0.06847	0.04483	0.09655	0.1425	0.0333
22.1	0.06726	0.04537	0.09646	0.14103	0.03364
22.115	0.06798	0.04454	0.09752	0.14087	0.03416
22.13	0.06804	0.04453	0.09631	0.14258	0.0333
22.145	0.06663	0.04404	0.09454	0.14499	0.03292
22.16	0.06603	0.04381	0.09608	0.13947	0.03282
22.175	0.06681	0.04416	0.09587	0.13784	0.03271
22.19	0.06749	0.0442	0.09651	0.13598	0.03317
22.205	0.06709	0.04432	0.09714	0.13901	0.03386
22.22	0.06727	0.04466	0.0964	0.14483	0.03324
22.235	0.06681	0.04381	0.09481	0.13621	0.03337
22.25	0.06603	0.0437	0.09566	0.14266	0.03399
22.265	0.06728	0.04342	0.09589	0.13994	0.03266
22.28	0.0655	0.04257	0.09479	0.1397	0.03317
22.295	0.06618	0.04328	0.09557	0.13831	0.0333
22.31	0.06483	0.04279	0.09481	0.13761	0.03295
22.325	0.06586	0.04377	0.0957	0.13574	0.03336
22.34	0.06579	0.04398	0.09523	0.1345	0.03341
22.355	0.06563	0.04309	0.09395	0.13217	0.03252
22.37	0.06575	0.04269	0.09366	0.13629	0.03224
22.385	0.0645	0.04225	0.09304	0.13939	0.03247
22.4	0.06538	0.04305	0.09087	0.13279	0.03248
22.415	0.06556	0.04216	0.09143	0.13551	0.03216
22.43	0.06429	0.04216	0.09336	0.13131	0.03243
22.445	0.06584	0.0421	0.09379	0.13178	0.03305
22.46	0.06431	0.04204	0.09084	0.13566	0.03215
22.475	0.06551	0.04203	0.09247	0.13543	0.03286
22.49	0.06462	0.04172	0.09287	0.13691	0.03205
22.505	0.06383	0.0418	0.09203	0.13302	0.03229
22.52	0.06247	0.04189	0.09205	0.13465	0.03203
22.535	0.06333	0.04174	0.0907	0.13287	0.03215
22.55	0.06279	0.04114	0.09199	0.13411	0.03097
22.565	0.06275	0.04143	0.09122	0.1296	0.03194
22.58	0.06375	0.04204	0.09169	0.13341	0.03176
22.595	0.06285	0.042	0.0909	0.13302	0.03185
22.61	0.06367	0.04065	0.09098	0.13372	0.03155
22.625	0.06532	0.04147	0.09173	0.13225	0.03237
22.64	0.06326	0.04152	0.09151	0.13155	0.03196
22.655	0.06288	0.04074	0.0911	0.12618	0.03162
22.67	0.06246	0.042	0.09004	0.13209	0.0318
22.685	0.06305	0.04199	0.09068	0.12937	0.03208
22.7	0.06163	0.03999	0.08832	0.12362	0.03115
22.715	0.06213	0.04114	0.09015	0.1317	0.03129
22.73	0.06291	0.04041	0.08874	0.11981	0.03077
22.745	0.06295	0.04062	0.09117	0.12323	0.03021
22.76	0.06185	0.04188	0.08946	0.12976	0.03012
22.775	0.06057	0.04115	0.08799	0.12603	0.03079
22.79	0.06165	0.0396	0.08831	0.12991	0.0316
22.805	0.06108	0.0409	0.08932	0.13271	0.03087
22.82	0.06231	0.04035	0.08885	0.12758	0.03081
22.835	0.06164	0.03989	0.0882	0.12782	0.03137
22.85	0.06181	0.04045	0.08839	0.1244	0.03075
22.865	0.06076	0.04029	0.08767	0.12246	0.03096
22.88	0.06184	0.04008	0.08849	0.12494	0.03007
22.895	0.06097	0.04099	0.08939	0.12898	0.02973
22.91	0.06054	0.03971	0.0887	0.12914	0.03038
22.925	0.06071	0.04008	0.0872	0.12766	0.03148
22.94	0.06064	0.03956	0.08503	0.1237	0.03094
22.955	0.06088	0.03899	0.08563	0.12207	0.03026
22.97	0.06003	0.03923	0.08626	0.12541	0.03063
22.985	0.05975	0.03959	0.08561	0.12541	0.03096
23	0.05954	0.03929	0.08659	0.1272	0.03053
23.015	0.05994	0.04002	0.08702	0.11678	0.03114
23.03	0.05842	0.03953	0.0861	0.12183	0.02922
23.045	0.05936	0.03909	0.08646	0.11981	0.03016
23.06	0.06025	0.03965	0.08487	0.12463	0.03004
23.075	0.05804	0.03931	0.08582	0.12075	0.03033
23.09	0.05803	0.03985	0.08517	0.12067	0.02947
23.105	0.05883	0.04046	0.08532	0.12253	0.0294
23.12	0.05888	0.03872	0.08552	0.12207	0.02966
23.135	0.0589	0.03855	0.08598	0.1181	0.02982
23.15	0.05807	0.03856	0.08548	0.12036	0.02955
23.165	0.05826	0.03895	0.08503	0.12106	0.02891
23.18	0.05819	0.03838	0.08443	0.12735	0.03006
23.195	0.0575	0.03888	0.08301	0.12207	0.02962
23.21	0.05813	0.03836	0.08396	0.11888	0.0299
23.225	0.05781	0.03914	0.08255	0.11694	0.03044
23.24	0.05792	0.03792	0.08312	0.11484	0.0294
23.255	0.05707	0.03733	0.08366	0.11391	0.02949
23.27	0.05724	0.03838	0.08317	0.11647	0.02872
23.285	0.05707	0.03922	0.08224	0.12005	0.02996
23.3	0.05566	0.03827	0.08188	0.11702	0.03029
23.315	0.05778	0.03839	0.08321	0.11562	0.0292
23.33	0.05778	0.03774	0.08337	0.11616	0.02957
23.345	0.05674	0.03776	0.08487	0.11593	0.02988
23.36	0.05662	0.03744	0.08381	0.11678	0.02959
23.375	0.0573	0.03826	0.08262	0.11849	0.02881
23.39	0.05662	0.03826	0.08126	0.11826	0.02898
23.405	0.05672	0.03782	0.08147	0.11927	0.02951
23.42	0.0555	0.03697	0.08067	0.11329	0.02871
23.435	0.05604	0.03707	0.08115	0.10995	0.02872
23.45	0.05625	0.03736	0.08068	0.11336	0.0289
23.465	0.05495	0.03716	0.08158	0.1143	0.02874
23.48	0.05634	0.03719	0.08279	0.11772	0.02935
23.495	0.05608	0.038	0.08192	0.11779	0.02909
23.51	0.05588	0.0381	0.08185	0.11383	0.02862
23.525	0.05705	0.03734	0.07889	0.11639	0.0279
23.54	0.05604	0.03811	0.07989	0.11298	0.02807
23.555	0.05501	0.0371	0.07959	0.11041	0.02835
23.57	0.0532	0.0372	0.07997	0.11259	0.02764
23.585	0.05489	0.03709	0.07995	0.11197	0.02859
23.6	0.05503	0.03619	0.07984	0.11181	0.02862
23.615	0.05454	0.03765	0.0814	0.11072	0.02891
23.63	0.05512	0.03644	0.07891	0.11368	0.02884
23.645	0.0551	0.03665	0.08143	0.11476	0.02797
23.66	0.05417	0.03627	0.07818	0.11336	0.02789
23.675	0.05469	0.03668	0.07827	0.1087	0.02867
23.69	0.05496	0.03704	0.07977	0.11181	0.02877
23.705	0.05481	0.03693	0.07891	0.10645	0.02749
23.72	0.05408	0.0372	0.07825	0.11437	0.0284
23.735	0.05245	0.03636	0.07671	0.11026	0.02831
23.75	0.05426	0.03579	0.0773	0.11329	0.02864
23.765	0.05484	0.03628	0.0787	0.11562	0.02782
23.78	0.05405	0.03693	0.08013	0.10971	0.02803
23.795	0.05373	0.03637	0.07879	0.1073	0.02741
23.81	0.05306	0.03674	0.07739	0.10614	0.02695
23.825	0.05333	0.03592	0.07737	0.10777	0.02686
23.84	0.05294	0.03573	0.07846	0.11041	0.02727
23.855	0.05335	0.03588	0.07709	0.11072	0.0273
23.87	0.05338	0.03504	0.07697	0.11041	0.02658
23.885	0.0519	0.03518	0.07764	0.10963	0.0277
23.9	0.0517	0.03695	0.07818	0.10598	0.02729
23.915	0.05152	0.03512	0.07573	0.10723	0.02708
23.93	0.05209	0.03575	0.0766	0.1073	0.0276
23.945	0.05116	0.03555	0.076	0.10521	0.02766
23.96	0.05286	0.03488	0.07555	0.10241	0.02705
23.975	0.05236	0.03419	0.07528	0.10311	0.02755
23.99	0.05393	0.03532	0.07652	0.10606	0.02727
24.005	0.05262	0.03534	0.07531	0.1066	0.02736
24.02	0.05202	0.03578	0.07611	0.10233	0.02692
24.035	0.05186	0.03512	0.07563	0.09969	0.02669
24.05	0.0519	0.0352	0.07493	0.10482	0.02674
24.065	0.0513	0.03515	0.07587	0.10342	0.02688
24.08	0.05137	0.0349	0.07554	0.10598	0.02739
24.095	0.05146	0.03504	0.07591	0.10093	0.0277
24.11	0.05186	0.03451	0.07469	0.10738	0.02808
24.125	0.05136	0.03498	0.07514	0.10326	0.02756
24.14	0.05095	0.03511	0.07432	0.10591	0.02688
24.155	0.04971	0.03425	0.07465	0.10264	0.02674
24.17	0.05057	0.03349	0.07349	0.1014	0.02698
24.185	0.05167	0.03424	0.07249	0.09938	0.02688
24.2	0.05109	0.03484	0.07421	0.10062	0.02717
24.215	0.05086	0.03478	0.07509	0.10163	0.0274
24.23	0.05132	0.03512	0.07372	0.10435	0.02743
24.245	0.05072	0.03563	0.07376	0.09681	0.02736
24.26	0.05029	0.03432	0.07395	0.09635	0.02748
24.275	0.05124	0.03455	0.0743	0.10093	0.02668
24.29	0.04964	0.03402	0.07282	0.09938	0.0263
24.305	0.04976	0.03536	0.07283	0.10124	0.02633
24.32	0.04958	0.03423	0.07286	0.09324	0.02664
24.335	0.0493	0.03414	0.07116	0.10047	0.02698
24.35	0.05015	0.03478	0.07249	0.10637	0.02705
24.365	0.0498	0.03468	0.07299	0.10381	0.02734
24.38	0.04918	0.0349	0.07382	0.09845	0.02765
24.395	0.04834	0.03496	0.07198	0.09829	0.02633
24.41	0.04891	0.03469	0.07168	0.09899	0.02727
24.425	0.04917	0.03443	0.07268	0.09821	0.02678
24.44	0.0497	0.03341	0.07293	0.1021	0.02618
24.455	0.04903	0.03506	0.07166	0.09713	0.02727
24.47	0.04861	0.03472	0.07412	0.09596	0.02628
24.485	0.04811	0.03495	0.07367	0.10054	0.02741
24.5	0.04816	0.0349	0.07266	0.10171	0.02684
24.515	0.0497	0.03468	0.0737	0.1014	0.02668
24.53	0.04852	0.03453	0.07156	0.10241	0.02654
24.545	0.04841	0.03483	0.07144	0.09674	0.02662
24.56	0.04862	0.03461	0.07077	0.09992	0.02664
24.575	0.04784	0.03384	0.07154	0.09355	0.02645
24.59	0.04827	0.03391	0.06997	0.0986	0.02572
24.605	0.04846	0.03446	0.0712	0.09215	0.02632
24.62	0.04818	0.03415	0.07182	0.09549	0.02674
24.635	0.04817	0.03415	0.07173	0.09658	0.02723
24.65	0.04828	0.0348	0.07185	0.09969	0.02744
24.665	0.04868	0.034	0.07071	0.09736	0.02724
24.68	0.04777	0.0341	0.07091	0.09713	0.02619
24.695	0.04737	0.03478	0.07071	0.0934	0.02647
24.71	0.04819	0.03508	0.07193	0.09378	0.02642
24.725	0.04892	0.03486	0.07033	0.09992	0.0269
24.74	0.0468	0.03419	0.07035	0.09456	0.02638
24.755	0.04666	0.03437	0.0699	0.09223	0.02691
24.77	0.04813	0.03414	0.07054	0.08765	0.02631
24.785	0.04737	0.03438	0.07016	0.09441	0.02662
24.8	0.04714	0.03524	0.07037	0.0951	0.02736
24.815	0.04735	0.03446	0.06934	0.09254	0.02705
24.83	0.04701	0.03469	0.06999	0.0965	0.02715
24.845	0.04673	0.03484	0.07177	0.09619	0.02744
24.86	0.04548	0.03469	0.06912	0.09713	0.027
24.875	0.04604	0.03423	0.06912	0.09068	0.02653
24.89	0.04651	0.03465	0.0691	0.09068	0.02566
24.905	0.04768	0.03552	0.07066	0.09433	0.02676
24.92	0.04559	0.03554	0.07064	0.09161	0.02643
24.935	0.04625	0.03445	0.07008	0.09044	0.02678
24.95	0.04631	0.03457	0.07003	0.08951	0.02669
24.965	0.04637	0.03479	0.06928	0.09557	0.02606
24.98	0.04714	0.03505	0.06796	0.092	0.02681
24.995	0.04637	0.03489	0.06911	0.09526	0.0263
25.01	0.04635	0.03467	0.06722	0.09744	0.0268
25.025	0.04715	0.03454	0.06901	0.08943	0.02722
25.04	0.04595	0.03477	0.06752	0.09262	0.02799
25.055	0.04553	0.03552	0.06872	0.09169	0.02707
25.07	0.04652	0.03527	0.06835	0.09293	0.02686
25.085	0.04499	0.03549	0.06837	0.09534	0.02732
25.1	0.04608	0.0359	0.06859	0.09961	0.0272
25.115	0.0458	0.03609	0.06812	0.10062	0.02665
25.13	0.04549	0.03608	0.06786	0.09246	0.02732
25.145	0.04629	0.036	0.06841	0.09138	0.02681
25.16	0.04679	0.03761	0.06763	0.09409	0.02688
25.175	0.04706	0.03803	0.06842	0.09122	0.02728
25.19	0.04727	0.03861	0.06896	0.09021	0.0275
25.205	0.04697	0.03806	0.0708	0.0913	0.02812
25.22	0.04651	0.03744	0.07107	0.0892	0.02761
25.235	0.04733	0.03796	0.0716	0.09099	0.02812
25.25	0.04597	0.03614	0.07121	0.08998	0.02762
25.265	0.04683	0.03617	0.06935	0.08438	0.02775
25.28	0.04712	0.03652	0.07059	0.08555	0.02799
25.295	0.04706	0.03512	0.07053	0.08547	0.02698
25.31	0.04539	0.03434	0.07013	0.0857	0.02712
25.325	0.04528	0.03311	0.0691	0.08687	0.02747
25.34	0.04401	0.03343	0.06779	0.08803	0.02693
25.355	0.04332	0.03233	0.06888	0.09091	0.02631
25.37	0.04432	0.03236	0.06614	0.08788	0.02622
25.385	0.04302	0.03132	0.06585	0.08803	0.02579
25.4	0.04268	0.03136	0.06525	0.08866	0.0262
25.415	0.04277	0.03151	0.06446	0.08392	0.02691
25.43	0.04329	0.03183	0.06556	0.09005	0.02627
25.445	0.04283	0.03126	0.06507	0.08648	0.02596
25.46	0.04348	0.03193	0.06627	0.08384	0.02567
25.475	0.04269	0.03183	0.06556	0.08197	0.0261
25.49	0.04286	0.03168	0.06477	0.08353	0.02572
25.505	0.04353	0.03222	0.06344	0.08166	0.02489
25.52	0.04379	0.03128	0.06449	0.08345	0.02628
25.535	0.04378	0.0319	0.0648	0.08664	0.02543
25.55	0.04358	0.03103	0.06365	0.08376	0.02549
25.565	0.04214	0.03245	0.06379	0.08493	0.02547
25.58	0.04321	0.03164	0.06255	0.08695	0.02558
25.595	0.04198	0.03174	0.06353	0.08298	0.02492
25.61	0.04159	0.03105	0.06354	0.08089	0.02521
25.625	0.04394	0.03131	0.06261	0.08671	0.02416
25.64	0.04313	0.03181	0.06293	0.08298	0.0248
25.655	0.04232	0.03161	0.065	0.08314	0.0255
25.67	0.04082	0.03169	0.06369	0.08376	0.02487
25.685	0.04199	0.0317	0.06435	0.08438	0.02497
25.7	0.04245	0.03124	0.06451	0.08974	0.02491
25.715	0.04235	0.03127	0.06328	0.08477	0.02409
25.73	0.04149	0.03103	0.06258	0.08423	0.0237
25.745	0.04207	0.03058	0.06339	0.08368	0.02398
25.76	0.04207	0.03047	0.06154	0.07949	0.02489
25.775	0.04232	0.02972	0.06208	0.08034	0.02335
25.79	0.04131	0.03096	0.06274	0.08011	0.02378
25.805	0.042	0.03102	0.06217	0.08384	0.02333
25.82	0.0429	0.03063	0.06227	0.08586	0.02387
25.835	0.04194	0.02967	0.06202	0.08609	0.02306
25.85	0.04148	0.03062	0.06271	0.08244	0.02308
25.865	0.0404	0.03043	0.06173	0.09013	0.02256
25.88	0.04024	0.03029	0.06063	0.08283	0.0229
25.895	0.0403	0.03015	0.06096	0.08182	0.0224
25.91	0.04141	0.03025	0.06206	0.07988	0.02331
25.925	0.04086	0.03078	0.06058	0.07723	0.02345
25.94	0.04046	0.03129	0.06229	0.08135	0.02368
25.955	0.03974	0.02999	0.06158	0.0826	0.02292
25.97	0.03834	0.02973	0.06046	0.08182	0.02276
25.985	0.03935	0.03032	0.06189	0.08858	0.02238
26	0.04142	0.03012	0.063	0.08073	0.02238
26.015	0.04048	0.02988	0.06095	0.08104	0.02241
26.03	0.04028	0.03003	0.06038	0.08042	0.0228
26.045	0.03818	0.02947	0.05911	0.07483	0.02241
26.06	0.03928	0.03035	0.06035	0.0763	0.02197
26.075	0.03948	0.02984	0.06117	0.0798	0.02228
26.09	0.03938	0.02977	0.06227	0.08089	0.02195
26.105	0.03954	0.03014	0.06054	0.08368	0.02214
26.12	0.03882	0.03034	0.05953	0.07685	0.02154
26.135	0.03774	0.03056	0.06016	0.07855	0.02163
26.15	0.03818	0.03072	0.05959	0.07653	0.02132
26.165	0.03842	0.03046	0.05717	0.07708	0.02169
26.18	0.03756	0.03042	0.05856	0.07949	0.02204
26.195	0.03897	0.02982	0.05952	0.08081	0.02126
26.21	0.039	0.02941	0.05817	0.07964	0.02188
26.225	0.03914	0.03087	0.05926	0.07964	0.02224
26.24	0.03921	0.03022	0.05858	0.07692	0.02149
26.255	0.03777	0.02895	0.05685	0.07855	0.02095
26.27	0.03668	0.02925	0.05764	0.07552	0.02076
26.285	0.03713	0.02952	0.05702	0.07778	0.02041
26.3	0.03768	0.02959	0.0565	0.08011	0.02025
26.315	0.03726	0.02977	0.0562	0.07786	0.02038
26.33	0.03791	0.02873	0.05599	0.07716	0.0205
26.345	0.03751	0.02853	0.05735	0.07918	0.02063
26.36	0.03767	0.029	0.056	0.07894	0.0203
26.375	0.03599	0.02923	0.05612	0.07956	0.02018
26.39	0.03622	0.02933	0.05539	0.07071	0.02004
26.405	0.03577	0.02883	0.05545	0.07848	0.01968
26.42	0.03653	0.02852	0.05688	0.08081	0.02013
26.435	0.03656	0.02879	0.05426	0.0784	0.02021
26.45	0.03606	0.02918	0.05508	0.07599	0.01968
26.465	0.03605	0.02896	0.05532	0.08143	0.01984
26.48	0.03467	0.02853	0.05561	0.08019	0.02019
26.495	0.03568	0.02924	0.05428	0.08042	0.01974
26.51	0.03422	0.0292	0.05398	0.08298	0.01977
26.525	0.03549	0.03087	0.05424	0.08166	0.01934
26.54	0.03609	0.02988	0.05473	0.07723	0.01928
26.555	0.03705	0.02929	0.0538	0.07078	0.01918
26.57	0.03616	0.02964	0.05383	0.07692	0.01926
26.585	0.03458	0.02946	0.05207	0.07949	0.01834
26.6	0.03481	0.02922	0.05212	0.07956	0.01818
26.615	0.03492	0.02923	0.052	0.07723	0.02001
26.63	0.03461	0.02958	0.05242	0.07879	0.01889
26.645	0.03477	0.02914	0.05193	0.08034	0.01902
26.66	0.0345	0.02919	0.05124	0.07817	0.01882
26.675	0.0326	0.02858	0.05231	0.07855	0.01812
26.69	0.03461	0.02912	0.05293	0.07529	0.01837
26.705	0.03471	0.02835	0.05302	0.07949	0.01829
26.72	0.03485	0.02842	0.05268	0.07855	0.01827
26.735	0.03387	0.02853	0.05131	0.07653	0.01776
26.75	0.03316	0.02847	0.05102	0.07646	0.01766
26.765	0.03341	0.02749	0.05179	0.07576	0.01843
26.78	0.03422	0.02787	0.05134	0.08034	0.01866
26.795	0.03361	0.02761	0.05128	0.07638	0.01895
26.81	0.03262	0.02823	0.05076	0.07537	0.01946
26.825	0.0336	0.02844	0.05026	0.07832	0.0189
26.84	0.03235	0.02751	0.0499	0.07498	0.01762
26.855	0.03292	0.02854	0.04886	0.07125	0.01779
26.87	0.0332	0.02861	0.04806	0.07211	0.0182
26.885	0.03281	0.02909	0.04865	0.07925	0.01797
26.9	0.03207	0.02913	0.04978	0.07234	0.01786
26.915	0.03227	0.03019	0.04965	0.07397	0.01786
26.93	0.03232	0.0299	0.04858	0.0728	0.01784
26.945	0.03307	0.02984	0.04868	0.07195	0.01737
26.96	0.03142	0.02969	0.04821	0.07545	0.01745
26.975	0.03149	0.02999	0.04684	0.0728	0.01814
26.99	0.03207	0.02983	0.04714	0.07312	0.01751
27.005	0.03216	0.02896	0.04766	0.07832	0.01745
27.02	0.0327	0.0285	0.0473	0.07692	0.01751
27.035	0.03112	0.02796	0.04681	0.07638	0.01753
27.05	0.03102	0.02679	0.04722	0.07296	0.01804
27.065	0.03024	0.02523	0.04704	0.07249	0.01774
27.08	0.03031	0.02489	0.04751	0.07265	0.01723
27.095	0.03069	0.02368	0.04622	0.07413	0.01749
27.11	0.03106	0.02277	0.04531	0.07117	0.01789
27.125	0.03156	0.02228	0.04634	0.07382	0.01672
27.14	0.03156	0.02321	0.04604	0.07677	0.01643
27.155	0.03116	0.02174	0.0454	0.07677	0.01646
27.17	0.0301	0.02125	0.04545	0.07786	0.01597
27.185	0.03039	0.02153	0.0457	0.07545	0.01624
27.2	0.02983	0.02089	0.04547	0.07257	0.0166
27.215	0.0305	0.02086	0.0453	0.07382	0.01649
27.23	0.03018	0.0206	0.04511	0.07374	0.01716
27.245	0.0294	0.02022	0.04512	0.07708	0.01587
27.26	0.0295	0.02002	0.04353	0.07731	0.01622
27.275	0.02985	0.0207	0.04439	0.07234	0.01612
27.29	0.02812	0.0207	0.04207	0.07498	0.01632
27.305	0.02817	0.01987	0.04333	0.07078	0.01672
27.32	0.02807	0.01912	0.04259	0.07218	0.01619
27.335	0.02831	0.02024	0.04319	0.07319	0.01576
27.35	0.02861	0.0205	0.04333	0.07382	0.01638
27.365	0.02925	0.0198	0.04297	0.07646	0.01596
27.38	0.02916	0.01994	0.04314	0.07498	0.01542
27.395	0.02839	0.01897	0.04287	0.07413	0.01521
27.41	0.02842	0.01941	0.04242	0.07498	0.01507
27.425	0.02807	0.0195	0.04258	0.07319	0.01456
27.44	0.02833	0.01944	0.04218	0.07141	0.01534
27.455	0.02802	0.01901	0.04145	0.0742	0.01516
27.47	0.02861	0.01916	0.04111	0.07366	0.01464
27.485	0.02857	0.019	0.04088	0.07584	0.01466
27.5	0.02835	0.01906	0.04228	0.07638	0.01492
27.515	0.02779	0.01822	0.04041	0.07685	0.01549
27.53	0.02722	0.01919	0.0407	0.07576	0.01515
27.545	0.02734	0.019	0.04026	0.07086	0.01539
27.56	0.02716	0.01837	0.04124	0.07249	0.01412
27.575	0.02738	0.01854	0.04261	0.07265	0.01528
27.59	0.02697	0.01791	0.04028	0.06876	0.0151
27.605	0.02744	0.01853	0.04057	0.07102	0.01457
27.62	0.02705	0.0184	0.04151	0.0728	0.01537
27.635	0.0279	0.01818	0.04114	0.07716	0.01505
27.65	0.02725	0.01744	0.03966	0.07638	0.01514
27.665	0.02585	0.01786	0.04038	0.07343	0.01501
27.68	0.02731	0.01814	0.03898	0.07405	0.01472
27.695	0.02666	0.01748	0.0387	0.07521	0.0148
27.71	0.02732	0.01859	0.03937	0.07537	0.01456
27.725	0.02685	0.01794	0.03846	0.07102	0.01446
27.74	0.02551	0.0177	0.03789	0.06853	0.01443
27.755	0.02587	0.01705	0.03762	0.07397	0.01479
27.77	0.02574	0.01733	0.03775	0.0735	0.01496
27.785	0.02595	0.0179	0.03742	0.07218	0.01443
27.8	0.02589	0.0174	0.03725	0.07382	0.01365
27.815	0.02567	0.01671	0.0372	0.07102	0.01428
27.83	0.02443	0.01681	0.03823	0.07226	0.01457
27.845	0.02576	0.01673	0.03691	0.07754	0.01419
27.86	0.02542	0.01687	0.03833	0.0763	0.01436
27.875	0.02583	0.01702	0.03654	0.07195	0.01414
27.89	0.02435	0.01711	0.03696	0.07242	0.0138
27.905	0.02497	0.01641	0.03652	0.07327	0.01322
27.92	0.02516	0.01688	0.03581	0.06729	0.01403
27.935	0.02479	0.01681	0.03599	0.06775	0.01464
27.95	0.0236	0.01716	0.03697	0.07156	0.01404
27.965	0.0247	0.01619	0.03599	0.07723	0.01361
27.98	0.02398	0.01615	0.03665	0.07125	0.01313
27.995	0.02499	0.01689	0.035	0.0735	0.01383
28.01	0.02451	0.0167	0.03578	0.07343	0.01378
28.025	0.02455	0.01626	0.03553	0.06706	0.01329
28.04	0.02411	0.0164	0.03722	0.0704	0.01319
28.055	0.02339	0.01618	0.03553	0.06667	0.01336
28.07	0.02376	0.01584	0.03499	0.06931	0.01371
28.085	0.02415	0.01535	0.03483	0.07389	0.01266
28.1	0.02495	0.01564	0.03426	0.07218	0.01302
28.115	0.02488	0.01528	0.03535	0.06884	0.01344
28.13	0.02409	0.01533	0.03591	0.069	0.01353
28.145	0.02317	0.0154	0.03532	0.07024	0.01341
28.16	0.02321	0.01524	0.03416	0.07211	0.01336
28.175	0.02322	0.01583	0.0345	0.06962	0.01313
28.19	0.02384	0.01526	0.03363	0.06884	0.01285
28.205	0.02325	0.01497	0.03354	0.069	0.01281
28.22	0.02272	0.01517	0.03398	0.06861	0.01237
28.235	0.02345	0.01539	0.03402	0.06706	0.01247
28.25	0.0232	0.01483	0.03333	0.06457	0.01255
28.265	0.02284	0.01513	0.03291	0.06869	0.01201
28.28	0.0226	0.01511	0.03428	0.06845	0.01244
28.295	0.02255	0.01432	0.0331	0.06682	0.0123
28.31	0.02314	0.0152	0.03325	0.0704	0.01274
28.325	0.02311	0.01486	0.03266	0.06838	0.01245
28.34	0.02286	0.015	0.0329	0.06713	0.01232
28.355	0.02305	0.01497	0.03268	0.06845	0.01177
28.37	0.02301	0.01509	0.03308	0.07055	0.01339
28.385	0.02253	0.01458	0.03301	0.07288	0.01314
28.4	0.02183	0.01448	0.03329	0.06768	0.01192
28.415	0.02101	0.0144	0.03139	0.06659	0.01167
28.43	0.0217	0.01459	0.03011	0.06876	0.01121
28.445	0.02187	0.01457	0.03251	0.07055	0.0123
28.46	0.02042	0.0142	0.03149	0.06713	0.01201
28.475	0.02174	0.01463	0.03121	0.06488	0.01162
28.49	0.02184	0.01407	0.03103	0.06418	0.01204
28.505	0.0217	0.01479	0.03182	0.06682	0.01274
28.52	0.02162	0.01416	0.03039	0.06923	0.01179
28.535	0.02196	0.01415	0.03118	0.06441	0.01189
28.55	0.02106	0.01403	0.03076	0.06441	0.01208
28.565	0.02146	0.01374	0.03149	0.06061	0.01128
28.58	0.02085	0.01381	0.03121	0.06208	0.01224
28.595	0.02054	0.01325	0.02975	0.06348	0.01183
28.61	0.02105	0.01312	0.02947	0.06146	0.01137
28.625	0.02148	0.01418	0.02928	0.06325	0.01137
28.64	0.02168	0.01342	0.03007	0.06356	0.01142
28.655	0.02086	0.01277	0.03057	0.05921	0.01194
28.67	0.02035	0.01305	0.02948	0.06185	0.01174
28.685	0.02096	0.01361	0.02916	0.06333	0.01187
28.7	0.02081	0.01434	0.02909	0.06037	0.01153
28.715	0.02117	0.0139	0.02914	0.06472	0.01107
28.73	0.02025	0.01245	0.02815	0.06472	0.01169
28.745	0.01959	0.01292	0.02918	0.06092	0.01157
28.76	0.02049	0.01333	0.02769	0.05548	0.01094
28.775	0.01981	0.0131	0.02827	0.06068	0.01164
28.79	0.02055	0.01213	0.02917	0.06123	0.01114
28.805	0.02063	0.0126	0.02876	0.05695	0.01108
28.82	0.02	0.01252	0.02856	0.06022	0.01061
28.835	0.02015	0.01247	0.02821	0.06138	0.01059
28.85	0.01997	0.01239	0.02809	0.05664	0.01066
28.865	0.01968	0.01331	0.02724	0.0547	0.01124
28.88	0.02017	0.01253	0.02681	0.05719	0.01068
28.895	0.01955	0.01233	0.02575	0.05897	0.0106
28.91	0.0181	0.01194	0.02767	0.05765	0.00999
28.925	0.0186	0.01177	0.02811	0.05921	0.01032
28.94	0.01948	0.01248	0.0281	0.0582	0.00995
28.955	0.01913	0.01248	0.0277	0.06224	0.01079
28.97	0.01838	0.01232	0.02789	0.0554	0.01017
28.985	0.01761	0.01172	0.02775	0.0519	0.00943
29	0.01913	0.01204	0.02796	0.05346	0.01048
29.015	0.01787	0.01207	0.02738	0.05913	0.00998
29.03	0.01832	0.01252	0.02729	0.05703	0.00971
29.045	0.01824	0.01233	0.02838	0.05276	0.00998
29.06	0.01874	0.01174	0.02835	0.05625	0.01007
29.075	0.02006	0.01135	0.02672	0.05664	0.01024
29.09	0.01886	0.01178	0.02731	0.06154	0.00964
29.105	0.01835	0.01241	0.02818	0.05944	0.01001
29.12	0.01945	0.01148	0.02635	0.0596	0.00998
29.135	0.01865	0.01238	0.02707	0.05657	0.00985
29.15	0.01749	0.01156	0.02598	0.05587	0.01068
29.165	0.01777	0.01149	0.0257	0.05664	0.00959
29.18	0.0184	0.01124	0.02552	0.0488	0.00969
29.195	0.01829	0.01108	0.02533	0.0512	0.00964
29.21	0.01862	0.01122	0.02493	0.05237	0.00911
29.225	0.01891	0.01158	0.02461	0.0512	0.0099
29.24	0.01895	0.01149	0.02606	0.0512	0.00957
29.255	0.01823	0.01131	0.02636	0.04942	0.00958
29.27	0.01746	0.01151	0.02534	0.05051	0.00963
29.285	0.01753	0.01149	0.02541	0.05338	0.00973
29.3	0.01889	0.012	0.02524	0.05268	0.00971
29.315	0.01791	0.01165	0.02478	0.05268	0.01029
29.33	0.01723	0.01109	0.02536	0.05074	0.0095
29.345	0.01779	0.01075	0.02512	0.05043	0.01
29.36	0.01737	0.01095	0.02543	0.05058	0.00959
29.375	0.01715	0.01168	0.0248	0.04942	0.00924
29.39	0.01723	0.01122	0.02394	0.04786	0.00964
29.405	0.01737	0.01142	0.02516	0.04872	0.00915
29.42	0.01672	0.0112	0.02468	0.04592	0.00893
29.435	0.01667	0.01034	0.02435	0.04615	0.00942
29.45	0.01712	0.01078	0.02298	0.04499	0.00901
29.465	0.01758	0.01124	0.02327	0.04382	0.00944
29.48	0.01778	0.01103	0.02457	0.05019	0.00945
29.495	0.01753	0.01097	0.02385	0.04343	0.00896
29.51	0.01743	0.01097	0.02287	0.0481	0.00899
29.525	0.01688	0.0102	0.02433	0.04942	0.00971
29.54	0.01648	0.01095	0.02426	0.04631	0.00939
29.555	0.01629	0.01043	0.02385	0.04864	0.00881
29.57	0.01599	0.01026	0.02406	0.04872	0.00895
29.585	0.01595	0.01082	0.02312	0.0446	0.00901
29.6	0.01662	0.01042	0.02298	0.04631	0.00874
29.615	0.01667	0.01013	0.0231	0.04592	0.0092
29.63	0.01663	0.00925	0.02374	0.04584	0.0092
29.645	0.01609	0.00971	0.02366	0.04009	0.00909
29.66	0.01622	0.00986	0.02305	0.0425	0.00931
29.675	0.01548	0.00962	0.02321	0.03916	0.00899
29.69	0.01612	0.01011	0.02326	0.04421	0.0083
29.705	0.01608	0.01078	0.02425	0.04172	0.00857
29.72	0.01544	0.01051	0.0235	0.03908	0.00896
29.735	0.01598	0.01006	0.02313	0.04367	0.00872
29.75	0.01587	0.00971	0.02466	0.0404	0.00855
29.765	0.01558	0.01008	0.02302	0.04258	0.00826
29.78	0.01604	0.0096	0.02226	0.04134	0.0084
29.795	0.01603	0.00942	0.02224	0.04056	0.00884
29.81	0.0152	0.00905	0.02289	0.03784	0.00869
29.825	0.01586	0.00941	0.02308	0.03862	0.00846
29.84	0.01607	0.01057	0.02242	0.03792	0.00874
29.855	0.01509	0.00947	0.02198	0.03815	0.00814
29.87	0.01529	0.00939	0.02129	0.04281	0.00801
29.885	0.01493	0.00934	0.0214	0.04126	0.00797
29.9	0.01505	0.00909	0.02098	0.04071	0.00739
29.915	0.01446	0.01049	0.02145	0.03885	0.00739
29.93	0.01497	0.01064	0.02212	0.03846	0.00801
29.945	0.01461	0.01005	0.02122	0.04087	0.00877
29.96	0.01487	0.00964	0.02129	0.04367	0.0072
29.975	0.01525	0.00916	0.02112	0.04499	0.00833
29.99	0.01474	0.00917	0.02042	0.04227	0.00802
30.005	0.01455	0.00973	0.02167	0.03792	0.00782
30.02	0.01396	0.00908	0.02188	0.03955	0.00803
30.035	0.01502	0.00952	0.02129	0.03947	0.00811
30.05	0.01509	0.00961	0.02028	0.03699	0.00741
30.065	0.01481	0.00937	0.02105	0.03877	0.00772
30.08	0.01408	0.00951	0.02056	0.04002	0.00813
30.095	0.01451	0.00916	0.02011	0.04017	0.00827
30.11	0.01417	0.0088	0.02136	0.03535	0.00806
30.125	0.01473	0.00973	0.02087	0.0373	0.00792
30.14	0.01482	0.00881	0.02024	0.03784	0.00732
30.155	0.01382	0.00918	0.02008	0.03535	0.0083
30.17	0.01512	0.00848	0.02089	0.03683	0.00729
30.185	0.01471	0.00818	0.01949	0.03714	0.00759
30.2	0.01428	0.00912	0.01978	0.03551	0.00713
30.215	0.01449	0.00937	0.02029	0.03465	0.0074
30.23	0.01403	0.00929	0.02105	0.03691	0.00761
30.245	0.01357	0.00876	0.02146	0.03605	0.00761
30.26	0.01392	0.0086	0.01941	0.03582	0.00759
30.275	0.01387	0.00857	0.01923	0.03504	0.00712
30.29	0.01403	0.00885	0.01853	0.03924	0.00758
30.305	0.01427	0.00865	0.02007	0.03605	0.00734
30.32	0.01483	0.00894	0.01986	0.03434	0.00744
30.335	0.01411	0.00896	0.0193	0.03722	0.00739
30.35	0.01397	0.00842	0.01928	0.03434	0.00707
30.365	0.0143	0.00871	0.01922	0.03403	0.00751
30.38	0.01362	0.00848	0.01973	0.03147	0.00731
30.395	0.01297	0.00891	0.01952	0.03256	0.00694
30.41	0.01301	0.00864	0.01932	0.03333	0.00652
30.425	0.01363	0.00799	0.01873	0.03465	0.00693
30.44	0.01361	0.00769	0.01893	0.03217	0.00703
30.455	0.01381	0.00803	0.01903	0.03131	0.00702
30.47	0.01308	0.00831	0.01842	0.03271	0.007
30.485	0.01313	0.00839	0.0186	0.03263	0.00652
30.5	0.01312	0.00774	0.01793	0.03947	0.00664
30.515	0.01344	0.00818	0.01939	0.03885	0.00731
30.53	0.01312	0.00848	0.01839	0.03465	0.00701
30.545	0.01384	0.00845	0.01817	0.03162	0.00751
30.56	0.01284	0.00794	0.01722	0.03504	0.00739
30.575	0.01255	0.00803	0.0181	0.03155	0.00668
30.59	0.0129	0.00826	0.0183	0.0338	0.00694
30.605	0.01376	0.00855	0.01769	0.03403	0.00659
30.62	0.0125	0.00854	0.0182	0.03217	0.00698
30.635	0.01319	0.00774	0.0181	0.03015	0.00656
30.65	0.01316	0.00827	0.0187	0.02867	0.00647
30.665	0.0124	0.00822	0.01788	0.03155	0.00647
30.68	0.01249	0.00783	0.01748	0.03807	0.00693
30.695	0.0132	0.00822	0.01862	0.03528	0.00706
30.71	0.01272	0.00857	0.01786	0.03217	0.00729
30.725	0.01312	0.00855	0.01655	0.03294	0.00698
30.74	0.01238	0.00807	0.01748	0.03077	0.00684
30.755	0.0122	0.0084	0.01732	0.03566	0.00642
30.77	0.01221	0.00861	0.01651	0.03225	0.00603
30.785	0.01243	0.00752	0.01806	0.03489	0.00652
30.8	0.01221	0.00746	0.01806	0.03046	0.00635
30.815	0.01237	0.00809	0.01744	0.03232	0.00647
30.83	0.01227	0.00857	0.01715	0.03411	0.00659
30.845	0.01183	0.0084	0.01721	0.02922	0.00603
30.86	0.01199	0.00795	0.01652	0.03139	0.00613
30.875	0.01231	0.00858	0.01789	0.03015	0.00677
30.89	0.01229	0.0082	0.01666	0.0303	0.00655
30.905	0.01189	0.00786	0.01664	0.0317	0.00567
30.92	0.01171	0.00784	0.01626	0.03147	0.00577
30.935	0.01254	0.00742	0.01721	0.03287	0.00642
30.95	0.01159	0.00756	0.01629	0.03279	0.00654
30.965	0.01215	0.00795	0.01649	0.03015	0.00657
30.98	0.01272	0.00731	0.01689	0.02867	0.006
30.995	0.01247	0.00779	0.01653	0.031	0.00677
31.01	0.01298	0.00775	0.01692	0.02751	0.00652
31.025	0.01152	0.00802	0.01668	0.03147	0.00673
31.04	0.01154	0.00784	0.01627	0.0296	0.00591
31.055	0.01134	0.00811	0.01706	0.02704	0.00641
31.07	0.01181	0.00815	0.01652	0.02844	0.0062
31.085	0.01126	0.00771	0.01537	0.03015	0.00594
31.1	0.01109	0.00856	0.01633	0.02618	0.00637
31.115	0.0116	0.00772	0.01565	0.02859	0.00618
31.13	0.01161	0.00797	0.01507	0.02844	0.00669
31.145	0.01114	0.00794	0.01584	0.02712	0.00626
31.16	0.00995	0.00783	0.01575	0.03069	0.00623
31.175	0.01209	0.0077	0.01647	0.02945	0.00629
31.19	0.01218	0.00728	0.01603	0.02673	0.00556
31.205	0.01141	0.00773	0.01537	0.02929	0.00567
31.22	0.01061	0.00831	0.01511	0.02937	0.00568
31.235	0.01143	0.00826	0.01503	0.02867	0.00609
31.25	0.0114	0.0083	0.01495	0.03015	0.00604
31.265	0.01109	0.00836	0.01661	0.02828	0.00562
31.28	0.01028	0.00807	0.01493	0.02657	0.00591
31.295	0.01018	0.00777	0.01569	0.02751	0.00594
31.31	0.01085	0.00804	0.01714	0.02797	0.00632
31.325	0.01137	0.00778	0.01583	0.02914	0.00564
31.34	0.01017	0.00806	0.01532	0.03061	0.00594
31.355	0.0101	0.00786	0.0152	0.02859	0.00618
31.37	0.01006	0.00762	0.01493	0.03015	0.00625
31.385	0.01127	0.00848	0.01451	0.02758	0.00533
31.4	0.0105	0.00828	0.01519	0.0296	0.00565
31.415	0.01027	0.00815	0.01554	0.02789	0.00609
31.43	0.00947	0.00796	0.01507	0.02681	0.00565
31.445	0.00949	0.00785	0.01542	0.02448	0.00569
31.46	0.01072	0.00834	0.01527	0.02821	0.00601
31.475	0.01065	0.00802	0.01523	0.02634	0.00515
31.49	0.01077	0.00795	0.01498	0.03209	0.00528
31.505	0.01074	0.0079	0.01602	0.02789	0.00569
31.52	0.01043	0.00809	0.01517	0.02541	0.00592
31.535	0.0099	0.00749	0.01404	0.02782	0.00555
31.55	0.01063	0.00823	0.01592	0.02401	0.00544
31.565	0.01095	0.00881	0.01562	0.02284	0.0051
31.58	0.01087	0.00831	0.01496	0.02681	0.0058
31.595	0.00922	0.00778	0.01471	0.0223	0.00531
31.61	0.01025	0.00748	0.01434	0.02393	0.00562
31.625	0.01013	0.00802	0.01378	0.02129	0.00543
31.64	0.0098	0.00797	0.0145	0.02362	0.00527
31.655	0.01048	0.00795	0.01285	0.02626	0.00555
31.67	0.01063	0.00832	0.01387	0.02471	0.00545
31.685	0.01045	0.0086	0.01366	0.02416	0.00548
31.7	0.01003	0.00858	0.01335	0.02378	0.00481
31.715	0.00979	0.00832	0.01499	0.02657	0.00509
31.73	0.00896	0.00827	0.01427	0.0237	0.00522
31.745	0.00935	0.00881	0.01487	0.0216	0.00541
31.76	0.0101	0.00846	0.01344	0.02789	0.00555
31.775	0.00973	0.00836	0.01253	0.02789	0.00528
31.79	0.0099	0.00751	0.01338	0.02463	0.00543
31.805	0.00995	0.00773	0.01411	0.02525	0.00527
31.82	0.00982	0.0083	0.01454	0.02277	0.00485
31.835	0.00953	0.0074	0.01481	0.02409	0.00519
31.85	0.00967	0.00735	0.01342	0.02595	0.00478
31.865	0.0095	0.00702	0.0123	0.02308	0.0048
31.88	0.01041	0.00714	0.01299	0.02385	0.00546
31.895	0.00915	0.006	0.0136	0.02051	0.00565
31.91	0.00934	0.00589	0.01333	0.02137	0.00508
31.925	0.00977	0.00622	0.01294	0.02595	0.00436
31.94	0.00918	0.00599	0.01368	0.02183	0.00462
31.955	0.00881	0.00605	0.014	0.01896	0.00526
31.97	0.00942	0.00565	0.01364	0.02191	0.00521
[truncated: 413 more rows]

## Sheet: fig-3b
x1	Ad-2DPI-BTT+P	x2	de-2DPI-BTT+P	x3	Ad-2DPAV-BTT+P	x4	de-2DPAV-BTT+P	x5	ad-2DPAV-BTT+P(Kn)	x6	de-2DPAV-BTT+P(Kn)
2.7963e-07	0.01942	0.99036	32.0038	3.26894e-07	0.01882	0.99057	27.3631	1.4269e-05	0.37219	0.97375	20.1011
5.92714e-07	0.03867	0.97434	30.4362	4.91047e-07	0.03779	0.97336	26.4584	0.000448618	1.17951	0.95126	15.018
9.43899e-07	0.05793	0.94974	28.6783	6.42425e-07	0.05658	0.94958	25.4175	0.00101	1.50256	0.92572	11.0501
1.42495e-06	0.07717	0.92008	27.2767	8.01301e-07	0.07559	0.91979	24.6534	0.00159	1.72501	0.90059	9.04006
1.98288e-06	0.09594	0.89565	26.5762	9.6258e-07	0.09451	0.89542	24.2431	0.00219	1.90856	0.87494	7.69792
2.62089e-06	0.1149	0.87141	26.1447	1.13557e-06	0.11344	0.86999	23.9569	0.0028	2.04465	0.85089	6.77558
3.33568e-06	0.13394	0.84559	25.8554	1.32812e-06	0.13219	0.84489	23.7623	0.00341	2.17921	0.79938	5.57065
4.12123e-06	0.15294	0.82047	25.6483	1.53625e-06	0.15115	0.81926	23.6105	0.00404	2.28582	0.75038	4.83798
4.97783e-06	0.17205	0.79552	25.4958	1.75881e-06	0.17027	0.79445	23.4875	0.00466	2.3818	0.69956	4.40024
5.8814e-06	0.19096	0.77042	25.3686	2.00811e-06	0.18901	0.76958	23.3781	0.00528	2.46708	0.65006	4.23783
6.87187e-06	0.21021	0.74565	25.2647	2.29445e-06	0.208	0.74419	23.2768	0.00591	2.5383	0.60014	4.27434
7.92809e-06	0.22943	0.72026	25.1675	2.60088e-06	0.22694	0.71954	23.1921	0.00655	2.62393	0.5501	4.30843
9.01328e-06	0.24798	0.69514	25.0905	2.94353e-06	0.24581	0.69476	23.1112	0.00718	2.6893	0.49996	4.418
1.01628e-05	0.26686	0.67043	25.0247	3.30497e-06	0.26464	0.66905	23.0345	0.00781	2.74362	0.45001	3.46703
1.84595e-05	0.37973	0.64522	24.9611	3.69933e-06	0.28344	0.64487	22.9619	0.00844	2.8122	0.40012	3.72914
2.86761e-05	0.49219	0.6203	24.9005	4.19919e-06	0.30239	0.61935	22.8922	0.00908	2.86355	0.34972	4.04489
4.06406e-05	0.6039	0.59513	24.8449	4.55602e-06	0.32116	0.59468	22.8224	0.00976	2.84921	0.29991	4.38
5.40933e-05	0.71471	0.57012	24.7889	5.02131e-06	0.34002	0.56927	22.7519	0.01496	3.1152	0.25006	4.72906
6.88103e-05	0.82521	0.54502	24.7332	5.52057e-06	0.35883	0.54454	22.6841	0.02002	3.2631	0.19982	5.06674
8.47236e-05	0.93621	0.52085	24.6762	6.0327e-06	0.37748	0.51944	22.615	0.02494	3.39857	0.15031	5.40986
0.000101512	1.04655	0.49505	24.5561	6.56465e-06	0.39617	0.49476	22.5063	0.02998	3.45843	0.13992	5.46725
0.000118989	1.15736	0.47112	24.0063	7.14473e-06	0.41513	0.47143	22.1195	0.03495	3.55032	0.13013	5.53687
0.000137483	1.26794	0.44472	23.8149	7.73469e-06	0.4341	0.44374	21.9347	0.03998	3.59361	0.11997	5.56478
0.000156377	1.37828	0.42023	23.739	8.35303e-06	0.45291	0.41992	21.8286	0.04495	3.68848	0.10989	5.61734
0.000175652	1.48777	0.39554	23.6745	8.9902e-06	0.47167	0.39479	21.7396	0.04999	3.7144	0.09996	5.65867
0.000195324	1.59714	0.37051	23.6071	9.65598e-06	0.49034	0.36967	21.6504	0.05492	3.74983	0.09496	5.65935
0.000216226	1.7074	0.34531	23.5327	1.44233e-05	0.60384	0.34478	21.5609	0.05998	3.778	0.08994	5.72332
0.000237058	1.81778	0.32035	23.4469	2.01902e-05	0.71669	0.31986	21.4631	0.06493	3.79478	0.08495	5.71449
0.000259211	1.92876	0.29535	23.3576	2.69399e-05	0.83139	0.29482	21.3569	0.06996	3.83219	0.07996	5.72893
0.00028107	2.04003	0.27031	23.2491	3.47103e-05	0.94456	0.2699	21.2412	0.07492	3.85833	0.07509	5.76135
0.000303698	2.14944	0.2453	23.1292	4.35647e-05	1.0591	0.24495	21.1074	0.07992	3.86004	0.06994	5.76618
0.000326637	2.26051	0.22027	22.9877	5.32693e-05	1.1719	0.22051	20.9634	0.08491	3.87586	0.06502	5.76975
0.000350775	2.3716	0.19527	22.8033	6.38652e-05	1.28446	0.1954	20.7892	0.09005	3.8649	0.06007	5.75422
0.000374755	2.48099	0.17044	22.5173	7.52734e-05	1.3969	0.17131	20.5399	0.09487	3.88721	0.05496	5.72425
0.000399679	2.59196	0.14542	22.1291	8.76873e-05	1.5108	0.14571	20.178	0.09987	3.86069	0.05	5.7658
0.000426121	2.70282	0.12222	20.9594	0.000100671	1.62269	0.12121	19.5974	0.10996	3.86975	0.04504	5.72219
0.000452251	2.81401	0.09974	17.4023	0.000114567	1.73476	0.10019	17.3578	0.11982	3.82705	0.04002	5.7165
0.000478071	2.92539			0.000129636	1.84694			0.12992	3.80675	0.03506	5.69161
0.000505098	3.03414			0.000145577	1.96099			0.13978	3.75409	0.03005	5.64107
0.000533947	3.14473			0.000162141	2.07458			0.14987	3.73682	0.02509	5.57589
0.000562329	3.25511			0.000179262	2.18836			0.19995	3.46453	0.02007	5.48684
0.000591274	3.3658			0.000196847	2.30254			0.25012	3.15625	0.0151	5.34376
0.000620377	3.47379			0.000215499	2.4143			0.29945	2.87602	0.01002	4.98752
0.00065085	3.58178			0.000234936	2.52657			0.34968	2.59118	0.00804	4.96461
0.000681847	3.68945			0.000254934	2.6386			0.39974	2.34645	0.00601	4.804
0.000713507	3.79616			0.000276055	2.75042			0.44984	2.00813	0.00403	4.58455
0.000746813	3.90318			0.000298156	2.86401			0.49923	1.69438	0.00202	4.21893
0.000780561	4.0133			0.000320795	2.97691			0.5494	1.47921	0.00102	3.87749
0.000815278	4.12273			0.000344435	3.09002			0.59955	1.27709
0.000852862	4.23136			0.000369137	3.20317			0.64992	1.13874
0.00088996	4.33994			0.000394518	3.31639			0.69984	1.10022
0.000926988	4.44584			0.000421323	3.42794			0.74923	1.23503
0.000965656	4.55083			0.000449002	3.54168			0.7996	1.76214
0.00101	4.6561			0.000477192	3.65482			0.84894	2.73327
0.00105	4.76228			0.000507534	3.76588			0.87492	3.72157
0.00109	4.86614			0.000538243	3.87887			0.89916	5.27102
0.00113	4.96963			0.000569977	3.98979			0.92551	7.66265
0.00118	5.07309			0.000604191	4.10223			0.94879	11.6996
0.00123	5.17733			0.000639285	4.21484			0.97375	20.1011
0.00127	5.27142			0.00067538	4.32736
0.00132	5.37297			0.000712814	4.43997
0.00137	5.47353			0.000752889	4.55239
0.00143	5.57331			0.000794617	4.66455
0.00148	5.67326			0.000838108	4.77647
0.00154	5.77347			0.000882712	4.88845
0.0016	5.87087			0.000929392	5.00022
0.00166	5.96808			0.000979176	5.11156
0.00172	6.06554			0.00103	5.22259
0.00179	6.16165			0.00109	5.3335
0.00186	6.25645			0.00114	5.44406
0.00193	6.35108			0.0012	5.55396
0.002	6.44484			0.00126	5.66368
0.00207	6.53666			0.00133	5.77248
0.00215	6.62775			0.00139	5.88088
0.00223	6.71773			0.00147	5.9881
0.00231	6.80637			0.00154	6.09541
0.0024	6.89435			0.00162	6.20209
0.00249	6.98189			0.0017	6.30766
0.00258	7.06824			0.00179	6.4131
0.00268	7.15361			0.00188	6.51768
0.00277	7.23774			0.00198	6.6215
0.00287	7.32			0.00208	6.72443
0.00298	7.40173			0.00218	6.82603
0.00309	7.48144			0.00229	6.92663
0.00319	7.56054			0.00241	7.02655
0.00331	7.63858			0.00253	7.12526
0.00342	7.71542			0.00265	7.22368
0.00354	7.79111			0.00278	7.3199
0.00366	7.8647			0.00292	7.41587
0.00379	7.93747			0.00307	7.51104
0.00392	8.00952			0.00322	7.60394
0.00405	8.0803			0.00337	7.69593
0.00418	8.14969			0.00353	7.78764
0.00432	8.21807			0.0037	7.87802
0.00446	8.28548			0.00388	7.96646
0.0046	8.35254			0.00406	8.05346
0.00475	8.41712			0.00425	8.13952
0.0049	8.48103			0.00444	8.22376
0.00505	8.54361			0.00464	8.30668
0.0052	8.60562			0.00485	8.3883
0.00536	8.66618			0.00506	8.46942
0.00552	8.72622			0.00528	8.54868
0.00568	8.78454			0.0055	8.62655
0.00584	8.84201			0.00574	8.70382
0.00601	8.89828			0.00597	8.77874
0.00618	8.95381			0.00622	8.8533
0.00635	9.00805			0.00647	8.92661
0.00652	9.06132			0.00673	8.99783
0.00669	9.11404			0.00699	9.06761
0.00687	9.16549			0.00727	9.13799
0.00705	9.21607			0.00754	9.20621
0.00723	9.26573			0.00781	9.2724
0.00741	9.31582			0.00809	9.33676
0.00759	9.3646			0.00838	9.40221
0.00778	9.41148			0.00868	9.46603
0.00797	9.45892			0.00897	9.5285
0.00816	9.50466			0.00927	9.589
0.00835	9.54999			0.00956	9.64638
0.00854	9.59459			0.01936	11.0109
0.00874	9.63842			0.02951	11.9681
0.00893	9.68187			0.03905	12.7189
0.00913	9.72497			0.04991	13.4705
0.00933	9.76653			0.05778	13.9807
0.00953	9.80887			0.068	14.6363
0.01924	11.1894			0.07947	15.4063
0.0298	12.1771			0.08891	16.1099
0.03919	12.9079			0.09844	16.9566
0.04999	13.6639			0.1144	18.764
0.0585	14.2258			0.13895	19.8994
0.0686	14.8788			0.16304	20.2641
0.07963	15.6036			0.18042	20.4804
0.08935	16.3002			0.20126	20.669
0.09933	17.1267			0.22084	20.8061
0.11601	19.293			0.2398	20.9245
0.13546	21.7334			0.26072	21.0392
0.16085	22.2			0.28061	21.14
0.18241	22.4869			0.30062	21.234
0.2002	22.6839			0.32084	21.3215
0.22011	22.828			0.34077	21.4022
0.23988	22.948			0.36062	21.4784
0.25978	23.0514			0.38052	21.5511
0.27946	23.1461			0.4004	21.6224
0.29974	23.2284			0.42078	21.6855
0.31935	23.3031			0.44044	21.7487
0.3393	23.3752			0.46049	21.8118
0.35964	23.4422			0.48082	21.8725
0.3796	23.5039			0.50057	21.9301
0.39953	23.5538			0.5206	21.9874
0.41967	23.6066			0.54039	22.0425
0.43921	23.654			0.56069	22.0946
0.45979	23.6999			0.58054	22.1437
0.47984	23.7462			0.60062	22.1986
0.4998	23.7858			0.62064	22.2529
0.51927	23.8201			0.64061	22.3081
0.53923	23.8594			0.6605	22.3628
0.55957	23.8942			0.68056	22.4214
0.57968	23.9309			0.70063	22.479
0.59928	23.9701			0.72018	22.5378
0.61927	24.0136			0.74031	22.6037
0.63947	24.057			0.76057	22.671
0.65971	24.0989			0.78044	22.7446
0.67928	24.1358			0.80043	22.8269
0.69941	24.1878			0.82084	22.917
0.71934	24.2366			0.84032	23.02
0.73958	24.2906			0.86034	23.1431
0.75929	24.3547			0.88055	23.2933
0.7797	24.4294			0.90049	23.4811
0.79941	24.5187			0.91951	23.7508
0.81926	24.6209			0.93822	24.097
0.83922	24.7478			0.95833	24.6425
0.85924	24.9061			0.97526	25.5893
0.87898	25.1061			0.99057	27.3631
0.89905	25.3797
0.91911	25.7638
0.93889	26.3274
0.95827	27.2309
0.9775	28.9492
0.99036	32.0038

## Sheet: fig-3e
x1	ad2DPI-BTT-BP	x2	ad2DPAV-BTT-BP	x3	ad2DPAV-BTT-BPY	x4	ad2DPAV-BTT-BT	x5	de2DPI-BTT-BP	x6	de2DPAV-BTT-BPY	x7	de2DPAV-BTT-BT	x8	de2DPAV-BTT-BP
5.85283e-07	0.05381	2.38932e-07	0.01945	7.35867e-07	0.02246	5.76762e-07	0.01917	0.98911	38.457	0.98962	10.9344	0.98983	7.00274	0.99252	20.5796
1.51296e-06	0.10755	4.03777e-07	0.03895	2.15137e-06	0.04496	1.5341e-06	0.03839	0.96636	36.7692	0.97529	8.18673	0.97167	5.5442	0.97292	18.5342
2.76544e-06	0.16113	5.94044e-07	0.05868	4.05421e-06	0.06677	3.00055e-06	0.05746	0.94052	35.2669	0.94748	7.11721	0.95085	5.1925	0.94699	17.2117
4.21624e-06	0.21471	8.02118e-07	0.07777	6.33755e-06	0.08858	5.00865e-06	0.07658	0.92401	34.6694	0.92088	6.78487	0.92309	4.98498	0.92012	16.7301
5.86684e-06	0.26834	1.03784e-06	0.09721	9.03194e-06	0.11013	7.46459e-06	0.09569	0.89836	34.0841	0.89578	6.6424	0.89618	4.87879	0.89491	16.5137
7.69141e-06	0.32222	1.29548e-06	0.11679	1.20741e-05	0.13175	1.04767e-05	0.11479	0.87223	33.71	0.86987	6.56821	0.87076	4.81571	0.86992	16.3933
9.68875e-06	0.37598	1.59645e-06	0.13605	4.08993e-05	0.25762	4.41088e-05	0.23166	0.84655	33.4423	0.84567	6.53122	0.84501	4.76788	0.84481	16.3266
2.60678e-05	0.70681	1.93624e-06	0.15546	8.61865e-05	0.37806	0.000108885	0.34839	0.82061	33.2369	0.82072	6.51108	0.81948	4.7284	0.81972	16.2883
4.89898e-05	1.03702	2.28907e-06	0.17484	0.000148366	0.49208	0.00020689	0.46288	0.79553	33.0732	0.79569	6.51078	0.79459	4.6971	0.79473	16.2652
7.75051e-05	1.36597	2.67148e-06	0.19429	0.000218117	0.60246	0.000340794	0.57618	0.77059	32.9351	0.77048	6.50948	0.77	4.66942	0.76988	16.2512
0.000111138	1.69769	3.09765e-06	0.21304	0.000300498	0.7081	0.000518435	0.6866	0.74517	32.8104	0.74524	6.51995	0.74392	4.64441	0.74477	16.2409
0.000149225	2.02779	3.4866e-06	0.23243	0.000394733	0.80948	0.000754607	0.79498	0.7204	32.6989	0.72009	6.53427	0.71968	4.62355	0.71976	16.2412
0.000191404	2.35811	3.96371e-06	0.2512	0.000500612	0.90584	0.00108	0.89985	0.69543	32.5945	0.69564	6.55021	0.69478	4.60404	0.69557	16.2432
0.000238445	2.68806	4.47287e-06	0.27043	0.000620326	0.99691	0.00148	1.00049	0.67033	32.488	0.67021	6.57539	0.66986	4.58532	0.6708	16.2469
0.000290358	3.01976	5.03461e-06	0.28967	0.000746798	1.08411	0.00203	1.09562	0.64531	32.3889	0.6454	6.59934	0.64416	4.56713	0.64573	16.2594
0.000348323	3.34769	5.56525e-06	0.30812	0.000887349	1.16723	0.00271	1.18386	0.62082	32.2883	0.62058	6.61533	0.61932	4.55013	0.62065	16.2665
0.000413338	3.67577	6.19482e-06	0.32676	0.00104	1.24631	0.00353	1.26473	0.59533	32.1861	0.59585	6.63403	0.59457	4.53394	0.59538	16.2714
0.000486835	4.00443	6.7411e-06	0.34509	0.00121	1.31901	0.0045	1.33797	0.57029	32.0843	0.57036	6.6548	0.56968	4.51766	0.5705	16.2805
0.000570316	4.33082	7.43485e-06	0.36454	0.00138	1.38859	0.00561	1.40393	0.54539	31.9816	0.54557	6.67565	0.54452	4.50096	0.54549	16.2803
0.000666144	4.65747	8.1234e-06	0.38343	0.00157	1.4523	0.00684	1.46377	0.52027	31.8751	0.52021	6.6926	0.52064	4.48565	0.52042	16.2817
0.000776559	4.98362	8.90574e-06	0.40283	0.00177	1.51167	0.00819	1.51804	0.49547	31.7438	0.49532	6.70901	0.49575	4.45799	0.49554	16.1631
0.00090531	5.30537	9.68642e-06	0.42175	0.00197	1.57172	0.00963	1.56671	0.47471	31.0943	0.47065	6.67755	0.47314	4.28188	0.4711	15.6413
0.00106	5.62864	1.54785e-05	0.53303	0.00218	1.62515	0.02003	1.79903	0.44625	30.8358	0.44519	6.69303	0.4444	4.23586	0.44459	15.6009
0.00123	5.94919	2.27793e-05	0.64332	0.00241	1.67409	0.03308	1.97778	0.42096	30.6857	0.42029	6.70821	0.42097	4.21736	0.42051	15.5942
0.00144	6.26547	3.11715e-05	0.75318	0.00264	1.7215	0.03903	2.04606	0.39578	30.5452	0.39507	6.72507	0.39549	4.19786	0.3954	15.586
0.00168	6.57836	4.19009e-05	0.86137	0.00288	1.76658	0.04863	2.14027	0.37091	30.3972	0.37015	6.74064	0.37043	4.17804	0.3705	15.5746
0.00196	6.88489	5.37948e-05	0.96883	0.00312	1.81067	0.05878	2.22877	0.34575	30.2341	0.34526	6.75183	0.34532	4.15762	0.34531	15.558
0.00228	7.18712	6.70182e-05	1.07524	0.00337	1.85081	0.06926	2.31469	0.3212	30.0551	0.31998	6.76216	0.32022	4.13472	0.32035	15.5357
0.00266	7.483	8.29946e-05	1.18105	0.00363	1.88877	0.08003	2.39648	0.29715	29.78	0.29506	6.77026	0.29534	4.10722	0.29539	15.498
0.00309	7.77375	9.95405e-05	1.28625	0.00389	1.92531	0.08997	2.46968	0.2727	29.4377	0.2702	6.76964	0.27045	4.07342	0.27027	15.4396
0.00359	8.05761	0.000119186	1.39066	0.00415	1.95963	0.09998	2.54151	0.24818	29.0393	0.24505	6.75932	0.24516	4.03492	0.24501	15.363
0.00414	8.33424	0.00014209	1.49344	0.00442	1.99259	0.11931	2.67238	0.22463	25.5041	0.22074	6.43924	0.22265	3.85889	0.22047	15.1263
0.00476	8.60187	0.000165827	1.59586	0.0047	2.02342	0.13973	2.81113	0.18977	21.589	0.19603	5.70936	0.19969	3.43986	0.1968	13.8286
0.00545	8.86194	0.000189436	1.69838	0.00497	2.05487	0.1596	2.95294	0.16823	20.5118	0.16951	5.29042	0.16844	3.12711	0.16972	12.7821
0.00622	9.11488	0.000216339	1.79901	0.00525	2.08346	0.17927	3.11312	0.1515	19.7608	0.14556	5.02491	0.14707	2.97096	0.14527	12.0975
0.00705	9.35983	0.000244611	1.89893	0.00554	2.11042	0.1982	3.31839	0.12114	18.3573	0.12018	4.78052	0.12071	2.79525	0.12034	11.469
0.00795	9.59671	0.000275611	1.998	0.00582	2.13694	0.21532	3.60359	0.10416	17.4942	0.10012	4.59177	0.1003	2.65871	0.10013	10.9601
0.00892	9.82435	0.000307511	2.0963	0.00611	2.1619	0.2343	3.91315
0.00994	10.0433	0.000342846	2.19217	0.0064	2.18666	0.25863	3.96607
0.01902	11.467	0.000380851	2.28656	0.00669	2.2102	0.28009	4.00057
0.02975	12.5976	0.000417603	2.3822	0.00699	2.23323	0.2996	4.02782
0.0382	13.3148	0.000458769	2.47537	0.00728	2.25508	0.31965	4.0524
0.05049	14.2123	0.000503997	2.56625	0.00757	2.27644	0.33958	4.07389
0.05726	14.6625	0.000551826	2.65647	0.00787	2.2968	0.35945	4.09359
0.06917	15.3851	0.000599035	2.7468	0.00816	2.31756	0.37953	4.11273
0.07919	15.9477	0.000652285	2.83382	0.00845	2.33703	0.39955	4.13142
0.08901	16.4761	0.000707618	2.91953	0.00875	2.35645	0.42063	4.14864
0.09886	16.9867	0.000764196	3.00446	0.00905	2.37495	0.44081	4.16497
0.11614	17.8703	0.000824589	3.08778	0.00936	2.39304	0.46067	4.18075
0.13744	18.8874	0.000885609	3.17037	0.00965	2.41023	0.4806	4.19576
0.15759	19.7782	0.000952543	3.25076	0.01954	2.72778	0.50047	4.21131
0.1773	20.6699	0.00102	3.32916	0.02992	2.93999	0.52065	4.2258
0.19626	21.6496	0.00109	3.4068	0.0401	3.10326	0.54076	4.24038
0.21362	22.9358	0.00117	3.48298	0.04994	3.23895	0.56066	4.25491
0.24605	28.7125	0.00124	3.55804	0.05998	3.36423	0.58061	4.26968
0.25795	28.9494	0.00132	3.62985	0.07012	3.4841	0.60055	4.28411
0.27708	29.241	0.0014	3.70119	0.08025	3.59695	0.62052	4.30045
0.29959	29.5425	0.00149	3.7722	0.09024	3.7046	0.64052	4.31482
0.32005	29.786	0.00158	3.83933	0.1002	3.81134	0.6608	4.33022
0.34011	29.9425	0.00166	3.90779	0.12034	3.99451	0.67991	4.34671
0.35898	30.0686	0.00175	3.97379	0.14031	4.18932	0.70045	4.36398
0.37896	30.1897	0.00184	4.03935	0.16029	4.40084	0.72035	4.38086
0.39926	30.3084	0.00194	4.10048	0.18015	4.65493	0.74079	4.39927
0.41915	30.4216	0.00204	4.16271	0.19994	5.01793	0.7607	4.41881
0.43854	30.5243	0.00215	4.22183	0.21918	5.62286	0.77929	4.43945
0.45885	30.6288	0.00225	4.2814	0.23983	6.05732	0.79929	4.46276
0.47903	30.7275	0.00236	4.33813	0.26055	6.112	0.81978	4.48942
0.49919	30.8234	0.00247	4.3949	0.28103	6.14805	0.83958	4.51891
0.51926	30.9137	0.00258	4.44896	0.30089	6.17928	0.85902	4.55494
0.53889	31.0037	0.00269	4.50379	0.32079	6.20022	0.87913	4.59972
0.55932	31.0924	0.00281	4.55568	0.34059	6.2153	0.89918	4.65945
0.57942	31.1813	0.00293	4.60757	0.36072	6.23028	0.91939	4.73971
0.59928	31.2668	0.00305	4.6576	0.38101	6.23889	0.9384	4.86022
0.61924	31.3493	0.00317	4.70812	0.40063	6.24621	0.95839	5.05192
0.6392	31.4322	0.0033	4.75662	0.42088	6.25288	0.9766	5.42195
0.65924	31.5168	0.00342	4.80433	0.44073	6.25346	0.98833	6.11667
0.67944	31.6034	0.00355	4.85129	0.46053	6.25958	0.98983	7.00274
0.69983	31.69	0.00367	4.89732	0.48077	6.26023
0.71957	31.7805	0.00381	4.94149	0.50047	6.25348
0.73918	31.8721	0.00394	4.98525	0.5207	6.2518
0.75923	31.9669	0.00408	5.02964	0.54061	6.24719
0.77943	32.0652	0.00421	5.07279	0.56085	6.24717
0.7991	32.1742	0.00435	5.11452	0.57929	6.23925
0.81883	32.2887	0.00448	5.15531	0.59923	6.23345
0.83921	32.4258	0.00462	5.19654	0.61916	6.22774
0.85947	32.5797	0.00476	5.23675	0.63965	6.22074
0.87843	32.7617	0.00491	5.27462	0.65918	6.21676
0.89838	32.9832	0.00505	5.31335	0.67944	6.20644
0.91747	33.2619	0.00519	5.35131	0.69945	6.20096
0.93702	33.6972	0.00533	5.38846	0.71948	6.19858
0.95533	34.3341	0.00548	5.42573	0.73951	6.196
0.97881	36.0829	0.00563	5.46105	0.75949	6.19998
0.98911	38.457	0.00578	5.49705	0.77934	6.19505
		0.00594	5.53102	0.79933	6.20636
		0.00609	5.56376	0.81964	6.21899
		0.00624	5.59564	0.83973	6.23321
		0.00639	5.62811	0.85948	6.26274
		0.00655	5.65937	0.87976	6.3091
		0.0067	5.68964	0.89995	6.38196
		0.00685	5.71962	0.91931	6.49141
		0.00701	5.75028	0.93967	6.68228
		0.00717	5.78017	0.95961	7.0626
		0.00732	5.80921	0.97848	7.93628
		0.00748	5.83744	0.98962	10.9344
		0.00763	5.86555
		0.00779	5.89344
		0.00795	5.9207
		0.00811	5.94773
		0.00827	5.97413
		0.00842	6.00019
		0.00858	6.02609
		0.00874	6.05104
		0.0089	6.07535
		0.00907	6.10195
		0.00924	6.12696
		0.0094	6.15035
		0.00957	6.17485
		0.01997	7.06644
		0.02983	7.60194
		0.03993	8.04346
		0.05017	8.42138
		0.0599	8.74767
		0.07023	9.06866
		0.0802	9.36266
		0.09016	9.6489
		0.10018	9.92439
		0.12004	10.4258
		0.14027	10.9492
		0.16004	11.5011
		0.17994	12.1424
		0.19956	13.0084
		0.21901	14.1554
		0.24017	14.4744
		0.26101	14.5788
		0.28112	14.6604
		0.3007	14.7205
		0.32067	14.7744
		0.34078	14.8194
		0.36056	14.858
		0.38066	14.8981
		0.4007	14.9248
		0.42082	14.9468
		0.44051	14.9765
		0.46086	14.9994
		0.48075	15.0273
		0.5008	15.0425
		0.52085	15.0474
		0.54057	15.0586
		0.56059	15.0666
		0.58082	15.0721
		0.60047	15.0812
		0.62055	15.0931
		0.64062	15.1031
		0.66049	15.1081
		0.67942	15.1233
		0.69943	15.1343
		0.71929	15.1429
		0.73954	15.1588
		0.75963	15.1781
		0.77952	15.2038
		0.79939	15.2421
		0.8198	15.2836
		0.83944	15.3309
		0.85935	15.392
		0.8795	15.477
		0.89942	15.6179
		0.92	15.8318
		0.93929	16.1637
		0.95947	16.7874
		0.97855	18.0755
		0.99252	20.5796

## Sheet: fig-3c
x1	2DPI-BTT-P	x2	2DPAV-BTT-P
9.00358	0	5.57638	0
9.36062	0	5.93384	0
9.78907	0	6.2913	0
10.1699	0	6.64876	0
10.5508	0	7.00622	0
11.0268	0	7.36368	0
11.5029	0	7.72114	0
11.9789	0	8.0786	0
12.455	0	8.43606	0
13.0262	0	8.79352	0
13.5975	0	9.15098	0
14.1688	0	9.50844	0
14.74	0	9.8659	0
15.3589	0	10.2234	0
15.9302	0	10.5808	0
16.6442	0	10.9383	0
17.3583	0.01543	11.2957	0
18.0724	0.05604	11.6532	0
18.7865	0.09727	12.0107	0
19.6434	0.13818	12.3681	0
20.5003	0.20293	12.7256	0
21.3572	0.29485	13.083	0
22.2141	0.38817	13.4405	0
23.2138	0.53874	13.798	0.03886
24.0707	0.66044	14.1554	0.03987
25.2132	0.78372	14.5129	0
26.2129	0.93384	14.8703	0
27.3554	0.9764	15.2278	0
28.498	1	15.5853	0
29.6405	0.86787	15.9427	0
30.9258	0.66499	16.3002	0
32.2112	0.43081	16.6576	0
33.6393	0.23769	17.0151	0.01597
34.9247	0.0867	17.3726	0
36.4957	0.01344	17.73	0
37.9238	0	18.0875	0
39.6376	0	18.4449	0
41.2086	0	18.8024	0
42.9224	0	19.1599	0
44.779	0	19.5173	0
46.6356	0	19.8748	0
48.635	0	20.2322	0
50.6345	0	20.5897	0
52.6339	0	20.9472	0
54.9189	0	21.3046	0
57.204	0	21.6621	0.2384
59.7747	0	22.377	0.52652
62.3454	0	23.0919	0.85178
64.916	0	23.8068	1
67.4867	0	24.5218	0.92319
70.3431	0	25.2367	0.67361
73.485	0	25.9516	0.36005
76.3413	0	26.6665	0.11056
79.7689	0	27.3814	0.00454
82.9109	0	28.0964	0
86.6241	0	28.8113	0
90.0517	0	29.5262	0
94.0505	0	30.2411	0
97.7637	0	30.956	0
102.048	0	31.671	0
106.333	0	32.3859	0
110.903	0	33.1008	0
115.473	0	33.8157	0
120.329	0	34.5306	0
125.47	1.66163e-05	35.2456	0
130.611	0.00165	35.9605	0
136.038	0.0032	36.6754	0
141.751	0.00428	37.3903	0
147.749	0.00399	38.1052	0
154.033	0.00355	38.8202	0
160.603	0.00424	39.5351	0
167.172	0.00459	40.25	0
174.313	0.00534	40.9649	0
181.454	0.00657	41.6798	0
189.166	0.00512	42.3948	0
197.164	0.00245	43.1097	0
205.447	0.00126	43.8246	0
214.016	0.00298	44.5395	0
223.156	0.00438	45.2544	0
232.296	0.00514	45.9694	0
242.294	0.00505	46.6843	0
252.291	0.00551	47.3992	0
261.431	0.00418	48.1141	0
273.142	0.00318	48.829	0
285.424	0.00404	49.544	0
298.277	0.00372	50.2589	0
311.702	0.00335	52.0462	0
325.698	0.00434	54.9059	0
340.265	0.00473	57.7655	0
355.689	0.00557	60.9827	0
371.685	0.00727	64.1998	0
388.537	0.00584	67.417	0
405.961	0.00239	70.9916	0
424.241	0	74.5662	0
443.378	0	78.4982	0
463.373	0	82.7877	0
484.224	0	87.0773	0
505.932	0	91.3668	0
528.782	0	96.3712	0
552.49	0.00307	101.376	0
577.34	0.00348	106.38	0
603.332	0.00156	112.099	0
630.467	0	117.819	0
659.031	0	123.896	0
688.451	0	130.33	0
719.585	0	136.764	0
751.861	0	143.913	0
785.851	0	151.063	0
821.27	0.00823	158.927	0
858.116	0.01261	167.148	0
896.676	0.01041	175.727	0
936.951	0.00469	184.664	0
979.224	0.000487493	193.958	0
1000.08	0	203.967	0
		214.333	0
		225.057	0
		236.496	0.000137999
		248.292	0.000386396
		261.16	0.00027867
		274.386	0.000309633
		287.97	0.000358406
		302.626	0.000319297
		317.996	0.000311944
		334.082	0.000269477
		350.883	0.000278482
		368.756	0.000106096
		387.344	0.00519

## Sheet: fig-3f
x1	2DPI-BTT-BP	x2	2DPAV-BTT-BP	x3	2DPAV-BTT-BPY	x4	2DPAV-BTT-BT
11.5029	0	5.57638	0	9.78907	0	5.57638	0
11.9789	0	5.93384	0	10.1699	0	5.93384	0
12.455	0	6.2913	0	10.5508	0	6.2913	0
13.0262	0	6.64876	0	11.0268	0	6.64876	0
13.5975	0	7.00622	0	11.5029	0	7.00622	0
14.1688	0	7.36368	0	11.9789	0	7.36368	0
14.74	0	7.72114	0	12.455	0	7.72114	0
15.3589	0	8.0786	0	13.0262	0	8.0786	0
15.9302	0	8.43606	0	13.5975	0	8.43606	0
16.6442	0	8.79352	0	14.1688	0	8.79352	0
17.3583	0	9.15098	0	14.74	0	9.15098	0
18.0724	0.04475	9.50844	0	15.3589	0	9.50844	0
18.7865	0.06456	9.8659	0	15.9302	0	9.8659	0
19.6434	0.06822	10.2234	0	16.6442	0	10.2234	0
20.5003	0.10622	10.5808	0	17.3583	0.08608	10.5808	0
21.3572	0.1699	10.9383	0	18.0724	0.24283	10.9383	0
22.2141	0.17678	11.2957	0	18.7865	0.30354	11.2957	0
23.2138	0.12336	11.6532	0	19.6434	0.26908	11.6532	0
24.0707	0.04325	12.0107	0	20.5003	0.21549	12.0107	0
25.2132	0	12.3681	0	21.3572	0.15777	12.3681	0
26.2129	0	12.7256	0	22.2141	0.09501	12.7256	0
27.3554	0	13.083	0	23.2138	0.04651	13.083	0.000322718
28.498	0.00703	13.4405	0	24.0707	0.00601	13.4405	0.24398
29.6405	0.11734	13.798	0.1701	25.2132	0	13.798	0.61069
30.9258	0.32248	14.1554	0.1701	26.2129	0	14.1554	0.6358
32.2112	0.59731	14.5129	0	27.3554	0.03094	14.5129	0.30367
33.6393	0.88872	14.8703	0	28.498	0.2291	14.8703	0.0477
34.9247	1	15.2278	0	29.6405	0.55886	15.2278	0
36.4957	0.88132	15.5853	0	30.9258	0.88044	15.5853	0
37.9238	0.53594	15.9427	0	32.2112	1	15.9427	0
39.6376	0.1995	16.3002	0	33.6393	0.83664	16.3002	0
41.2086	0.01729	16.6576	0	34.9247	0.4167	16.6576	0.0316
42.9224	0	17.0151	0.0567	36.4957	0.07775	17.0151	0.12164
44.779	0	17.3726	0	37.9238	0	17.3726	0.03861
46.6356	0	17.73	0	39.6376	0	17.73	0
48.635	0	18.0875	0	41.2086	0	18.0875	0
50.6345	0	18.4449	0	42.9224	0	18.4449	0
52.6339	0	18.8024	0	44.779	0	18.8024	0
54.9189	0	19.1599	0	46.6356	0	19.1599	0
57.204	0	19.5173	0	48.635	0	19.5173	0
59.7747	0	19.8748	0	50.6345	0	19.8748	0
62.3454	0	20.2322	0	52.6339	0	20.2322	0
64.916	0	20.5897	0	54.9189	0	20.5897	0
67.4867	0	20.9472	0	57.204	0	20.9472	0
70.3431	0	21.3046	0	59.7747	0	21.3046	0
73.485	0	21.6621	0	62.3454	0	21.6621	0
76.3413	0	22.377	0	64.916	0	22.377	0
79.7689	0	23.0919	0	67.4867	0	23.0919	0
82.9109	0	23.8068	0	70.3431	0	23.8068	0.02802
86.6241	0	24.5218	0	73.485	0	24.5218	0.10499
90.0517	0	25.2367	0	76.3413	0	25.2367	0.23109
94.0505	0	25.9516	0	79.7689	0	25.9516	0.39249
97.7637	0	26.6665	0	82.9109	0	26.6665	0.57048
102.048	0	27.3814	0.03773	86.6241	0	27.3814	0.74422
106.333	0	28.0964	0.17742	90.0517	0	28.0964	0.88885
110.903	0	28.8113	0.40964	94.0505	0	28.8113	0.98054
115.473	0	29.5262	0.67818	97.7637	0	29.5262	1
120.329	0	30.2411	0.8988	102.048	0	30.2411	0.93671
125.47	0	30.956	1	106.333	0	30.956	0.79539
130.611	0	31.671	0.95005	110.903	0	31.671	0.60166
136.038	0	32.3859	0.78229	115.473	0	32.3859	0.39573
141.751	0	33.1008	0.53598	120.329	0	33.1008	0.2111
147.749	0	33.8157	0.29177	125.47	0	33.8157	0.07862
154.033	0	34.5306	0.11492	130.611	0	34.5306	0.01268
160.603	0	35.2456	0.02163	136.038	0	35.2456	0
167.172	0	35.9605	0	141.751	0	35.9605	0
174.313	0	36.6754	0	147.749	0	36.6754	0
181.454	0	37.3903	0	154.033	0	37.3903	0
189.166	0	38.1052	0	160.603	0	38.1052	0
197.164	0	38.8202	0	167.172	0	38.8202	0
205.447	0	39.5351	0	174.313	0	39.5351	0
214.016	0	40.25	0	181.454	0	40.25	0
223.156	0.00178	40.9649	0	189.166	0	40.9649	0
232.296	0.00294	41.6798	0	197.164	0	41.6798	0
242.294	0.0031	42.3948	0	205.447	0	42.3948	0
252.291	0.00385	43.1097	0	214.016	0	43.1097	0
261.431	0.00481	43.8246	0	223.156	0	43.8246	0
273.142	0.00231	44.5395	0	232.296	0	44.5395	0
285.424	0.000560589	45.2544	0	242.294	0	45.2544	0
298.277	0.00306	45.9694	0	252.291	0	45.9694	0
311.702	0.00549	46.6843	0	261.431	0.00155	46.6843	0
325.698	0.00809	47.3992	0	273.142	0.00727	47.3992	0
340.265	0.00437	48.1141	0	285.424	0	48.1141	0
355.689	0	48.829	0	298.277	0.00238	48.829	0
371.685	0	49.544	0	311.702	0.00813	49.544	0
388.537	0.00659	50.2589	0	325.698	0	50.2589	0
405.961	0.00542	52.0462	0	340.265	0.00388	52.0462	0
424.241	0.000553825	54.9059	0	355.689	0.00991	54.9059	0
443.378	0	57.7655	0	371.685	0	57.7655	0
463.373	0	60.9827	0	388.537	0	60.9827	0
484.224	0	64.1998	0	405.961	0	64.1998	0
505.932	0	67.417	0	424.241	0	67.417	0
528.782	0.00462	70.9916	0	443.378	0	70.9916	0
552.49	0.00267	74.5662	0	463.373	0	74.5662	0
577.34	0	78.4982	0	484.224	0	78.4982	0
603.332	0	82.7877	0	505.932	0.00376	82.7877	0
630.467	0	87.0773	0	528.782	0.0078	87.0773	0
659.031	0	91.3668	0	552.49	0	91.3668	0
688.451	0	96.3712	0	577.34	0	96.3712	0
719.585	0	101.376	0	603.332	0	101.376	0
751.861	0.01543	106.38	0	630.467	0	106.38	0
785.851	0.01653	112.099	0	659.031	0	112.099	0
821.27	0.0066	117.819	0	688.451	0	117.819	0
858.116	0	123.896	0	719.585	0	123.896	0
896.676	0	130.33	0	751.861	0	130.33	0
936.951	0	136.764	0	785.851	0	136.764	0
979.224	0	143.913	0	821.27	0	143.913	0
1000.08	0	151.063	0	858.116	0	151.063	0
		158.927	0	896.676	0	158.927	0
		167.148	0	936.951	0	167.148	0
		175.727	0	979.224	0.01274	175.727	0
		184.664	0	1000.08	0.05639	184.664	0
		193.958	0			193.958	0
		203.967	0			203.967	0
		214.333	0			214.333	0
		225.057	0			225.057	0
		236.496	0			236.496	0
		248.292	0			248.292	0
		261.16	0			261.16	0
		274.386	0			274.386	0
		287.97	0			287.97	0
		302.626	0			302.626	0
		317.996	0			317.996	0
		334.082	0			334.082	0
		350.883	0			350.883	0
		368.756	0			368.756	0
		387.344	9.17326e-06			387.344	0.000170618
