# Supplementary material for: Towards single-crystalline two-dimensional poly(arylene vinylene) covalent organic frameworks
Source: Nat Chem. 2026 Jan 20;18(5):853–62. doi: 10.1038/s41557-025-02048-8 (PMC13149328; doi:10.1038/s41557-025-02048-8)
Supplement: Supplementary file 5 — Experimental PXRD pattern, Rietveld-refined profile and their difference plots (Fig. 5d). [file 41557_2025_2048_MOESM5_ESM.xlsx]

## Sheet: fig-5d
x	bragg	2theta	diff	Yobs	Ycal
2.79232	1	2	-177.153	3770	3947.15
4.83739	1	2.015	-133.841	3810	3943.84
5.58629	1	2.03	-99.2024	3845	3944.2
7.39217	1	2.045	-93.6556	3855	3948.66
8.3836	1	2.06	-91.5352	3866	3957.54
9.68343	1	2.075	-61.066	3910	3971.07
10.0798	1	2.09	-74.3501	3915	3989.35
11.1859	1	2.105	-63.3762	3949	4012.38
12.1932	1	2.12	-65.0424	3975	4040.04
12.8215	1	2.135	-78.1879	3994	4072.19
13.995	1	2.15	-45.6245	4063	4108.62
14.5108	1	2.165	-15.1636	4134	4149.16
14.5469	1	2.18	-32.6387	4161	4193.64
14.8153	1	2.195	-40.9213	4201	4241.92
15.5935	1	2.21	-13.931	4280	4293.93
16.0592	1	2.225	-7.64083	4342	4349.64
16.8125	1	2.24	-16.0781	4393	4409.08
17.0461	1	2.255	-45.3234	4427	4472.32
17.4742	1	2.27	-18.5078	4521	4539.51
17.5043	1	2.285	-30.81	4580	4610.81
17.9217	1	2.3	10.5458	4697	4686.45
18.3874	1	2.315	1.29086	4768	4766.71
19.4097	1	2.33	26.1118	4878	4851.89
19.4369	1	2.345	37.6479	4980	4942.35
19.6403	1	2.36	53.4872	5092	5038.51
19.6403	1	2.375	48.1604	5189	5140.84
20.0147	1	2.39	40.1319	5290	5249.87
20.2387	1	2.405	62.7886	5429	5366.21
21.1751	1	2.42	111.425	5602	5490.58
21.2002	1	2.435	120.222	5744	5623.78
21.5486	1	2.45	133.225	5900	5766.78
21.9403	1	2.465	69.3071	5990	5920.69
22.2778	1	2.48	117.131	6204	6086.87
22.3016	1	2.495	177.095	6444	6266.91
22.4802	1	2.51	150.266	6613	6462.73
23.0081	1	2.525	156.304	6833	6676.7
23.3309	1	2.54	176.372	7088	6911.63
23.841	1	2.555	181.042	7352	7170.96
24.031	1	2.57	234.216	7693	7458.78
24.3629	1	2.585	168.094	7948	7779.91
24.5273	1	2.6	173.228	8313	8139.77
24.669	1	2.615	175.738	8720	8544.26
25.0144	1	2.63	105.781	9105	8999.22
25.0896	1	2.645	38.3393	9548	9509.66
25.2495	1	2.66	-68.5945	10010	10078.6
25.3131	1	2.675	-140.445	10565	10705.4
25.3342	1	2.69	-191.203	11193	11384.2
25.5666	1	2.705	-273.525	11828	12101.5
25.6294	1	2.72	-397.142	12438	12835.1
25.7238	1	2.735	-246.998	13306	13553
25.8071	1	2.75	-186.523	14027	14213.5
26.1901	1	2.765	-41.3051	14726	14767.3
26.2515	1	2.78	127.651	15288	15160.3
26.4967	1	2.795	561.882	15901	15339.1
26.8802	1	2.81	676.149	15934	15257.9
26.8802	1	2.825	722.533	15611	14888.5
26.9505	1	2.84	471.624	14703	14231.4
27.1002	1	2.855	146.317	13468	13321.7
27.1598	1	2.87	-197.552	12027	12224.6
27.1796	1	2.885	-371.42	10649	11020.4
27.5449	1	2.9	-585.407	9203	9788.41
27.6035	1	2.915	-570.194	8025	8595.19
27.7694	1	2.93	-465.381	7025	7490.38
27.983	1	2.945	-266.975	6239	6505.98
28.0408	1	2.96	-40.9505	5617	5657.95
28.2043	1	2.975	156.078	5105	4948.92
28.2716	1	2.99	338.576	4710	4371.42
28.6331	1	3.005	423.627	4335	3911.37
28.756	1	3.02	484.729	4036	3551.27
28.8408	1	3.035	537.165	3810	3272.83
29.1216	1	3.05	585.149	3644	3058.85
29.2611	1	3.065	527.721	3422	2894.28
29.3351	1	3.08	507.29	3274	2766.71
29.4736	1	3.095	512.643	3179	2666.36
29.676	1	3.11	451.216	3037	2585.78
29.7308	1	3.125	412.5	2932	2519.5
29.7308	1	3.14	360.456	2824	2463.54
29.749	1	3.155	309.898	2725	2415.1
29.8858	1	3.17	272.8	2645	2372.2
30.004	1	3.185	254.541	2588	2333.46
30.3559	1	3.2	196.08	2494	2297.92
30.4903	1	3.215	143.091	2408	2264.91
30.5437	1	3.23	127.05	2361	2233.95
30.5615	1	3.245	114.298	2319	2204.7
30.7574	1	3.26	116.088	2293	2176.91
31.0925	1	3.275	45.6088	2196	2150.39
31.2854	1	3.29	52.0076	2177	2124.99
31.3376	1	3.305	19.4021	2120	2100.6
31.4855	1	3.32	1.88831	2079	2077.11
31.8741	1	3.335	-27.4531	2027	2054.45
31.9344	1	3.35	-15.5536	2017	2032.55
32.0627	1	3.365	-32.3538	1979	2011.35
32.0627	1	3.38	-52.8021	1938	1990.8
32.1138	1	3.395	-82.8532	1888	1970.85
32.1309	1	3.41	-78.4669	1873	1951.47
32.3689	1	3.425	-92.6077	1840	1932.61
32.4452	1	3.44	-102.244	1812	1914.24
32.4957	1	3.455	-96.3472	1800	1896.35
32.6389	1	3.47	-94.8921	1784	1878.89
32.6389	1	3.485	-121.856	1740	1861.86
33.0738	1	3.5	-110.218	1735	1845.22
33.1235	1	3.515	-122.959	1706	1828.96
33.3881	1	3.53	-104.064	1709	1813.06
33.5691	1	3.545	-109.515	1688	1797.52
33.8144	1	3.56	-124.301	1658	1782.3
33.9364	1	3.575	-131.407	1636	1767.41
33.985	1	3.59	-136.822	1616	1752.82
34.0012	1	3.605	-141.535	1597	1738.54
34.3003	1	3.62	-130.537	1594	1724.54
34.3484	1	3.635	-144.819	1566	1710.82
34.3644	1	3.65	-123.372	1574	1697.37
34.3644	1	3.665	-134.189	1550	1684.19
34.4848	1	3.68	-148.262	1523	1671.26
34.5888	1	3.695	-141.585	1517	1658.58
34.8436	1	3.71	-123.151	1523	1646.15
35.018	1	3.725	-110.956	1523	1633.96
35.0653	1	3.74	-110.993	1511	1621.99
35.0653	1	3.755	-105.258	1505	1610.26
35.2544	1	3.77	-107.745	1491	1598.75
35.3721	1	3.785	-123.452	1464	1587.45
35.4346	1	3.8	-121.373	1455	1576.37
35.5517	1	3.815	-125.504	1440	1565.5
35.7231	1	3.83	-98.8431	1456	1554.84
35.7696	1	3.845	-118.386	1426	1544.39
35.9555	1	3.86	-105.129	1429	1534.13
36.2478	1	3.875	-106.07	1418	1524.07
36.3017	1	3.89	-88.2058	1426	1514.21
36.6904	1	3.905	-98.5341	1406	1504.53
36.8041	1	3.92	-107.052	1388	1495.05
36.9326	1	3.935	-100.758	1385	1485.76
36.9326	1	3.95	-107.65	1369	1476.65
37.0985	1	3.965	-96.7258	1371	1467.73
37.0985	1	3.98	-92.9836	1366	1458.98
37.1435	1	3.995	-77.4221	1373	1450.42
37.1584	1	4.01	-77.04	1365	1442.04
37.2709	1	4.025	-80.8363	1353	1433.84
37.3235	1	4.04	-70.8103	1355	1425.81
37.6066	1	4.055	-74.9615	1343	1417.96
37.7032	1	4.07	-75.2899	1335	1410.29
37.77	1	4.085	-49.7959	1353	1402.8
37.8143	1	4.1	-44.4803	1351	1395.48
38.102	1	4.115	-53.345	1335	1388.35
38.2705	1	4.13	-25.3925	1356	1381.39
38.4315	1	4.145	-27.6263	1347	1374.63
38.4751	1	4.16	-44.0515	1324	1368.05
38.4897	1	4.175	-34.6745	1327	1361.67
		4.19	-18.5039	1337	1355.5
		4.205	-7.5505	1342	1349.55
		4.22	-21.8279	1322	1343.83
		4.235	-20.3527	1318	1338.35
		4.25	-0.14534	1333	1333.15
		4.265	-1.23006	1327	1328.23
		4.28	8.36455	1332	1323.64
		4.295	2.60527	1322	1319.39
		4.31	7.45414	1323	1315.55
		4.325	21.8684	1334	1312.13
		4.34	27.8004	1337	1309.2
		4.355	41.1983	1348	1306.8
		4.37	56.0059	1361	1304.99
		4.385	39.1636	1343	1303.84
		4.4	22.6091	1326	1303.39
		4.415	35.2778	1339	1303.72
		4.43	34.1041	1339	1304.9
		4.445	30.021	1337	1306.98
		4.46	48.9607	1359	1310.04
		4.475	47.8535	1362	1314.15
		4.49	58.6264	1378	1319.37
		4.505	61.2018	1387	1325.8
		4.52	56.4955	1390	1333.5
		4.535	64.416	1407	1342.58
		4.55	70.8646	1424	1353.14
		4.565	55.7362	1421	1365.26
		4.58	87.9234	1467	1379.08
		4.595	63.3221	1458	1394.68
		4.61	63.8403	1476	1412.16
		4.625	74.4096	1506	1431.59
		4.64	60.0004	1513	1453
		4.655	58.639	1535	1476.36
		4.67	63.4268	1565	1501.57
		4.685	71.5599	1600	1528.44
		4.7	55.3473	1612	1556.65
		4.715	88.2259	1674	1585.77
		4.73	81.7701	1697	1615.23
		4.745	97.6945	1742	1644.31
		4.76	113.848	1786	1672.15
		4.775	139.2	1837	1697.8
		4.79	153.809	1874	1720.19
		4.805	201.792	1940	1738.21
		4.82	196.256	1947	1750.74
		4.835	209.225	1966	1756.77
		4.85	200.523	1956	1755.48
		4.865	204.636	1951	1746.36
		4.88	227.591	1957	1729.41
		4.895	202.868	1908	1705.13
		4.91	163.437	1838	1674.56
		4.925	101.881	1741	1639.12
		4.94	79.596	1680	1600.4
		4.955	71.9784	1632	1560.02
		4.97	67.5625	1587	1519.44
		4.985	48.0951	1528	1479.9
		5	42.5626	1485	1442.44
		5.015	20.1877	1428	1407.81
		5.03	6.41122	1383	1376.59
		5.045	25.8674	1375	1349.13
		5.06	38.3535	1364	1325.65
		5.075	36.7977	1343	1306.2
		5.09	52.226	1343	1290.77
		5.105	54.7293	1334	1279.27
		5.12	48.433	1320	1271.57
		5.135	71.4707	1339	1267.53
		5.15	52.9625	1320	1267.04
		5.165	45.9983	1316	1270
		5.18	67.6277	1344	1276.37
		5.195	74.8534	1361	1286.15
		5.21	54.6307	1354	1299.37
		5.225	68.869	1385	1316.13
		5.24	34.4374	1371	1336.56
		5.255	41.1713	1402	1360.83
		5.27	31.8807	1421	1389.12
		5.285	17.3595	1439	1421.64
		5.3	-8.60366	1450	1458.6
		5.315	-11.2121	1489	1500.21
		5.33	-31.6454	1515	1546.65
		5.345	-55.039	1543	1598.04
		5.36	-93.4598	1561	1654.46
		5.375	-108.878	1607	1715.88
		5.39	-126.136	1656	1782.14
		5.405	-153.913	1699	1852.91
		5.42	-179.694	1748	1927.69
		5.435	-213.739	1792	2005.74
		5.45	-227.058	1859	2086.06
		5.465	-232.396	1935	2167.4
		5.48	-257.227	1991	2248.23
		5.495	-256.764	2070	2326.76
		5.51	-253.976	2147	2400.98
		5.525	-246.633	2222	2468.63
		5.54	-218.362	2309	2527.36
		5.555	-183.736	2391	2574.74
		5.57	-141.396	2467	2608.4
		5.585	-104.234	2522	2626.23
		5.6	-48.6157	2578	2626.62
		5.615	-37.6383	2571	2608.64
		5.63	-29.3579	2543	2572.36
		5.645	-51.9003	2467	2518.9
		5.66	-86.394	2364	2450.39
		5.675	-127.722	2242	2369.72
		5.69	-142.17	2138	2280.17
		5.705	-161.071	2024	2185.07
		5.72	-177.537	1910	2087.54
		5.735	-181.292	1809	1990.29
		5.75	-182.599	1713	1895.6
		5.765	-180.244	1625	1805.24
		5.78	-158.559	1562	1720.56
		5.795	-129.456	1513	1642.46
		5.81	-93.4756	1478	1571.48
		5.825	-67.8346	1440	1507.83
		5.84	-56.4819	1395	1451.48
		5.855	-24.1518	1378	1402.15
		5.87	-3.41866	1356	1359.42
		5.885	24.2532	1347	1322.75
		5.9	55.4634	1347	1291.54
		5.915	47.8372	1313	1265.16
		5.93	62.9944	1306	1243.01
		5.945	80.5253	1305	1224.47
		5.96	50.9755	1260	1209.02
		5.975	62.8356	1259	1196.16
		5.99	77.5375	1263	1185.46
		6.005	78.4539	1255	1176.55
		6.02	106.902	1276	1169.1
		6.035	90.146	1253	1162.85
		6.05	76.4065	1234	1157.59
		6.065	70.8632	1224	1153.14
		6.08	76.6626	1226	1149.34
		6.095	82.9231	1229	1146.08
		6.11	65.7399	1209	1143.26
		6.125	67.1892	1208	1140.81
		6.14	79.3322	1218	1138.67
		6.155	71.2178	1208	1136.78
		6.17	69.8851	1205	1135.11
		6.185	61.3655	1195	1133.63
		6.2	65.6843	1198	1132.32
		6.215	72.8621	1204	1131.14
		6.23	73.9155	1204	1130.08
		6.245	56.8582	1186	1129.14
		6.26	63.7016	1192	1128.3
		6.275	79.4551	1207	1127.54
		6.29	72.1268	1199	1126.87
		6.305	56.7235	1183	1126.28
		6.32	61.251	1187	1125.75
		6.335	51.7144	1177	1125.29
		6.35	61.1182	1186	1124.88
		6.365	58.4662	1183	1124.53
		6.38	57.7619	1182	1124.24
		6.395	65.0083	1189	1123.99
		6.41	45.2081	1169	1123.79
		6.425	54.3637	1178	1123.64
		6.44	55.4771	1179	1123.52
		6.455	57.5502	1181	1123.45
		6.47	46.5844	1170	1123.42
		6.485	43.5812	1167	1123.42
		6.5	24.5417	1148	1123.46
		6.515	38.4666	1162	1123.53
		6.53	48.3567	1172	1123.64
		6.545	57.2124	1181	1123.79
		6.56	36.0337	1160	1123.97
		6.575	28.8208	1153	1124.18
		6.59	40.5731	1165	1124.43
		6.605	38.29	1163	1124.71
		6.62	39.9705	1165	1125.03
		6.635	59.6132	1185	1125.39
		6.65	35.2162	1161	1125.78
		6.665	46.777	1173	1126.22
		6.68	40.2926	1167	1126.71
		6.695	30.7591	1158	1127.24
		6.71	33.1718	1161	1127.83
		6.725	43.5246	1172	1128.48
		6.74	13.8104	1143	1129.19
		6.755	32.0202	1162	1129.98
		6.77	36.1432	1167	1130.86
		6.785	16.1663	1148	1131.83
		6.8	38.0735	1171	1132.93
		6.815	25.8456	1160	1134.15
		6.83	24.4596	1160	1135.54
		6.845	22.8883	1160	1137.11
		6.86	14.099	1153	1138.9
		6.875	2.05349	1143	1140.95
		6.89	13.707	1157	1143.29
		6.905	36.0074	1182	1145.99
		6.92	25.8949	1175	1149.11
		6.935	48.3007	1201	1152.7
		6.95	16.1474	1173	1156.85
		6.965	-4.65205	1157	1161.65
		6.98	30.806	1198	1167.19
		6.995	17.4163	1191	1173.58
		7.01	-1.93496	1179	1180.93
		7.025	-0.3683	1189	1189.37
		7.04	-0.00917	1199	1199.01
		7.055	-14.9851	1195	1209.99
		7.07	-25.4219	1197	1222.42
		7.085	-15.4391	1221	1236.44
		7.1	-16.1444	1236	1252.14
		7.115	-36.6268	1233	1269.63
		7.13	-22.9496	1266	1288.95
		7.145	-36.143	1274	1310.14
		7.16	-63.1959	1270	1333.2
		7.175	-68.0482	1290	1358.05
		7.19	-37.5851	1347	1384.59
		7.205	-57.63	1355	1412.63
		7.22	-74.9413	1367	1441.94
		7.235	-100.209	1372	1472.21
		7.25	-108.054	1395	1503.05
		7.265	-99.0267	1435	1534.03
		7.28	-87.6142	1477	1564.61
		7.295	-91.2403	1503	1594.24
		7.31	-91.2757	1531	1622.28
		7.325	-77.048	1571	1648.05
		7.34	-47.8583	1623	1670.86
		7.355	-44.0033	1646	1690
		7.37	-9.80699	1695	1704.81
		7.385	2.33715	1717	1714.66
		7.4	12.9157	1732	1719.08
		7.415	12.2408	1730	1717.76
		7.43	23.4015	1734	1710.6
		7.445	22.2358	1720	1697.76
		7.46	-1.66839	1678	1679.67
		7.475	-29.9378	1627	1656.94
		7.49	-37.3531	1593	1630.35
		7.505	-64.7756	1536	1600.78
		7.52	-69.0792	1500	1569.08
		7.535	-92.0953	1444	1536.1
		7.55	-96.5779	1406	1502.58
		7.565	-90.1839	1379	1469.18
		7.58	-107.467	1329	1436.47
		7.595	-101.876	1303	1404.88
		7.61	-96.7647	1278	1374.76
		7.625	-110.395	1236	1346.39
		7.64	-84.9466	1235	1319.95
		7.655	-79.5277	1216	1295.53
		7.67	-84.182	1189	1273.18
		7.685	-61.9	1191	1252.9
		7.7	-57.6274	1177	1234.63
		7.715	-47.2752	1171	1218.28
		7.73	-36.7282	1167	1203.73
		7.745	-34.8532	1156	1190.85
		7.76	-27.5064	1152	1179.51
		7.775	-27.5395	1142	1169.54
		7.79	-20.8051	1140	1160.81
		7.805	-30.1608	1123	1153.16
		7.82	-11.4717	1135	1146.47
		7.835	-23.6132	1117	1140.61
		7.85	2.52826	1138	1135.47
		7.865	-6.94549	1124	1130.95
		7.88	-22.9443	1104	1126.94
		7.895	-2.38917	1121	1123.39
		7.91	7.78823	1128	1120.21
		7.925	1.64668	1119	1117.35
		7.94	3.2363	1118	1114.76
		7.955	13.5996	1126	1112.4
		7.97	-3.22777	1107	1110.23
		7.985	-14.2156	1094	1108.22
		8	-3.33891	1103	1106.34
		8.015	-7.57666	1097	1104.58
		8.03	-8.91142	1094	1102.91
		8.045	-6.32869	1095	1101.33
		8.06	2.18361	1102	1099.82
		8.075	-11.3645	1087	1098.36
		8.09	-3.96463	1093	1096.96
		8.105	-2.60983	1093	1095.61
		8.12	-11.2943	1083	1094.29
		8.135	2.98698	1096	1093.01
		8.15	-3.76199	1088	1091.76
		8.165	-6.53767	1084	1090.54
		8.18	6.66293	1096	1089.34
		8.195	-22.1577	1066	1088.16
		8.21	-15.9972	1071	1087
		8.225	-9.85392	1076	1085.85
		8.24	-16.726	1068	1084.73
		8.255	-26.6121	1057	1083.61
		8.27	3.48922	1086	1082.51
		8.285	-1.42102	1080	1081.42
		8.3	-15.3418	1065	1080.34
		8.315	5.72792	1085	1079.27
		8.33	-15.2112	1063	1078.21
		8.345	-17.1582	1060	1077.16
		8.36	3.88735	1080	1076.11
		8.375	2.92621	1078	1075.07
		8.39	7.9589	1082	1074.04
		8.405	-17.0141	1056	1073.01
		8.42	-1.99233	1070	1071.99
		8.435	11.0246	1082	1070.98
		8.45	-0.96295	1069	1069.96
		8.465	3.04534	1072	1068.95
		8.48	-2.95027	1065	1067.95
		8.495	7.05047	1074	1066.95
		8.51	-4.95221	1061	1065.95
		8.525	10.0419	1075	1064.96
		8.54	20.0329	1084	1063.97
		8.555	4.02092	1067	1062.98
		8.57	0.00619	1062	1061.99
		8.585	-19.0112	1042	1061.01
		8.6	-5.03112	1055	1060.03
		8.615	7.94643	1067	1059.05
		8.63	5.92151	1064	1058.08
		8.645	-13.1059	1044	1057.11
		8.66	10.8643	1067	1056.14
		8.675	1.83205	1057	1055.17
		8.69	-16.2027	1038	1054.2
		8.705	-10.2401	1043	1053.24
		8.72	8.71992	1061	1052.28
		8.735	-3.3228	1048	1051.32
		8.75	-4.36838	1046	1050.37
		8.765	4.58304	1054	1049.42
		8.78	15.5313	1064	1048.47
		8.795	6.47615	1054	1047.52
		8.81	1.4174	1048	1046.58
		8.825	2.35478	1048	1045.65
		8.84	-1.71204	1043	1044.71
		8.855	-9.78342	1034	1043.78
		8.87	7.14023	1050	1042.86
		8.885	3.05842	1045	1041.94
		8.9	2.97058	1044	1041.03
		8.915	4.87607	1045	1040.12
		8.93	4.77412	1044	1039.23
		8.945	11.6639	1050	1038.34
		8.96	-1.45578	1036	1037.46
		8.975	10.414	1047	1036.59
		8.99	3.27186	1039	1035.73
		9.005	4.11605	1039	1034.88
		9.02	7.94464	1042	1034.06
		9.035	0.75535	1034	1033.24
		9.05	-0.45447	1032	1032.45
		9.065	-2.68795	1029	1031.69
		9.08	-2.94872	1028	1030.95
		9.095	6.75903	1037	1030.24
		9.11	1.43042	1031	1029.57
		9.125	-3.94013	1025	1028.94
		9.14	7.64097	1036	1028.36
		9.155	-1.83354	1026	1027.83
		9.17	-9.3719	1018	1027.37
		9.185	-13.9833	1013	1026.98
		9.2	-5.67797	1021	1026.68
		9.215	-7.46718	1019	1026.47
		9.23	2.63682	1029	1026.36
		9.245	-3.37914	1023	1026.38
		9.26	4.471	1031	1026.53
		9.275	9.17274	1036	1026.83
		9.29	-6.28855	1021	1027.29
		9.305	-9.92688	1018	1027.93
		9.32	-15.7536	1013	1028.75
		9.335	-12.7614	1017	1029.76
		9.35	-14.009	1017	1031.01
		9.365	2.44047	1035	1032.56
		9.38	-13.3619	1021	1034.36
		9.395	-7.42405	1029	1036.42
		9.41	-2.75063	1036	1038.75
		9.425	-29.3419	1012	1041.34
		9.44	-7.19333	1037	1044.19
		9.455	-18.2945	1029	1047.29
		9.47	-38.6287	1012	1050.63
		9.485	-10.1722	1044	1054.17
		9.5	-26.8937	1031	1057.89
		9.515	-12.7537	1049	1061.75
		9.53	0.29528	1066	1065.7
		9.545	-15.6908	1054	1069.69
		9.56	1.3521	1075	1073.65
		9.575	-14.5042	1063	1077.5
		9.59	-16.181	1065	1081.18
		9.605	-21.5939	1063	1084.59
		9.62	0.34524	1088	1087.65
		9.635	4.72622	1095	1090.27
		9.65	3.6367	1096	1092.36
		9.665	6.1582	1100	1093.84
		9.68	10.3611	1105	1094.64
		9.695	5.29909	1100	1094.7
		9.71	5.00465	1099	1094
		9.725	7.48483	1100	1092.52
		9.74	4.71978	1095	1090.28
		9.755	7.6636	1095	1087.34
		9.77	3.24789	1087	1083.75
		9.785	5.38717	1085	1079.61
		9.8	-4.01463	1071	1075.01
		9.815	-10.0577	1060	1070.06
		9.83	2.15908	1067	1064.84
		9.845	-12.4576	1047	1059.46
		9.86	3.00747	1057	1053.99
		9.875	-10.5207	1038	1048.52
		9.89	-12.1065	1031	1043.11
		9.905	-11.8033	1026	1037.8
		9.92	-7.65429	1025	1032.65
		9.935	-14.6928	1013	1027.69
		9.95	-9.94284	1013	1022.94
		9.965	-6.42015	1012	1018.42
		9.98	-1.13269	1013	1014.13
		9.995	-5.08164	1005	1010.08
		10.01	-10.2622	996	1006.26
		10.025	-7.66474	995	1002.66
		10.04	1.72453	1001	999.275
		10.055	6.92217	1003	996.078
		10.07	6.94653	1000	993.053
		10.085	-6.18348	984	990.183
		10.1	-3.44944	984	987.449
		10.115	-0.8343	984	984.834
		10.13	5.67684	988	982.323
		10.145	-2.90362	977	979.904
		10.16	7.43405	985	977.566
		10.175	15.6971	991	975.303
		10.19	17.8908	991	973.109
		10.205	14.0186	985	970.981
		10.22	8.08286	977	968.917
		10.235	15.0852	982	966.915
		10.25	6.0268	971	964.973
		10.265	7.90859	971	963.091
		10.28	16.7314	978	961.269
		10.295	12.4963	972	959.504
		10.31	-0.79588	957	957.796
		10.325	8.85602	965	956.144
		10.34	23.4532	978	954.547
		10.355	10.9971	964	953.003
		10.37	11.4892	963	951.511
		10.385	21.9311	972	950.069
		10.4	23.3246	972	948.675
		10.415	9.67157	957	947.328
		10.43	16.974	963	946.026
		10.445	26.234	971	944.766
		10.46	7.45362	951	943.546
		10.475	9.63495	952	942.365
		10.49	0.7801	942	941.22
		10.505	5.89111	946	940.109
		10.52	13.9699	953	939.03
		10.535	12.0184	950	937.982
		10.55	23.0383	960	936.962
		10.565	-2.96887	933	935.969
		10.58	3.9983	939	935.002
		10.595	15.941	950	934.059
		10.61	12.8603	946	933.14
		10.625	3.757	936	932.243
		10.64	32.6317	964	931.368
		10.655	23.4848	954	930.515
		10.67	12.3166	942	929.683
		10.685	6.1271	935	928.873
		10.7	14.9163	943	928.084
		10.715	15.6838	943	927.316
		10.73	16.4296	943	926.57
		10.745	17.1531	943	925.847
		10.76	9.85417	935	925.146
		10.775	17.5329	942	924.467
		10.79	6.19026	930	923.81
		10.805	-1.17038	922	923.17
		10.82	-9.52785	913	922.528
		10.835	2.07517	924	921.925
		10.85	7.58459	929	921.415
		10.865	9.06276	930	920.937
		10.88	5.50925	926	920.491
		10.895	-1.07608	919	920.076
		10.91	11.307	931	919.693
		10.925	4.65893	924	919.341
		10.94	9.98086	929	919.019
		10.955	6.27425	925	918.726
		10.97	4.54118	923	918.459
		10.985	0.78432	919	918.216
		11	-3.993	914	917.993
		11.015	10.2133	928	917.787
		11.03	2.40787	920	917.592
		11.045	-13.4037	904	917.404
		11.06	-0.21514	917	917.215
		11.075	3.9805	921	917.019
		11.09	-0.80916	916	916.809
		11.105	-12.5759	904	916.576
		11.12	-20.3113	896	916.311
		11.135	-13.0065	903	916.006
		11.15	1.34694	917	915.653
		11.165	1.757	917	915.243
		11.18	1.23069	916	914.769
		11.195	9.77357	924	914.226
		11.21	14.3894	928	913.611
		11.225	3.07956	916	912.92
		11.24	-0.15659	912	912.157
		11.255	5.67779	917	911.322
		11.27	7.57748	918	910.423
		11.285	11.5356	921	909.464
		11.3	16.5439	925	908.456
		11.315	3.59359	911	907.406
		11.33	2.67559	909	906.324
		11.345	11.7809	917	905.219
		11.36	6.90112	911	904.099
		11.375	9.02833	912	902.972
		11.39	14.1555	916	901.845
		11.405	13.2763	914	900.724
		11.42	11.3853	911	899.615
		11.435	-1.52219	897	898.522
		11.45	10.5499	908	897.45
		11.465	16.5983	913	896.402
		11.48	6.6204	902	895.38
		11.495	-0.38589	894	894.386
		11.51	16.5779	910	893.422
		11.525	14.5106	907	892.489
		11.54	21.4117	913	891.588
		11.555	4.28059	895	890.719
		11.57	11.1174	901	889.883
		11.585	13.9221	903	889.078
		11.6	20.6951	909	888.305
		11.615	22.4368	910	887.563
		11.63	-1.85229	885	886.852
		11.645	7.82839	894	886.172
		11.66	22.4794	908	885.521
		11.675	20.1011	905	884.899
		11.69	30.6941	915	884.306
		11.705	23.2586	907	883.741
		11.72	23.795	907	883.205
		11.735	-1.69664	881	882.697
		11.75	4.78383	887	882.216
		11.765	10.2364	892	881.764
		11.78	17.6609	899	881.339
		11.795	22.0573	903	880.943
		11.81	11.4254	892	880.575
		11.825	20.765	901	880.235
		11.84	17.076	897	879.924
		11.855	18.3584	898	879.642
		11.87	18.6122	898	879.388
		11.885	10.8376	890	879.162
		11.9	2.03501	881	878.965
		11.915	14.2051	893	878.795
		11.93	26.3487	905	878.651
		11.945	7.4672	886	878.533
		11.96	13.5621	892	878.438
		11.975	13.6353	892	878.365
		11.99	19.6894	898	878.311
		12.005	24.7274	903	878.273
		12.02	4.75253	883	878.247
		12.035	10.769	889	878.231
		12.05	8.78135	887	878.219
		12.065	-2.20526	876	878.205
		12.08	11.8149	890	878.185
		12.095	-8.15187	870	878.152
		12.11	4.90106	883	878.099
		12.125	1.98069	880	878.019
		12.14	19.0941	897	877.906
		12.155	10.2484	888	877.752
		12.17	13.45	891	877.55
		12.185	10.7048	888	877.295
		12.2	19.0174	896	876.983
		12.215	7.39136	884	876.609
		12.23	8.82817	885	876.172
		12.245	20.3277	896	875.672
		12.26	-4.11199	871	875.112
		12.275	11.5054	886	874.495
		12.29	6.17488	880	873.825
		12.305	8.89019	882	873.11
		12.32	-8.35554	864	872.356
		12.335	-8.56953	863	871.57
		12.35	1.24095	872	870.759
		12.365	6.06885	876	869.931
		12.38	-6.09244	863	869.092
		12.395	13.751	882	868.249
		12.41	-3.4064	864	867.406
		12.425	11.4306	878	866.569
		12.44	-6.74233	859	865.742
		12.455	-2.92876	862	864.929
		12.47	-4.13179	860	864.132
		12.485	-3.35392	860	863.354
		12.5	0.40283	863	862.597
		12.515	-8.86309	853	861.863
		12.53	-6.15278	855	861.153
		12.545	16.533	877	860.467
		12.56	-3.806	856	859.806
		12.575	-3.1699	856	859.17
		12.59	12.4416	871	858.558
		12.605	0.02898	858	857.971
		12.62	15.593	873	857.407
		12.635	0.13469	857	856.865
		12.65	-2.34495	854	856.345
		12.665	5.15536	861	855.845
		12.68	-3.36303	852	855.363
		12.695	7.10134	862	854.899
		12.71	0.54996	855	854.45
		12.725	11.9844	866	854.016
		12.74	-0.59386	853	853.594
		12.755	5.81683	859	853.183
		12.77	6.21794	859	852.782
		12.785	1.61096	854	852.389
		12.8	8.99724	861	852.003
		12.815	-7.62196	844	851.622
		12.83	-11.2455	840	851.246
		12.845	1.12745	852	850.873
		12.86	-5.50226	845	850.502
		12.875	4.8659	855	850.134
		12.89	14.2323	864	849.768
		12.905	-7.40297	842	849.403
		12.92	-0.03979	849	849.04
		12.935	6.32169	855	848.678
		12.95	-1.31874	847	848.319
		12.965	3.03864	851	847.961
		12.98	-10.6065	837	847.606
		12.995	-7.25445	840	847.254
		13.01	9.09442	856	846.906
		13.025	-9.56021	837	846.56
		13.04	10.7814	857	846.219
		13.055	-2.88115	843	845.881
		13.07	6.452	852	845.548
		13.085	2.78058	848	845.219
		13.1	6.1044	851	844.896
		13.115	3.42326	848	844.577
		13.13	2.73701	847	844.263
		13.145	5.0455	849	843.955
		13.16	1.3486	845	843.651
		13.175	0.6462	844	843.354
		13.19	-4.06181	839	843.062
		13.205	8.22446	851	842.776
		13.22	-14.4951	828	842.495
		13.235	-2.22057	840	842.221
		13.25	-12.9521	829	841.952
		13.265	-3.68975	838	841.69
		13.28	-1.43372	840	841.434
		13.295	-1.18414	840	841.184
		13.31	5.05881	846	840.941
		13.325	-14.7051	826	840.705
		13.34	-2.47605	838	840.476
		13.355	9.74565	850	840.254
		13.37	4.95969	845	840.04
		13.385	2.16573	842	839.834
		13.4	0.36339	840	839.637
		13.415	-7.44777	832	839.448
		13.43	1.73179	841	839.268
		13.445	-13.0984	826	839.098
		13.46	12.061	851	838.939
		13.475	-0.7906	838	838.791
		13.49	-0.65374	838	838.654
		13.505	-5.52912	833	838.529
		13.52	-15.4174	823	838.417
		13.535	8.68061	847	838.319
		13.55	20.7643	859	838.236
		13.565	-3.16711	835	838.167
		13.58	-9.11431	829	838.114
		13.595	-0.07802	838	838.078
		13.61	-12.0589	826	838.059
		13.625	-5.05756	833	838.058
		13.64	8.92539	847	838.075
		13.655	-3.11054	835	838.111
		13.67	1.83421	840	838.166
		13.685	-4.24071	834	838.241
		13.7	-9.33553	829	838.336
		13.715	-8.45041	830	838.45
		13.73	-1.58534	837	838.585
		13.745	5.2598	844	838.74
		13.76	19.0853	858	838.915
		13.775	-3.10846	836	839.108
		13.79	-0.32082	839	839.321
		13.805	0.44899	840	839.551
		13.82	18.2019	858	839.798
		13.835	4.93922	845	840.061
		13.85	2.66221	843	840.338
		13.865	6.3725	847	840.628
		13.88	-15.9282	825	840.928
		13.895	-13.2378	828	841.238
		13.91	-6.55445	835	841.554
		13.925	9.12396	851	841.876
		13.94	-1.20059	841	842.201
		13.955	2.47365	845	842.526
		13.97	11.1481	854	842.852
		13.985	-9.17638	834	843.176
		14	-10.4996	833	843.5
		14.015	5.17788	849	843.822
		14.03	6.85443	851	844.146
		14.045	-12.4725	832	844.472
		14.06	2.1938	847	844.806
		14.075	2.84911	848	845.151
		14.09	-1.50934	844	845.509
		14.105	24.1057	870	845.894
		14.12	-4.30898	842	846.309
		14.135	-3.75787	843	846.758
		14.15	6.75337	854	847.247
		14.165	0.21952	848	847.78
		14.18	-12.3639	836	848.364
		14.195	-10.0007	839	849.001
		14.21	-8.69352	841	849.694
		14.225	-18.4441	832	850.444
		14.24	2.747	854	851.253
		14.255	-8.11949	844	852.119
		14.27	1.95842	855	853.042
		14.285	-9.01588	845	854.016
		14.3	-21.0375	834	855.038
		14.315	-22.1002	834	856.1
		14.33	-20.196	837	857.196
		14.345	-32.3152	826	858.315
		14.36	-9.44659	850	859.447
		14.375	-33.5772	827	860.577
		14.39	-25.6925	836	861.692
		14.405	-30.7762	832	862.776
		14.42	-31.8109	832	863.811
		14.435	-27.778	837	864.778
		14.45	-36.6585	829	865.658
		14.465	-33.4332	833	866.433
		14.48	-33.0836	834	867.084
		14.495	-25.5927	842	867.593
		14.51	-26.9457	841	867.946
		14.525	-34.1308	834	868.131
		14.54	-39.14	829	868.14
		14.555	-29.9693	838	867.969
		14.57	-30.6192	837	867.619
		14.585	-36.0943	831	867.094
		14.6	-36.4034	830	866.403
		14.615	-30.5583	835	865.558
		14.63	-31.5737	833	864.574
		14.645	-41.4658	822	863.466
		14.66	-25.252	837	862.252
		14.675	-32.9497	828	860.95
		14.69	-38.5761	821	859.576
		14.705	-18.1475	840	858.147
		14.72	-31.6791	825	856.679
		14.735	-41.1847	814	855.185
		14.75	-24.6768	829	853.677
		14.765	-31.1664	821	852.166
		14.78	-10.663	840	850.663
		14.795	-15.175	834	849.175
		14.81	-5.70963	842	847.71
		14.825	-22.2731	824	846.273
		14.84	-37.8708	807	844.871
		14.855	-15.5071	828	843.507
		14.87	-15.1862	827	842.186
		14.885	-7.91119	833	840.911
		14.9	1.31496	841	839.685
		14.915	2.48991	841	838.51
		14.93	2.61175	840	837.388
		14.945	-4.32102	832	836.321
		14.96	-15.3095	820	835.31
		14.975	-4.3544	830	834.354
		14.99	-10.456	823	833.456
		15.005	0.38561	833	832.614
		15.02	-12.8292	819	831.829
		15.035	9.90028	841	831.1
		15.05	5.5747	836	830.425
		15.065	4.19513	834	829.805
		15.08	-3.23729	826	829.237
		15.095	15.2787	844	828.721
		15.11	15.7444	844	828.256
		15.125	-3.83876	824	827.839
		15.14	2.53054	830	827.469
		15.155	-6.14628	821	827.146
		15.17	6.13212	833	826.868
		15.185	6.36709	833	826.633
		15.2	-6.44009	820	826.44
		15.215	2.71185	829	826.288
		15.23	-2.1759	824	826.176
		15.245	-1.10214	825	826.102
		15.26	-4.06576	822	826.066
		15.275	-0.06565	826	826.066
		15.29	-6.10072	820	826.101
		15.305	5.83009	832	826.17
		15.32	9.72784	836	826.272
		15.335	3.5936	830	826.406
		15.35	7.42845	834	826.572
		15.365	16.2335	843	826.766
		15.38	4.01001	831	826.99
		15.395	-0.24084	827	827.241
		15.41	7.48228	835	827.518
		15.425	3.18079	831	827.819
		15.44	-2.14378	826	828.144
		15.455	-1.48979	827	828.49
		15.47	-4.85545	824	828.855
		15.485	-4.23888	825	829.239
		15.5	-7.63809	822	829.638
		15.515	2.94899	833	830.051
		15.53	1.52441	832	830.476
		15.545	-2.90981	828	830.91
		15.56	-2.35182	829	831.352
		15.575	0.19998	832	831.8
		15.59	-7.25316	825	832.253
		15.605	9.28955	842	832.71
		15.62	-9.17163	824	833.172
		15.635	-5.63702	828	833.637
		15.65	-11.1075	823	834.108
		15.665	-20.5846	814	834.585
		15.68	-8.07008	827	835.07
		15.695	-12.5662	823	835.566
		15.71	-10.0753	826	836.075
		15.725	-15.5993	821	836.599
		15.74	-19.1391	818	837.139
		15.755	6.3071	844	837.693
		15.77	-6.28395	832	838.284
		15.785	-15.8985	823	838.899
		15.8	-16.537	823	839.537
		15.815	-3.19899	837	840.199
		15.83	-10.8832	830	840.883
		15.845	-13.5876	828	841.588
		15.86	-8.30882	834	842.309
		15.875	-15.0428	828	843.043
		15.89	-12.7842	831	843.784
		15.905	-8.52681	836	844.527
		15.92	-22.2631	823	845.263
		15.935	-19.9847	826	845.985
		15.95	-11.6822	835	846.682
		15.965	-15.3452	832	847.345
		15.98	-18.9629	829	847.963
		15.995	-14.524	834	848.524
		16.01	-13.0171	836	849.017
		16.025	-13.4311	836	849.431
		16.04	-20.7556	829	849.756
		16.055	-16.9818	833	849.982
		16.07	-9.10199	841	850.102
		16.085	-16.111	834	850.111
		16.1	-10.0058	840	850.006
		16.115	-19.7859	830	849.786
		16.13	-35.4533	814	849.453
		16.145	-30.0123	819	849.012
		16.16	-16.4695	832	848.47
		16.175	-10.8329	837	847.833
		16.19	-8.1107	839	847.111
		16.205	-18.3162	828	846.316
		16.22	-24.463	821	845.463
		16.235	-3.55868	841	844.559
		16.25	-10.6142	833	843.614
		16.265	-7.64001	835	842.64
		16.28	-14.6458	827	841.646
		16.295	11.3593	852	840.641
		16.31	7.36715	847	839.633
		16.325	5.37021	844	838.63
		16.34	2.36187	840	837.638
		16.355	-5.66371	831	836.664
		16.37	-2.71164	833	835.712
		16.385	3.21369	838	834.786
		16.4	-7.89145	826	833.891
		16.415	4.96983	838	833.03
		16.43	9.79498	842	832.205
		16.445	-3.418	828	831.418
		16.46	8.32937	839	830.671
		16.475	3.036	833	829.964
		16.49	3.70122	833	829.299
		16.505	-0.67526	828	828.675
		16.52	6.90657	835	828.093
		16.535	7.44704	835	827.553
		16.55	8.9467	836	827.053
		16.565	14.4064	841	826.594
		16.58	13.827	840	826.173
		16.595	14.2097	840	825.79
		16.61	26.5559	852	825.444
		16.625	14.8667	840	825.133
		16.64	14.1437	839	824.856
		16.655	10.3883	835	824.612
		16.67	6.602	831	824.398
		16.685	17.7863	842	824.214
		16.7	-5.05737	819	824.057
		16.715	1.07246	825	823.928
		16.73	10.1771	834	823.823
		16.745	13.258	837	823.742
		16.76	-1.68384	822	823.684
		16.775	20.3528	844	823.647
		16.79	4.36895	828	823.631
		16.805	5.3654	829	823.635
		16.82	4.3429	828	823.657
		16.835	11.302	835	823.698
		16.85	15.2432	839	823.757
		16.865	11.1667	835	823.833
		16.88	21.0727	845	823.927
		16.895	31.9612	856	824.039
		16.91	28.832	853	824.168
		16.925	21.6849	846	824.315
		16.94	16.5197	841	824.48
		16.955	11.3358	836	824.664
		16.97	18.1329	843	824.867
		16.985	8.91049	834	825.09
		17	4.66813	830	825.332
		17.015	-0.59466	825	825.595
		17.03	8.1217	834	825.878
		17.045	8.81683	835	826.183
		17.06	10.4904	837	826.51
		17.075	9.14224	836	826.858
		17.09	21.7722	849	827.228
		17.105	-3.61983	824	827.62
		17.12	-2.03362	826	828.034
		17.135	14.5311	843	828.469
		17.15	2.07459	831	828.925
		17.165	6.59762	836	829.402
		17.18	20.1009	850	829.899
		17.195	6.5855	837	830.414
		17.21	2.0526	833	830.947
		17.225	10.5037	842	831.496
		17.24	18.9406	851	832.059
		17.255	-0.63477	832	832.635
		17.27	2.78009	836	833.22
		17.285	-18.8122	815	833.812
		17.3	-11.4085	823	834.409
		17.315	-4.00552	831	835.006
		17.33	3.40059	839	835.599
		17.345	0.81395	837	836.186
		17.36	3.23904	840	836.761
		17.375	5.6806	843	837.319
		17.39	-1.8564	836	837.856
		17.405	2.63313	841	838.367
		17.42	19.1543	858	838.846
		17.435	6.71197	846	839.288
		17.45	-0.68923	839	839.689
		17.465	1.95479	842	840.045
		17.48	-2.3526	838	840.353
		17.495	1.39114	842	840.609
		17.51	-4.8124	836	840.812
		17.525	-14.9627	826	840.963
		17.54	9.93963	851	841.06
		17.555	2.89306	844	841.107
		17.57	5.89501	847	841.105
		17.585	11.9421	853	841.058
		17.6	26.0304	867	840.97
		17.615	3.15524	844	840.845
		17.63	2.31197	843	840.688
		17.645	16.4956	857	840.504
		17.66	8.70134	849	840.299
		17.675	-4.07563	836	840.076
		17.69	1.16025	841	839.84
		17.705	3.40481	843	839.595
		17.72	5.65425	845	839.346
		17.735	4.90518	844	839.095
		17.75	-8.84541	830	838.845
		17.765	-4.60008	834	838.6
		17.78	-5.36101	833	838.361
		17.795	-11.13	827	838.13
		17.81	6.09163	844	837.908
		17.825	24.3027	862	837.697
		17.84	16.5026	854	837.497
		17.855	11.6908	849	837.309
		17.87	29.8671	867	837.133
		17.885	27.0314	864	836.969
		17.9	14.1838	851	836.816
		17.915	6.32456	843	836.675
		17.93	-1.54611	835	836.546
		17.945	24.5721	861	836.428
		17.96	19.6793	856	836.321
		17.975	6.77569	843	836.224
		17.99	19.8615	856	836.139
		18.005	18.9368	855	836.063
		18.02	14.0017	850	835.998
		18.035	16.0568	852	835.943
		18.05	28.1045	864	835.896
		18.065	19.1428	855	835.857
		18.08	17.1575	853	835.842
		18.095	14.1605	850	835.84
		18.11	13.1517	849	835.848
		18.125	10.1315	846	835.868
		18.14	7.10015	843	835.9
		18.155	9.05808	845	835.942
		18.17	21.006	857	835.994
		18.185	9.94468	846	836.055
		18.2	2.87519	839	836.125
		18.215	12.7987	849	836.201
		18.23	16.7166	853	836.283
		18.245	1.63034	838	836.37
		18.26	-0.45826	836	836.458
		18.275	5.45263	842	836.547
		18.29	24.365	861	836.635
		18.305	14.2809	851	836.719
		18.32	14.2025	851	836.798
		18.335	15.1319	852	836.868
		18.35	3.0711	840	836.929
		18.365	13.0221	850	836.978
		18.38	2.98669	840	837.013
		18.395	-1.03374	836	837.034
		18.41	6.96199	844	837.038
		18.425	7.97467	845	837.025
		18.44	8.0047	845	836.995
		18.455	21.0521	858	836.948
		18.47	8.11634	845	836.884
		18.485	22.1968	859	836.803
		18.5	13.2923	850	836.708
		18.515	8.40147	845	836.599
		18.53	9.52281	846	836.477
		18.545	14.6546	851	836.345
		18.56	21.7949	858	836.205
		18.575	15.9421	852	836.058
		18.59	6.09424	842	835.906
		18.605	7.24957	843	835.75
		18.62	21.4064	857	835.594
		18.635	7.56301	843	835.437
		18.65	8.71796	844	835.282
		18.665	8.86978	844	835.13
		18.68	-0.98285	834	834.983
		18.695	19.1588	854	834.841
		18.71	10.2936	845	834.706
		18.725	-0.57944	834	834.579
		18.74	-0.46137	834	834.461
		18.755	7.64694	842	834.353
		18.77	13.7447	848	834.255
		18.785	20.8311	855	834.169
		18.8	16.9055	851	834.095
		18.815	30.9672	865	834.033
		18.83	27.0157	861	833.984
		18.845	17.0505	851	833.949
		18.86	8.07115	842	833.929
		18.875	22.0772	856	833.923
		18.89	27.0682	861	833.932
		18.905	11.044	845	833.956
		18.92	-0.99577	833	833.996
		18.935	-5.05127	829	834.051
		18.95	3.87734	838	834.123
		18.965	17.79	852	834.21
		18.98	22.6866	857	834.313
		18.995	11.5671	846	834.433
		19.01	11.4318	846	834.568
		19.025	13.2806	848	834.719
		19.04	6.11391	841	834.886
		19.055	15.9319	851	835.068
		19.07	9.73508	845	835.265
		19.085	15.5238	851	835.476
		19.1	3.2987	839	835.701
		19.115	-5.93959	830	835.94
		19.13	-9.19026	827	836.19
		19.145	12.5476	849	836.452
		19.16	17.275	854	836.725
		19.175	5.99319	843	837.007
		19.19	2.70347	840	837.297
		19.205	11.4074	849	837.593
		19.22	-0.8934	837	837.893
		19.235	-0.19696	838	838.197
		19.25	15.4988	854	838.501
		19.265	13.1961	852	838.804
		19.28	7.8975	847	839.102
		19.295	5.60564	845	839.394
		19.31	9.32337	849	839.677
		19.325	-6.94635	833	839.946
		19.34	7.79956	848	840.2
		19.355	-15.4358	825	840.436
		19.37	4.35071	845	840.649
		19.385	9.16204	850	840.838
		19.4	-3.999	837	840.999
		19.415	-1.12988	840	841.13
		19.43	-18.2284	823	841.228
		19.445	-7.29269	834	841.293
		19.46	2.67858	844	841.321
		19.475	3.68635	845	841.314
		19.49	-2.26894	839	841.269
		19.505	8.81274	850	841.187
		19.52	3.93101	845	841.069
		19.535	4.08516	845	840.915
		19.55	4.27417	845	840.726
		19.565	-2.50317	838	840.503
		19.58	-17.2482	823	840.248
		19.595	-8.9624	831	839.962
		19.61	4.35291	844	839.647
		19.625	8.69681	848	839.303
		19.64	-6.93058	832	838.931
		19.655	6.45886	845	838.541
		19.67	4.87021	843	838.13
		19.685	3.30162	841	837.698
		19.7	8.75122	846	837.249
		19.715	-3.78294	833	836.783
		19.73	-5.30282	831	836.303
		19.745	-8.81038	827	835.81
		19.76	-8.30761	827	835.308
		19.775	-3.79646	831	834.796
		19.79	-2.27883	832	834.279
		19.805	-18.7566	815	833.757
		19.82	-7.23138	826	833.231
		19.835	-10.7049	822	832.705
		19.85	-2.17867	830	832.179
		19.865	-9.65401	822	831.654
		19.88	-0.13213	831	831.132
		19.895	-2.61413	828	830.614
		19.91	-6.10092	824	830.101
		19.925	-8.5933	821	829.593
		19.94	7.90809	837	829.092
		19.955	-0.59728	828	828.597
		19.97	4.89019	833	828.11
		19.985	-9.62979	818	827.63
		20	1.84259	829	827.157
		20.015	-1.69277	825	826.693
		20.03	11.7641	838	826.236
		20.045	13.2133	839	825.787
		20.06	7.65499	833	825.345
		20.075	6.08929	831	824.911
		20.09	0.51647	825	824.484
		20.105	0.93682	825	824.063
		20.12	8.35067	832	823.649
		20.135	-7.24161	816	823.242
		20.15	-17.8396	805	822.84
		20.165	-3.44305	819	822.443
		20.18	-4.05137	818	822.051
		20.195	-8.66422	813	821.664
		20.21	-11.2812	810	821.281
		20.225	-2.90181	818	820.902
		20.24	-6.52575	814	820.526
		20.255	-5.15263	815	820.153
		20.27	-3.78209	816	819.782
		20.285	-6.41383	813	819.414
		20.3	-11.0476	808	819.048
		20.315	-2.68307	816	818.683
		20.33	16.6799	835	818.32
		20.345	18.0415	836	817.959
		20.36	-1.5982	816	817.598
		20.375	-14.239	803	817.239
		20.39	-9.88087	807	816.881
		20.405	6.47624	823	816.524
		20.42	8.83235	825	816.168
		20.435	17.1874	833	815.813
		20.45	12.5415	828	815.458
		20.465	21.8945	837	815.105
		20.48	-0.75359	814	814.754
		20.495	-10.4029	804	814.403
		20.51	9.94645	824	814.054
		20.525	-4.70559	809	813.706
		20.54	-8.35914	805	813.359
		20.555	-4.01436	809	813.014
		20.57	0.32862	813	812.671
		20.585	-2.33038	810	812.33
		20.6	-6.99151	805	811.992
		20.615	-2.65497	809	811.655
		20.63	-0.32095	811	811.321
		20.645	0.01034	811	810.99
		20.66	-9.66132	801	810.661
		20.675	-10.3362	800	810.336
		20.69	-4.01441	806	810.014
		20.705	5.30369	815	809.696
		20.72	-8.38212	801	809.382
		20.735	-14.0721	795	809.072
		20.75	-0.76648	808	808.766
		20.765	7.53446	816	808.466
		20.78	4.83046	813	808.17
		20.795	-3.87873	804	807.879
		20.81	-8.59337	799	807.593
		20.825	8.68629	816	807.314
		20.84	-8.03997	799	807.04
		20.855	-17.7724	789	806.772
		20.87	-2.51114	804	806.511
		20.885	4.74357	811	806.256
		20.9	-1.00842	805	806.008
		20.915	-8.76722	797	805.767
		20.93	-8.53292	797	805.533
		20.945	-13.3056	792	805.306
		20.96	-11.0852	794	805.085
		20.975	-14.8716	790	804.872
		20.99	-4.66484	800	804.665
		21.005	-12.4646	792	804.465
		21.02	-13.2707	791	804.271
		21.035	6.91719	811	804.083
		21.05	-0.90046	803	803.9
		21.065	-10.7232	793	803.723
		21.08	0.44957	804	803.55
		21.095	-9.38155	794	803.382
		21.11	-13.2158	790	803.216
		21.125	-11.0526	792	803.053
		21.14	-17.891	785	802.891
		21.155	0.26974	803	802.73
		21.17	-21.5695	781	802.57
		21.185	-26.4081	776	802.408
		21.2	-10.245	792	802.245
		21.215	3.9204	806	802.08
		21.23	-11.9111	790	801.911
		21.245	-3.73883	798	801.739
		21.26	-10.562	791	801.562
		21.275	-10.3801	791	801.38
		21.29	-14.1921	787	801.192
		21.305	-8.99755	792	800.998
		21.32	-4.79542	796	800.795
		21.335	-8.58479	792	800.585
		21.35	-14.3646	786	800.365
		21.365	-10.1336	790	800.134
		21.38	-12.8903	787	799.89
		21.395	-9.63311	790	799.633
		21.41	-32.3603	767	799.36
		21.425	-23.0697	776	799.07
		21.44	-13.7592	785	798.759
		21.455	-29.4265	769	798.427
		21.47	-13.0692	785	798.069
		21.485	-21.6849	776	797.685
		21.5	8.72897	806	797.271
		21.515	0.17454	797	796.825
		21.53	-30.3461	766	796.346
		21.545	-18.8312	777	795.831
		21.56	-25.2793	770	795.279
		21.575	-25.6894	769	794.689
		21.59	-21.0612	773	794.061
		21.605	-26.3947	767	793.395
		21.62	-23.6905	769	792.69
		21.635	-17.9497	774	791.95
		21.65	-10.174	781	791.174
		21.665	-24.3653	766	790.365
		21.68	-23.5261	766	789.526
		21.695	-7.65907	781	788.659
		21.71	-17.7671	770	787.767
		21.725	-22.8531	764	786.853
		21.74	-16.9201	769	785.92
		21.755	-14.9712	770	784.971
		21.77	-12.0093	772	784.009
		21.785	-2.0371	781	783.037
		21.8	-8.05733	774	782.057
		21.815	-18.0724	763	781.072
		21.83	-6.08455	774	780.085
		21.845	-25.0958	754	779.096
		21.86	-17.108	761	778.108
		21.875	-23.1227	754	777.123
		21.89	-18.1414	758	776.141
		21.905	-13.1652	762	775.165
		21.92	6.80481	781	774.195
		21.935	-25.2322	748	773.232
		21.95	-22.2768	750	772.277
		21.965	-7.3297	764	771.33
		21.98	-7.39116	763	770.391
		21.995	-13.4614	756	769.461
		22.01	-5.54063	763	768.541
		22.025	-5.62872	762	767.629
		22.04	-4.72556	762	766.726
		22.055	-11.8309	754	765.831
		22.07	-14.9442	750	764.944
		22.085	-13.0651	751	764.065
		22.1	-6.19285	757	763.193
		22.115	2.67332	765	762.327
		22.13	-10.4657	751	761.466
		22.145	-15.6089	745	760.609
		22.16	-15.7551	744	759.755
		22.175	-16.9031	742	758.903
		22.19	-9.05176	749	758.052
		22.205	2.80033	760	757.2
		22.22	-6.34553	750	756.346
		22.235	-3.48801	752	755.488
		22.25	7.37413	762	754.626
		22.265	-12.7579	741	753.758
		22.28	-3.88302	749	752.883
		22.295	-1.0003	751	752
		22.31	-5.10897	746	751.109
		22.325	1.79158	752	750.208
		22.34	3.70173	753	749.298
		22.355	-9.37829	739	748.378
		22.37	-12.4484	735	747.448
		22.385	-8.50871	738	746.509
		22.4	-7.55899	738	745.559
		22.415	-11.596	733	744.596
		22.43	-5.63337	738	743.633
		22.445	4.33624	747	742.664
		22.46	-8.68805	733	741.688
		22.475	3.2929	744	740.707
		22.49	-7.72182	732	739.722
		22.505	-3.7331	735	738.733
		22.52	-6.74185	731	737.742
		22.535	-3.74891	733	736.749
		22.55	-20.7551	715	735.755
		22.565	-4.76127	730	734.761
		22.58	-6.76808	727	733.768
		22.595	-4.77624	728	732.776
		22.61	-7.7864	724	731.786
		22.625	6.20088	737	730.799
		22.64	0.18506	730	729.815
		22.655	-3.83434	725	728.834
		22.67	0.14227	728	727.858
		22.685	5.1145	732	726.885
		22.7	-8.91798	717	725.918
		22.715	-4.95544	720	724.955
		22.73	-12.9981	711	723.998
		22.745	-20.0462	703	723.046
		22.76	-21.0998	701	722.1
		22.775	-9.15912	712	721.159
		22.79	3.77588	724	720.224
		22.805	-6.29487	713	719.295
		22.82	-6.37135	712	718.371
		22.835	3.54651	721	717.453
		22.85	-5.54122	711	716.541
		22.865	-1.6344	714	715.634
		22.88	-13.7329	701	714.733
		22.895	-18.8365	695	713.836
		22.91	-7.945	705	712.945
		22.925	10.9418	723	712.058
		22.94	2.82425	714	711.176
		22.955	-7.29746	703	710.297
		22.97	-0.423	709	709.423
		22.985	5.44794	714	708.552
		23	0.31566	708	707.684
		23.015	10.1805	717	706.82
		23.03	-18.9573	687	705.957
		23.045	-3.09731	702	705.097
		23.06	-4.23927	700	704.239
		23.075	1.61715	705	703.383
		23.09	-11.5277	691	702.528
		23.105	-11.6736	690	701.674
		23.12	-6.82013	694	700.82
		23.135	-2.96698	697	699.967
		23.15	-7.11379	692	699.114
		23.165	-16.2602	682	698.26
		23.18	2.59409	700	697.406
		23.195	-3.55045	693	696.55
		23.21	2.30656	698	695.693
		23.225	11.1655	706	694.834
		23.24	-3.97314	690	693.973
		23.255	-2.10901	691	693.109
		23.27	-13.2417	679	692.242
		23.285	7.62927	699	691.371
		23.3	13.5042	704	690.496
		23.315	-2.61665	687	689.617
		23.33	4.2671	693	688.733
		23.345	9.1556	697	687.844
		23.36	6.04901	693	686.951
		23.375	-5.05264	681	686.053
		23.39	-2.14936	683	685.149
		23.405	7.75874	692	684.241
		23.42	-4.32855	679	683.329
		23.435	-3.41148	679	682.411
		23.45	0.5096	682	681.49
		23.465	-0.56571	680	680.566
		23.48	9.36215	689	679.638
		23.495	6.29269	685	678.707
		23.51	0.2254	678	677.775
		23.525	-10.8402	666	676.84
		23.54	-6.90476	669	675.905
		23.555	-1.96869	673	674.969
		23.57	-12.0326	662	674.033
		23.585	3.90315	677	673.097
		23.6	5.83793	678	672.162
		23.615	10.7713	682	671.229
		23.63	10.7029	681	670.297
		23.645	-1.36775	668	669.368
		23.66	-2.44103	666	668.441
		23.675	10.4827	678	667.517
		23.69	13.4031	680	666.597
		23.705	-5.6802	660	665.68
		23.72	9.23256	674	664.767
		23.735	9.14105	673	663.859
		23.75	15.045	678	662.955
		23.765	2.94417	665	662.056
		23.78	6.83828	668	661.162
		23.795	-1.27293	659	660.273
		23.81	-8.38971	651	659.39
		23.825	-8.51229	650	658.512
		23.84	-1.64096	656	657.641
		23.855	0.22404	657	656.776
		23.87	-9.91758	646	655.918
		23.885	7.93389	663	655.066
		23.9	2.77815	657	654.222
		23.915	-0.38514	653	653.385
		23.93	9.4437	662	652.556
		23.945	11.2643	663	651.736
		23.96	2.07621	653	650.924
		23.975	10.8791	661	650.121
		23.99	7.67244	657	649.328
		24.005	9.45582	658	648.544
		24.02	3.22871	651	647.771
		24.035	-0.00941	647	647.009
		24.05	1.74088	648	646.259
		24.065	4.47899	650	645.521
		24.08	13.2043	658	644.796
		24.095	18.9161	663	644.084
		24.11	25.6136	669	643.386
		24.125	18.2962	661	642.704
		24.14	7.96307	650	642.037
		24.155	6.6133	648	641.387
		24.17	11.246	652	640.754
		24.185	9.86034	650	640.14
		24.2	15.4552	655	639.545
		24.215	20.0297	659	638.97
		24.23	20.5827	659	638.417
		24.245	20.113	658	637.887
		24.26	22.6195	660	637.381
		24.275	10.101	647	636.899
		24.29	4.55615	641	636.444
		24.305	5.98374	642	636.016
		24.32	11.3824	647	635.618
		24.335	16.7507	652	635.249
		24.35	18.0872	653	634.913
		24.365	23.3905	658	634.609
		24.38	27.6592	662	634.341
		24.395	7.89172	642	634.108
		24.41	23.0869	657	633.913
		24.425	15.2429	649	633.757
		24.44	5.3568	639	633.643
		24.455	22.4282	656	633.572
		24.47	7.45564	641	633.544
		24.485	25.4374	659	633.563
		24.5	16.372	650	633.628
		24.515	13.258	647	633.742
		24.53	11.0938	645	633.906
		24.545	11.878	646	634.122
		24.56	12.6092	647	634.391
		24.575	9.28606	644	634.714
		24.59	-3.09262	632	635.093
		24.605	6.472	642	635.528
		24.62	11.9789	648	636.021
		24.635	19.4272	656	636.573
		24.65	21.8161	659	637.184
		24.665	18.1451	656	637.855
		24.68	1.41384	640	638.586
		24.695	4.62224	644	639.378
		24.71	2.77041	643	640.23
		24.725	9.85881	651	641.141
		24.74	0.88818	643	642.112
		24.755	7.85963	651	643.14
		24.77	-3.22536	641	644.225
		24.785	0.63512	646	645.365
		24.8	11.4434	658	646.557
		24.815	5.20237	653	647.798
		24.83	5.91532	655	649.085
		24.845	8.58619	659	650.414
		24.86	0.21947	652	651.781
		24.875	-8.17974	645	653.18
		24.89	-23.6057	631	654.606
		24.905	-7.0519	649	656.052
		24.92	-14.5114	643	657.511
		24.935	-9.97637	649	658.976
		24.95	-13.4385	647	660.438
		24.965	-24.8887	637	661.889
		24.98	-14.3174	649	663.317
		24.995	-23.7148	641	664.715
		25.01	-17.0702	649	666.07
		25.025	-11.373	656	667.373
		25.04	-0.61254	668	668.613
		25.055	-16.7779	653	669.778
		25.07	-20.8585	650	670.858
		25.085	-14.8441	657	671.844
		25.1	-17.725	655	672.725
		25.115	-26.4922	647	673.492
		25.13	-17.1375	657	674.137
		25.145	-25.6536	649	674.654
		25.16	-25.0343	650	675.034
		25.175	-18.2745	657	675.275
		25.19	-15.3704	660	675.37
		25.205	-5.31926	670	675.319
		25.22	-13.1196	662	675.12
		25.235	-4.77113	670	674.771
		25.25	-12.2751	662	674.275
		25.265	-9.6335	664	673.634
		25.28	-4.84962	668	672.85
		25.295	-19.9278	652	671.928
		25.31	-16.8734	654	670.873
		25.325	-9.69266	660	669.693
		25.34	-17.3926	651	668.393
		25.355	-25.9809	641	666.981
		25.37	-25.4657	640	665.466
		25.385	-30.8558	633	663.856
		25.4	-22.1598	640	662.16
		25.415	-9.38674	651	660.387
		25.43	-17.5454	641	658.545
		25.445	-20.6444	636	656.644
		25.46	-23.692	631	654.692
		25.475	-14.696	638	652.696
		25.49	-18.6637	632	650.664
		25.505	-29.6018	619	648.602
		25.52	-5.51637	641	646.516
		25.535	-16.4127	628	644.413
		25.55	-13.2955	629	642.295
		25.565	-12.1687	628	640.169
		25.58	-8.03579	630	638.036
		25.595	-15.8995	620	635.899
		25.61	-9.76202	624	633.762
		25.625	-23.6252	608	631.625
		25.64	-11.4903	618	629.49
		25.655	1.6415	629	627.359
		25.67	-6.23054	619	625.231
		25.685	-3.10709	620	623.107
		25.7	-1.98873	619	620.989
		25.715	-11.876	607	618.876
		25.73	-16.7697	600	616.77
		25.745	-9.67033	605	614.67
		25.76	6.42105	619	612.579
		25.775	-15.4966	595	610.497
		25.79	-6.42457	602	608.425
		25.805	-11.3643	595	606.364
		25.82	-1.31742	603	604.317
		25.835	-12.2857	590	602.286
		25.85	-9.27093	591	600.271
		25.865	-15.275	583	598.275
		25.88	-8.29987	588	596.3
		25.895	-14.3472	580	594.347
		25.91	1.58128	594	592.419
		25.925	5.48417	596	590.516
		25.94	11.3602	600	588.64
		25.955	1.20845	588	586.792
		25.97	1.02826	586	584.972
		25.985	-3.18069	580	583.181
		26	-1.41834	580	581.418
		26.015	0.31568	580	579.684
		26.03	8.0221	586	577.978
		26.045	3.702	580	576.298
		26.06	-1.64324	573	574.643
		26.075	4.98807	578	573.012
		26.09	1.59782	573	571.402
		26.105	6.18816	576	569.812
		26.12	-1.23865	567	568.239
		26.135	1.31977	568	566.68
		26.15	-2.1342	563	565.134
		26.165	5.40183	569	563.598
		26.18	11.9301	574	562.07
		26.195	1.45275	562	560.547
		26.21	12.9716	572	559.028
		26.225	19.4884	577	557.512
		26.24	10.0043	566	555.996
		26.255	2.52041	557	554.48
		26.27	1.03729	554	552.963
		26.285	-2.4448	549	551.445
		26.3	-3.92593	546	549.926
		26.315	-0.40651	548	548.407
		26.33	3.11275	550	546.887
		26.345	6.63088	552	545.369
		26.36	3.14671	547	543.853
		26.375	2.65886	545	542.341
		26.39	2.16588	543	540.834
		26.405	-2.33381	537	539.334
		26.42	6.15822	544	537.842
		26.435	9.64036	546	536.36
		26.45	2.11104	537	534.889
		26.465	6.56879	540	533.431
		26.48	13.0122	545	531.988
		26.495	7.43987	538	530.56
		26.51	9.8507	539	529.149
		26.525	4.24357	532	527.756
		26.54	4.61754	531	526.382
		26.555	3.97178	529	525.028
		26.57	7.30561	531	523.694
		26.585	-6.38152	516	522.382
		26.6	-7.09006	514	521.09
		26.615	22.1797	542	519.82
		26.63	6.42758	525	518.572
		26.645	9.65349	527	517.347
		26.66	7.85749	524	516.143
		26.675	-1.96027	513	514.96
		26.69	3.20048	517	513.8
		26.705	2.34008	515	512.66
		26.72	3.459	515	511.541
		26.735	-3.44222	507	510.442
		26.75	-3.36292	506	509.363
		26.765	9.69761	518	508.302
		26.78	13.7402	521	507.26
		26.795	19.7657	526	506.234
		26.81	28.775	534	505.225
		26.825	20.7692	525	504.231
		26.84	1.74932	505	503.251
		26.855	5.71641	508	502.284
		26.87	12.6716	514	501.328
		26.885	9.61599	510	500.384
		26.9	9.55068	509	499.449
		26.915	10.4768	509	498.523
		26.93	10.3953	508	497.605
		26.945	4.30723	501	496.693
		26.96	6.21352	502	495.786
		26.975	18.115	513	494.885
		26.99	9.01239	503	493.988
		27.005	8.90638	502	493.094
		27.02	10.7975	503	492.203
		27.035	12.6862	504	491.314
		27.05	21.5728	512	490.427
		27.065	17.4575	507	489.543
		27.08	10.3405	499	488.659
		27.095	15.2219	503	487.778
		27.11	22.1015	509	486.898
		27.125	4.97943	491	486.021
		27.14	0.85541	486	485.145
		27.155	2.72927	487	484.271
		27.17	-4.39921	479	483.399
		27.185	0.4697	483	482.53
		27.2	7.33572	489	481.664
		27.215	6.19857	487	480.801
		27.23	18.0579	498	479.942
		27.245	-2.08647	477	479.086
		27.26	4.76505	483	478.235
		27.275	3.61222	481	477.388
		27.29	8.45477	485	476.545
		27.305	15.2924	491	475.708
		27.32	7.125	482	474.875
		27.335	1.95226	476	474.048
		27.35	11.774	485	473.226
		27.365	6.59014	479	472.41
		27.38	-1.59952	470	471.6
		27.395	-3.79506	467	470.795
		27.41	-4.99654	465	469.997
		27.425	-12.204	457	469.204
		27.44	0.58251	469	468.417
		27.455	-1.63696	466	467.637
		27.47	-8.86238	458	466.862
		27.485	-8.09368	458	466.094
		27.5	-2.33079	463	465.331
		27.515	6.42618	471	464.574
		27.53	2.17747	466	463.823
		27.545	6.92321	470	463.077
		27.56	-12.3365	450	462.337
		27.575	6.39846	468	461.602
		27.59	4.12822	465	460.872
		27.605	-3.14709	457	460.147
		27.62	10.5726	470	459.427
		27.635	6.28754	465	458.712
		27.65	7.99774	466	458.002
		27.665	6.70336	464	457.297
		27.68	2.40453	459	456.595
		27.695	5.10139	461	455.899
		27.71	1.7941	457	455.206
		27.725	0.48283	455	454.517
		27.74	1.16779	455	453.832
		27.755	6.84944	460	453.151
		27.77	10.5277	463	452.472
		27.785	3.20151	455	451.798
		27.8	-8.12783	443	451.128
		27.815	2.53995	453	450.46
		27.83	7.20509	457	449.795
		27.845	1.86789	451	449.132
		27.86	5.52864	454	448.471
		27.875	2.18767	450	447.812
		27.89	-2.15468	445	447.155
		27.905	-10.4981	436	446.498
		27.92	3.15788	449	445.842
		27.935	12.8135	458	445.186
		27.95	4.46922	449	444.531
		27.965	-1.87467	442	443.875
		27.98	-9.2178	434	443.218
		27.995	2.44016	445	442.56
		28.01	3.0995	445	441.901
		28.025	-4.23952	437	441.24
		28.04	-5.57665	435	440.577
		28.055	-1.9117	438	439.912
		28.07	4.75545	444	439.245
		28.085	-11.5751	427	438.575
		28.1	-4.90324	433	437.903
		28.115	1.77097	439	437.229
		28.13	4.4475	441	436.553
		28.145	3.12627	439	435.874
		28.16	2.80716	438	435.193
		28.175	-0.51	434	434.51
		28.19	-3.82538	430	433.825
		28.205	-4.13922	429	433.139
		28.22	-10.4517	422	432.452
		28.235	-7.76317	424	431.763
		28.25	-6.07379	425	431.074
		28.265	-13.3839	417	430.384
		28.28	-5.69364	424	429.694
		28.295	-8.00339	421	429.003
		28.31	-0.31336	428	428.313
		28.325	-3.62381	424	427.624
		28.34	-4.93496	422	426.935
		28.355	-13.247	413	426.247
		28.37	12.4397	438	425.56
		28.385	10.1251	435	424.875
		28.4	-9.19101	415	424.191
		28.415	-12.5088	411	423.509
		28.43	-18.8285	404	422.829
		28.445	-1.15021	421	422.15
		28.46	-4.474	417	421.474
		28.475	-9.80002	411	420.8
		28.49	-3.12835	417	420.128
		28.505	8.54093	428	419.459
		28.52	-5.79223	413	418.792
		28.535	-3.12787	415	418.128
		28.55	0.53397	418	417.466
		28.565	-11.8067	405	416.807
		28.58	3.85008	420	416.15
		28.595	-1.49564	414	415.496
		28.61	-7.84383	407	414.844
		28.625	-7.19447	407	414.194
		28.64	-5.54748	408	413.547
		28.655	3.0972	416	412.903
		28.67	0.73969	413	412.26
		28.685	3.37997	415	411.62
		28.7	-1.9819	409	410.982
		28.715	-8.34576	402	410.346
		28.73	2.28851	412	409.711
		28.745	0.921	410	409.079
		28.76	-8.44817	400	408.448
		28.775	3.1811	411	407.819
		28.79	-4.1911	403	407.191
		28.805	-4.56465	402	406.565
		28.82	-10.9395	395	405.939
		28.835	-10.3155	395	405.315
		28.85	-8.69261	396	404.693
		28.865	0.92919	405	404.071
		28.88	-7.45001	396	403.45
		28.895	-7.83021	395	402.83
		28.91	-17.2114	385	402.211
		28.925	-11.5935	390	401.594
		28.94	-15.9766	385	400.977
		28.955	-2.36073	398	400.361
		28.97	-11.7459	388	399.746
		28.985	-23.1321	376	399.132
		29	-5.51944	393	398.519
		29.015	-12.908	385	397.908
		29.03	-16.2978	381	397.298
		29.045	-11.6888	385	396.689
		29.06	-10.0813	386	396.081
		29.075	-6.47514	389	395.475
		29.09	-14.8705	380	394.87
		29.105	-9.26734	385	394.267
		29.12	-8.66578	385	393.666
		29.135	-10.0658	383	393.066
		29.15	3.53247	396	392.468
		29.165	-12.8709	379	391.871
		29.18	-11.276	380	391.276
		29.195	-10.6828	380	390.683
		29.21	-19.0912	371	390.091
		29.225	-5.50145	384	389.501
		29.24	-9.91337	379	388.913
		29.255	-9.327	379	388.327
		29.27	-8.74231	379	387.742
		29.285	-6.1593	381	387.159
		29.3	-5.57792	381	386.578
		29.315	4.00184	390	385.998
		29.33	-8.41997	377	385.42
		29.345	0.15669	385	384.843
		29.36	-5.26813	379	384.268
		29.375	-10.6944	373	383.694
		29.39	-3.12195	380	383.122
		29.405	-10.5508	372	382.551
		29.42	-13.9809	368	381.981
		29.435	-5.41198	376	381.412
		29.45	-10.8441	370	380.844
		29.465	-3.27702	377	380.277
		29.48	-2.71067	377	379.711
		29.495	-10.1449	369	379.145
		29.51	-9.57945	369	378.579
		29.525	2.98579	381	378.014
		29.54	-1.44888	376	377.449
		29.555	-9.88355	367	376.884
		29.57	-7.31784	369	376.318
		29.585	-5.7515	370	375.752
		29.6	-9.18431	366	375.184
		29.615	-1.61605	373	374.616
		29.63	-1.04649	373	374.046
		29.645	-2.47541	371	373.475
		29.66	1.0974	374	372.903
		29.675	-3.32786	369	372.328
		29.69	-12.751	359	371.751
		29.705	-8.17191	363	371.172
		29.72	-1.59041	369	370.59
		29.735	-5.00643	365	370.006
		29.75	-6.41988	363	369.42
		29.765	-10.8307	358	368.831
		29.78	-8.23898	360	368.239
		29.795	-0.64466	367	367.645
		29.81	-2.04782	365	367.048
		29.825	-5.44856	361	366.449
		29.84	-0.84699	365	365.847
		29.855	-9.24326	356	365.243
		29.87	-10.6375	354	364.638
		29.885	-11.03	353	364.03
		29.9	-19.4208	344	363.421
		29.915	-18.8102	344	362.81
		29.93	-8.19843	354	362.198
		29.945	4.41434	366	361.586
		29.96	-19.9721	341	360.972
		29.975	-1.35807	359	360.358
		29.99	-5.74369	354	359.744
		30.005	-8.12922	351	359.129
		30.02	-4.51487	354	358.515
		30.035	-1.90085	356	357.901
		30.05	-12.2873	345	357.287
		30.065	-7.6746	349	356.675
		30.08	-0.06276	356	356.063
		30.095	2.54796	358	355.452
		30.11	0.15739	355	354.843
		30.125	-1.23465	353	354.235
		30.14	-10.6283	343	353.628
		30.155	5.97621	359	353.024
		30.17	-9.42121	343	352.421
		30.185	-4.82073	347	351.821
		30.2	-11.2225	340	351.222
		30.215	-6.62661	344	350.627
		30.23	-2.03324	348	350.033
		30.245	-1.44249	348	349.442
		30.26	-1.85447	347	348.854
		30.275	-8.2693	340	348.269
		30.29	-0.68706	347	347.687
		30.305	-3.10787	344	347.108
		30.32	-1.53182	345	346.532
		30.335	-1.95898	344	345.959
		30.35	-6.38944	339	345.389
		30.365	1.17671	346	344.823
		30.38	-1.26058	343	344.261
		30.395	-6.70141	337	343.701
		30.41	-12.1458	331	343.146
		30.425	-5.59391	337	342.594
		30.44	-3.04572	339	342.046
		30.455	-3.50132	338	341.501
		30.47	-2.96077	338	340.961
		30.485	-9.42412	331	340.424
		30.5	-6.89144	333	339.891
		30.515	3.63723	343	339.363
		30.53	-0.83817	338	338.838
		30.545	7.68231	346	338.318
		30.56	6.19863	344	337.801
		30.575	-4.28926	333	337.289
		30.59	0.21861	337	336.781
		30.605	-4.27781	332	336.278
		30.62	2.22145	338	335.779
		30.635	-4.28364	331	335.284
		30.65	-4.79311	330	334.793
		30.665	-4.30697	330	334.307
		30.68	3.17474	337	333.825
		30.695	5.65202	339	333.348
		30.71	10.1249	343	332.875
		30.725	5.59325	338	332.407
		30.74	4.05719	336	331.943
		30.755	-2.48331	329	331.483
		30.77	-8.02824	323	331.028
		30.785	0.42241	331	330.578
		30.8	-2.13133	328	330.131
		30.815	0.31057	330	329.689
		30.83	2.74813	332	329.252
		30.845	-5.81859	323	328.819
		30.86	-3.38955	325	328.39
		30.875	7.03532	335	327.965
		30.89	3.45609	331	327.544
		30.905	-10.1272	317	327.127
		30.92	-7.71439	319	326.714
		30.935	2.69455	329	326.305
		30.95	5.09975	331	325.9
		30.965	5.50133	331	325.499
		30.98	-3.1006	322	325.101
		30.995	10.2941	335	324.706
		31.01	6.68563	331	324.314
		31.025	10.0741	334	323.926
		31.04	-2.54032	321	323.54
		31.055	5.84258	329	323.157
		31.07	3.223	326	322.777
		31.085	-0.39886	322	322.399
		31.1	5.97723	328	322.023
		31.115	3.35149	325	321.649
		31.13	11.7242	333	321.276
		31.145	6.0955	327	320.904
		31.16	5.46577	326	320.534
		31.175	6.83521	327	320.165
		31.19	-3.79586	316	319.796
		31.205	-2.42721	317	319.427
		31.22	-2.05876	317	319.059
		31.235	5.30986	324	318.69
		31.25	4.67891	323	318.321
		31.265	-0.9514	317	317.951
		31.28	3.41913	321	317.581
		31.295	4.79068	322	317.209
		31.31	11.1634	328	316.837
		31.325	0.53738	317	316.463
		31.34	5.91275	322	316.087
		31.355	9.28953	325	315.71
		31.37	10.6678	326	315.332
		31.385	-2.95261	312	314.953
		31.4	2.42839	317	314.572
		31.415	9.81064	324	314.189
		31.43	3.19402	317	313.806
		31.445	4.57837	318	313.422
		31.46	9.9635	323	313.036
		31.475	-3.65079	309	312.651
		31.49	-1.26474	311	312.265
		31.505	6.12141	318	311.879
		31.52	9.50739	321	311.493
		31.535	3.89294	315	311.107
		31.55	3.27779	314	310.722
		31.565	-2.33832	308	310.338
		31.58	9.04434	319	309.956
		31.595	2.42551	312	309.574
		31.61	7.80495	317	309.195
		31.625	5.18243	314	308.818
		31.64	2.55771	311	308.442
		31.655	6.93061	315	308.069
		31.67	6.30093	314	307.699
		31.685	6.6685	314	307.332
		31.7	-2.96683	304	306.967
		31.715	1.39482	308	306.605
		31.73	3.75332	310	306.247
		31.745	7.1086	313	305.891
		31.76	9.46057	315	305.539
		31.775	5.80918	311	305.191
		31.79	8.15441	313	304.846
		31.805	6.49622	311	304.504
		31.82	-0.16538	304	304.165
		31.835	6.16964	310	303.83
		31.85	-0.49871	303	303.499
		31.865	0.82963	304	303.17
		31.88	11.1547	314	302.845
		31.895	14.4766	317	302.523
		31.91	5.79538	308	302.205
		31.925	-4.88888	297	301.889
		31.94	-0.57609	301	301.576
		31.955	9.73386	311	301.266
		31.97	9.04104	310	300.959
[truncated: 413 more rows]
