# Supplementary material for: Towards single-crystalline two-dimensional poly(arylene vinylene) covalent organic frameworks
Source: Nat Chem. 2026 Jan 20;18(5):853–62. doi: 10.1038/s41557-025-02048-8 (PMC13149328; doi:10.1038/s41557-025-02048-8)
Supplement: Supplementary file 6 — UV–vis absorption data (Fig. 6a), time-resolved terahertz photoconductivity data (Fig. 6b), frequency-resolved terahertz photoconductivity data (Fig. 6c) and comparison of charge carrier mobilities and electrical conductivities (Fig. 6d). [file 41557_2025_2048_MOESM6_ESM.xlsx]

## Sheet: fig-6a
x1	2DPI-BTT-P	2DPAV-BTT-P	x2	2DPAV-BTT-P(Kn)	x3	2DPI-BTT-BP	2DPAV-BTT-BP	2DPI-BTT-BP(Kn)
735	0.00913	0.0026	800	0.02395	790	0.00143	0.01063	0.02364
734.5	0.00669	0.00813	799.667	0	789.5	0.000191063	0.02255	0.02163
734	0.00638	0.00474	799.333	0.0019	789	0.00141	0.02789	0.02885
733.5	0.00558	0.00757	799	0.00666	788.5	0.000835095	0.0012	0.01923
733	0.00736	0.0026	798.667	0.01837	788	0.00273	0.01317	0.0277
732.5	0.00227	0.00113	798.333	0.01828	787.5	0.00101	0	0.0143
732	0.00793	0.00633	798	0.01254	787	0.000771752	0.00305	0.03945
731.5	0.00334	0.00655	797.667	0.00912	786.5	0.00358	0.02811	0.01468
731	0.00739	0.00508	797.333	0.00916	786	5.68303e-06	0.00782	0.03289
730.5	0.00301	0.00802	797	0.00335	785.5	0.00153	0.01509	0.03078
730	0.00413	0.01028	796.667	0.01848	785	0.00166	0.01588	0.03325
729.5	0.00243	0.00441	796.333	0.00732	784.5	0.00047942	0.01543	0.00999
729	0.00305	0.01288	796	0.0231	784	0.00305	0.01443	0.02503
728.5	0.00581	0.01062	795.667	0.01986	783.5	0.000955654	0.00658	0.02282
728	0.00631	0.00124	795.333	0.00916	783	0.00227	0.02131	0.01137
727.5	0.00754	0.00113	795	0.00857	782.5	0.0014	0.01546	0.01041
727	0.00352	0.00474	794.667	0.02099	782	0.001	0.00375	0.01191
726.5	0.00591	0.00892	794.333	0.01455	781.5	0.00212	0.02276	0.01816
726	0.0069	0.00203	794	0.00945	781	0.00237	0.0197	0.02928
725.5	0.00514	0.00655	793.667	0.00405	780.5	0.0021	0.01736	0.01477
725	0.00325	0.00972	793.333	0.00782	780	0.00292	0.01348	0.04166
724.5	0.00528	0.00791	793	0.01096	779.5	0.00364	0.02933	0
724	0.00238	0.00169	792.667	0.01886	779	0.00435	0.02019	0.01192
723.5	0.00352	0.00418	792.333	0.01195	778.5	0.00158	0.01131	0.03555
723	0.00387	0.00305	792	0.01486	778	0.00159	0.0227	0.03172
722.5	0.00432	0	791.667	0.01403	777.5	0	0.01517	0.01641
722	0.00308	0.00972	791.333	0.01241	777	0.00217	0.01834	0.02954
721.5	0.00637	0.00576	791	0.01259	776.5	0.00125	0.02067	0.04457
721	0.00912	0.00565	790.667	0.00881	776	0.00226	0.00845	0.02491
720.5	0.00414	0.00316	790.333	0.01179	775.5	0.00456	0.0195	0.019
720	0.0048	0.00689	790	0.01332	775	0.00318	0.02319	0.0309
719.5	0.00411	0.00678	789.667	0.01457	774.5	0.00128	0.00841	0.01971
719	0.0047	0.00678	789.333	0.01104	774	0.00139	0.01561	0.00975
718.5	0.00626	0.00712	789	0.01603	773.5	0.0019	0.01616	0.02452
718	0.00333	0.00282	788.667	0.01043	773	0.000907845	0.0029	0.03424
717.5	0.00395	0.00203	788.333	0.01503	772.5	0.00211	0.02012	0.02901
717	0.00508	0.00452	788	0.01445	772	0.00247	0.02064	0.02483
716.5	0.00279	0.00689	787.667	0.00638	771.5	0.00137	0.00847	0.02572
716	0.00477	0.00621	787.333	0.01584	771	0.00338	0.0223	0.03164
715.5	0.00493	0.00542	787	0.0184	770.5	0.00236	0.01684	0.03486
715	0.00625	0.00339	786.667	0.01457	770	0.00233	0.01283	0.0184
714.5	0.0063	0.00395	786.333	0.00608	769.5	0.00362	0.02957	0.0213
714	0.0032	0.0087	786	0.02268	769	0.00186	0.02379	0.02349
713.5	0.00553	0.0139	785.667	0.00556	768.5	0.00177	0.01485	0.02104
713	0.00509	0.01017	785.333	0.00833	768	0.00416	0.02221	0.03044
712.5	0.0035	0.0087	785	0.01087	767.5	0.00154	0.00646	0.0212
712	0.00251	0.00599	784.667	0.01081	767	0.0026	0.01551	0.03316
711.5	0.00402	0.00836	784.333	0.01336	766.5	0.00214	0.01694	0.03603
711	0.00426	0.00542	784	0.01926	766	0.00253	0.01818	0.02476
710.5	0.00485	0.00554	783.667	0.01048	765.5	0.0033	0.02316	0.02242
710	0.00281	0.01367	783.333	0.0234	765	0.00186	0.01724	0.0097
709.5	0	0.00452	783	0.02313	764.5	0.0021	0.01579	0.02611
709	0.00351	0.00712	782.667	0.0143	764	0.00259	0.01824	0.03084
708.5	0.00266	0.00599	782.333	0.01146	763.5	0.00205	0.01217	0.00684
708	0.00157	0.0087	782	0.00618	763	0.00204	0.01283	0.02883
707.5	0.00487	0.01197	781.667	0.00909	762.5	0.00141	0.01437	0.01903
707	0.00691	0.00712	781.333	0.00959	762	0.00252	0.02268	0.02824
706.5	0.00398	0.00678	781	0.00561	761.5	0.00136	0.01186	0.03206
706	0.00505	0.00836	780.667	0.0132	761	0.00214	0.02219	0.01828
705.5	0.00277	0.01457	780.333	0.00875	760.5	0.00217	0.01619	0.04109
705	0.00358	0.00926	780	0.01144	760	0.00206	0.01288	0.02018
704.5	0.00268	0.00859	779.667	0.01373	759.5	0.00163	0.01442	0.02248
704	0.00669	0.01073	779.333	0.01195	759	0.00258	0.02052	0.02801
703.5	0.00547	0.01152	779	0.01944	758.5	0.00196	0.01675	0.01911
703	0.00196	0.00779	778.667	0.01332	758	0.00239	0.01653	0.02872
702.5	0.00266	0.00791	778.333	0.00998	757.5	0.00312	0.02864	0.03539
702	0.00597	0.00994	778	0.02091	757	0.00229	0.01969	0.02329
701.5	0.0048	0.01197	777.667	0.0095	756.5	0.00236	0.01419	0.02455
701	0.00453	0.00972	777.333	0.01969	756	0.00153	0.01285	0.02542
700.5	0.00336	0.00531	777	0.01008	755.5	0.00245	0.02646	0.04749
700	0.00583	0.01322	776.667	0.01175	755	0.00317	0.02792	0.04247
699.5	0.0058	0.01502	776.333	0.01264	754.5	0.0029	0.02186	0.02025
699	0.00598	0.0139	776	0.00957	754	0.00164	0.01877	0.03754
698.5	0.00547	0.0122	775.667	0.00562	753.5	0.00169	0.01586	0.03286
698	0.0042	0.01141	775.333	0.01581	753	0.00218	0.01165	0.02512
697.5	0.00413	0.01243	775	0.00987	752.5	0.00217	0.01157	0.02681
697	0.00356	0.01491	774.667	0.01616	752	0.00164	0.01748	0.01937
696.5	0.00502	0.0122	774.333	0.01311	751.5	0.00159	0.01742	0.02276
696	0.00293	0.01288	774	0.01322	751	0.00283	0.0209	0.03526
695.5	0.00581	0.01175	773.667	0.01419	750.5	0.00218	0.02157	0.02403
695	0.00486	0.01333	773.333	0.01736	750	0.00303	0.0185	0.02837
694.5	0.00536	0.01378	773	0.01251	749.5	0.00162	0.01447	0.03112
694	0.00393	0.01412	772.667	0.01227	749	0.00218	0.02201	0.01945
693.5	0.00261	0.01367	772.333	0.01785	748.5	0.00349	0.02101	0.02522
693	0.00382	0.01085	772	0.01619	748	0.00261	0.01522	0.02204
692.5	0.00538	0.01582	771.667	0.0158	747.5	0.00355	0.0216	0.03588
692	0.00554	0.01514	771.333	0.01806	747	0.0034	0.02713	0.02192
691.5	0.00608	0.01288	771	0.01134	746.5	0.0027	0.013	0.03198
691	0.0044	0.01751	770.667	0.01278	746	0.000821863	0.01214	0.03743
690.5	0.00606	0.0157	770.333	0.01325	745.5	0.00183	0.00968	0.02354
690	0.00371	0.01502	770	0.01471	745	0.00337	0.01933	0.03483
689.5	0.00421	0.01649	769.667	0.00694	744.5	0.0022	0.00922	0.03563
689	0.00493	0.01615	769.333	0.01809	744	0.00343	0.01696	0.03034
688.5	0.00559	0.01435	769	0.01662	743.5	0.00207	0.01754	0.0397
688	0.0048	0.01672	768.667	0.01221	743	0.00284	0.01516	0.0365
687.5	0.00404	0.0157	768.333	0.01584	742.5	0.00269	0.01729	0.02857
687	0.00416	0.0139	768	0.02044	742	0.0032	0.01749	0.02733
686.5	0.00468	0.01762	767.667	0.00891	741.5	0.00377	0.02465	0.01999
686	0.00592	0.01751	767.333	0.02024	741	0.0031	0.02152	0.01855
685.5	0.00507	0.01649	767	0.01692	740.5	0.00366	0.02643	0.02881
685	0.00793	0.01164	766.667	0.02262	740	0.00411	0.01655	0.0293
684.5	0.00336	0.01582	766.333	0.01489	739.5	0.00265	0.01882	0.02012
684	0.00268	0.01638	766	0.01485	739	0.00297	0.02467	0.03685
683.5	0.00451	0.02214	765.667	0.01159	738.5	0.00272	0.02187	0.03004
683	0.00474	0.01966	765.333	0.01515	738	0.00387	0.02025	0.02111
682.5	0.00435	0.0192	765	0.01863	737.5	0.00311	0.01514	0.02073
682	0.00431	0.02079	764.667	0.01314	737	0.00389	0.02543	0.02139
681.5	0.00426	0.01536	764.333	0.01379	736.5	0.00426	0.03132	0.02805
681	0.00441	0.01695	764	0.02118	736	0.00387	0.01766	0.03112
680.5	0.0034	0.01841	763.667	0.01334	735.5	0.00391	0.02009	0.03437
680	0.0065	0.02225	763.333	0.01131	735	0.00456	0.0206	0.03329
679.5	0.00519	0.01774	763	0.02038	734.5	0.00373	0.01985	0.04551
679	0.00597	0.02056	762.667	0.01374	734	0.00403	0.01609	0.03456
678.5	0.00578	0.01717	762.333	0.01708	733.5	0.00409	0.02287	0.02849
678	0.00571	0.02203	762	0.02112	733	0.0035	0.01951	0.04219
677.5	0.00373	0.02169	761.667	0.0118	732.5	0.00323	0.0206	0.04201
677	0.00536	0.02146	761.333	0.01636	732	0.00387	0.02006	0.03056
676.5	0.00576	0.02271	761	0.02046	731.5	0.00365	0.02315	0.03537
676	0.00494	0.0218	760.667	0.01485	731	0.00399	0.01833	0.0366
675.5	0.00339	0.02079	760.333	0.01482	730.5	0.00399	0.02743	0.02508
675	0.00376	0.02542	760	0.0217	730	0.00426	0.02342	0.03557
674.5	0.00512	0.0218	759.667	0.01696	729.5	0.00376	0.02672	0.03366
674	0.00485	0.02632	759.333	0.01655	729	0.00417	0.02288	0.03653
673.5	0.00394	0.02282	759	0.01967	728.5	0.00386	0.024	0.02198
673	0.00645	0.02531	758.667	0.01944	728	0.003	0.01592	0.03477
672.5	0.00453	0.02259	758.333	0.01698	727.5	0.00357	0.02006	0.03144
672	0.00609	0.02372	758	0.01777	727	0.0037	0.01851	0.0331
671.5	0.00597	0.0235	757.667	0.01954	726.5	0.00338	0.01894	0.03261
671	0.00601	0.02451	757.333	0.01994	726	0.00333	0.01821	0.03377
670.5	0.0039	0.02259	757	0.01676	725.5	0.00355	0.02332	0.03297
670	0.00629	0.02485	756.667	0.02053	725	0.00454	0.02668	0.03851
669.5	0.00609	0.02666	756.333	0.02237	724.5	0.00278	0.02432	0.02617
669	0.00641	0.0235	756	0.01852	724	0.00274	0.01958	0.04561
668.5	0.00621	0.02531	755.667	0.02302	723.5	0.00341	0.01711	0.0374
668	0.00628	0.02813	755.333	0.02017	723	0.00332	0.01659	0.03333
667.5	0.00568	0.02587	755	0.02089	722.5	0.00297	0.01211	0.03155
667	0.00527	0.02576	754.667	0.02796	722	0.00338	0.02703	0.03449
666.5	0.00501	0.02824	754.333	0.0174	721.5	0.00377	0.01723	0.02446
666	0.00561	0.02655	754	0.02117	721	0.00316	0.01883	0.03697
665.5	0.00733	0.02666	753.667	0.01083	720.5	0.00257	0.01487	0.03259
665	0.005	0.02802	753.333	0.01629	720	0.00288	0.01975	0.03403
664.5	0.00789	0.02881	753	0.02065	719.5	0.00352	0.02043	0.03091
664	0.00503	0.02768	752.667	0.01473	719	0.00365	0.02364	0.03306
663.5	0.00564	0.02892	752.333	0.00908	718.5	0.00342	0.01949	0.03841
663	0.00611	0.02926	752	0.02199	718	0.00278	0.0176	0.03992
662.5	0.00669	0.02655	751.667	0.01877	717.5	0.00312	0.01727	0.02513
662	0.00504	0.02994	751.333	0.02241	717	0.00343	0.022	0.0365
661.5	0.00582	0.02869	751	0.02151	716.5	0.00198	0.01697	0.03575
661	0.00501	0.0296	750.667	0.01886	716	0.00312	0.02108	0.02568
660.5	0.00549	0.02858	750.333	0.01514	715.5	0.00295	0.01931	0.03677
660	0.00654	0.03197	750	0.01322	715	0.00341	0.01835	0.02829
659.5	0.0062	0.0331	749.667	0.02453	714.5	0.00298	0.01112	0.02829
659	0.00577	0.03513	749.333	0.02152	714	0.00268	0.02091	0.0321
658.5	0.00755	0.03423	749	0.01757	713.5	0.00466	0.02338	0.03607
658	0.00682	0.03197	748.667	0.02097	713	0.0038	0.02218	0.0298
657.5	0.00724	0.03186	748.333	0.01776	712.5	0.00379	0.02531	0.04378
657	0.00458	0.03513	748	0.01591	712	0.00351	0.02385	0.03476
656.5	0.00662	0.03084	747.667	0.02146	711.5	0.00335	0.01895	0.04368
656	0.00702	0.03446	747.333	0.02386	711	0.00355	0.01905	0.03079
655.5	0.00612	0.03423	747	0.02224	710.5	0.00343	0.02348	0.04175
655	0.00574	0.03479	746.667	0.01635	710	0.00364	0.02984	0.03469
654.5	0.00714	0.03389	746.333	0.01733	709.5	0.00279	0.01618	0.03724
654	0.00545	0.03434	746	0.02228	709	0.0027	0.01777	0.03451
653.5	0.00803	0.03728	745.667	0.01411	708.5	0.0032	0.01914	0.03171
653	0.00626	0.03626	745.333	0.02049	708	0.00382	0.02293	0.03553
652.5	0.00788	0.03784	745	0.02368	707.5	0.00343	0.02162	0.03227
652	0.00738	0.03525	744.667	0.02052	707	0.00359	0.02242	0.03785
651.5	0.00644	0.03784	744.333	0.01899	706.5	0.00304	0.02135	0.03359
651	0.00792	0.03943	744	0.02136	706	0.00352	0.02321	0.04009
650.5	0.00742	0.0366	743.667	0.02126	705.5	0.00352	0.02526	0.03111
650	0.0071	0.03864	743.333	0.01846	705	0.00365	0.02154	0.03448
649.5	0.00724	0.03965	743	0.02122	704.5	0.00323	0.02032	0.03526
649	0.00752	0.03909	742.667	0.02198	704	0.00348	0.02451	0.03089
648.5	0.0063	0.03649	742.333	0.01994	703.5	0.00352	0.01844	0.0267
648	0.00738	0.04383	742	0.02018	703	0.00276	0.02157	0.03746
647.5	0.00678	0.04169	741.667	0.0166	702.5	0.00255	0.01916	0.03125
647	0.00675	0.04123	741.333	0.02221	702	0.00338	0.02302	0.03481
646.5	0.00624	0.04327	741	0.02479	701.5	0.00385	0.02702	0.02482
646	0.00791	0.04361	740.667	0.01792	701	0.00329	0.02437	0.04135
645.5	0.00679	0.03977	740.333	0.02554	700.5	0.00315	0.01735	0.04572
645	0.00685	0.04259	740	0.02314	700	0.00377	0.02323	0.04253
644.5	0.00776	0.04123	739.667	0.01538	699.5	0.00328	0.02182	0.0384
644	0.00717	0.04078	739.333	0.02717	699	0.00387	0.02397	0.03831
643.5	0.00834	0.04541	739	0.01883	698.5	0.00503	0.02496	0.03704
643	0.00635	0.04733	738.667	0.02492	698	0.00368	0.01814	0.0364
642.5	0.00659	0.04564	738.333	0.02568	697.5	0.00323	0.02443	0.03954
642	0.00744	0.04711	738	0.02555	697	0.00335	0.02241	0.03846
641.5	0.00814	0.04541	737.667	0.02417	696.5	0.00376	0.0191	0.03671
641	0.00757	0.04632	737.333	0.02255	696	0.00412	0.02301	0.03869
640.5	0.00842	0.04632	737	0.02129	695.5	0.00431	0.025	0.03875
640	0.00784	0.04779	736.667	0.02122	695	0.00436	0.02656	0.04431
639.5	0.0089	0.05095	736.333	0.02252	694.5	0.00465	0.02289	0.03087
639	0.00851	0.04925	736	0.01849	694	0.00486	0.0255	0.03275
638.5	0.00903	0.04733	735.667	0.02755	693.5	0.00369	0.0189	0.0333
638	0.00749	0.05106	735.333	0.02451	693	0.0036	0.02277	0.05201
637.5	0.00619	0.04801	735	0.0228	692.5	0.00356	0.02379	0.03506
637	0.00988	0.05264	734.667	0.02787	692	0.00441	0.02578	0.03572
636.5	0.00692	0.05434	734.333	0.01897	691.5	0.00399	0.02389	0.04531
636	0.00756	0.04959	734	0.02073	691	0.00471	0.02485	0.04142
635.5	0.00906	0.0523	733.667	0.01919	690.5	0.00435	0.02341	0.04022
635	0.00947	0.054	733.333	0.02809	690	0.00504	0.02665	0.04298
634.5	0.0077	0.05287	733	0.02298	689.5	0.0048	0.02588	0.04108
634	0.00951	0.05456	732.667	0.02206	689	0.00437	0.02468	0.04341
633.5	0.00879	0.05332	732.333	0.02316	688.5	0.00401	0.02508	0.0383
633	0.00778	0.0575	732	0.02399	688	0.00421	0.02413	0.03865
632.5	0.00943	0.05513	731.667	0.02191	687.5	0.00392	0.02134	0.04317
632	0.00881	0.05874	731.333	0.02011	687	0.00409	0.02359	0.04241
631.5	0.00776	0.05807	731	0.01844	686.5	0.0044	0.02424	0.04425
631	0.00862	0.05863	730.667	0.02651	686	0.00405	0.01982	0.03869
630.5	0.00696	0.06225	730.333	0.0243	685.5	0.00393	0.02161	0.04219
630	0.01014	0.05976	730	0.02723	685	0.00365	0.01842	0.04245
629.5	0.00991	0.06213	729.667	0.02149	684.5	0.00477	0.02521	0.04211
629	0.00957	0.05965	729.333	0.02313	684	0.00512	0.02643	0.03971
628.5	0.00956	0.06055	729	0.02159	683.5	0.00511	0.02815	0.04229
628	0.00887	0.06304	728.667	0.02375	683	0.00468	0.02896	0.04269
627.5	0.00778	0.06484	728.333	0.02315	682.5	0.00438	0.02617	0.03565
627	0.00905	0.06473	728	0.02587	682	0.00479	0.02608	0.03869
626.5	0.00828	0.06496	727.667	0.01851	681.5	0.00478	0.02994	0.04854
626	0.00777	0.06563	727.333	0.02001	681	0.00475	0.0232	0.0435
625.5	0.01032	0.06462	727	0.0199	680.5	0.00503	0.02812	0.03937
625	0.01047	0.06676	726.667	0.02296	680	0.0048	0.03002	0.04689
624.5	0.00983	0.0688	726.333	0.02632	679.5	0.00447	0.02181	0.03825
624	0.01069	0.06801	726	0.02103	679	0.00491	0.02757	0.04551
623.5	0.00979	0.07049	725.667	0.01794	678.5	0.00473	0.02555	0.04829
623	0.01019	0.06936	725.333	0.02669	678	0.00497	0.02815	0.04664
622.5	0.00992	0.07015	725	0.02301	677.5	0.00463	0.02612	0.04354
622	0.01053	0.07241	724.667	0.02387	677	0.0049	0.02697	0.0429
621.5	0.01092	0.07174	724.333	0.02067	676.5	0.00539	0.0254	0.04392
621	0.01028	0.07501	724	0.02063	676	0.00442	0.0233	0.04294
620.5	0.01019	0.07332	723.667	0.02477	675.5	0.00454	0.02483	0.04426
620	0.01	0.07241	723.333	0.02713	675	0.0052	0.02743	0.04087
619.5	0.01051	0.07693	723	0.02118	674.5	0.00492	0.02684	0.04061
619	0.00978	0.07716	722.667	0.02616	674	0.00529	0.03012	0.04362
618.5	0.01337	0.07467	722.333	0.02596	673.5	0.00506	0.02843	0.04503
618	0.01101	0.07772	722	0.02398	673	0.00564	0.02802	0.04065
617.5	0.00935	0.0775	721.667	0.02432	672.5	0.00497	0.02814	0.04102
617	0.01139	0.07987	721.333	0.02346	672	0.00532	0.02965	0.04298
616.5	0.01125	0.08213	721	0.02463	671.5	0.00479	0.02698	0.04155
616	0.01158	0.08258	720.667	0.02699	671	0.00531	0.02748	0.04848
615.5	0.00976	0.08111	720.333	0.0235	670.5	0.00534	0.02473	0.04121
615	0.01129	0.07942	720	0.01999	670	0.00561	0.02495	0.0374
614.5	0.01133	0.08269	719.667	0.02255	669.5	0.00551	0.0286	0.04282
614	0.01141	0.08416	719.333	0.02607	669	0.0049	0.02633	0.04294
613.5	0.01205	0.08665	719	0.0281	668.5	0.00523	0.02944	0.04312
613	0.01054	0.08529	718.667	0.0214	668	0.00543	0.02889	0.0415
612.5	0.01211	0.08642	718.333	0.02594	667.5	0.00591	0.0298	0.04459
612	0.0139	0.08913	718	0.02388	667	0.0053	0.02855	0.04377
611.5	0.01332	0.08958	717.667	0.02588	666.5	0.0053	0.02812	0.03508
611	0.01239	0.0871	717.333	0.02463	666	0.00564	0.03028	0.04459
610.5	0.01168	0.0915	717	0.01967	665.5	0.00594	0.03011	0.04147
610	0.01229	0.09263	716.667	0.02511	665	0.00584	0.02885	0.04413
609.5	0.01223	0.09523	716.333	0.02551	664.5	0.00603	0.0287	0.03792
609	0.012	0.09433	716	0.02223	664	0.00535	0.02408	0.03825
608.5	0.01119	0.09444	715.667	0.02409	663.5	0.00596	0.03078	0.0434
608	0.0116	0.09354	715.333	0.02735	663	0.00597	0.02903	0.04852
607.5	0.01266	0.09783	715	0.023	662.5	0.00519	0.02771	0.05078
607	0.01294	0.10156	714.667	0.02498	662	0.00604	0.03244	0.04445
606.5	0.01245	0.09975	714.333	0.02495	661.5	0.00556	0.02982	0.04218
606	0.01215	0.09986	714	0.02485	661	0.00593	0.03212	0.043
605.5	0.01461	0.10348	713.667	0.02569	660.5	0.00555	0.02663	0.0378
605	0.01425	0.10337	713.333	0.01991	660	0.00649	0.02905	0.04761
604.5	0.01226	0.10687	713	0.0288	659.5	0.00643	0.02982	0.04249
604	0.0137	0.10676	712.667	0.02494	659	0.00655	0.0337	0.04775
603.5	0.01276	0.10822	712.333	0.02652	658.5	0.00592	0.02998	0.04071
603	0.01474	0.10811	712	0.02865	658	0.00605	0.02979	0.04702
602.5	0.01118	0.11026	711.667	0.02547	657.5	0.00585	0.03031	0.05062
602	0.01512	0.11105	711.333	0.02635	657	0.00681	0.03295	0.04412
601.5	0.01499	0.11184	711	0.0255	656.5	0.00583	0.02663	0.0448
601	0.0131	0.11331	710.667	0.02835	656	0.00601	0.02937	0.04014
600.5	0.01431	0.11545	710.333	0.02706	655.5	0.00672	0.0318	0.04577
600	0.01552	0.11805	710	0.02622	655	0.00698	0.03231	0.04353
599.5	0.0156	0.11704	709.667	0.029	654.5	0.0065	0.03044	0.04561
599	0.01483	0.1211	709.333	0.02417	654	0.00667	0.03293	0.04859
598.5	0.01414	0.12235	709	0.02598	653.5	0.00671	0.03019	0.04915
598	0.01481	0.12427	708.667	0.02725	653	0.00653	0.02924	0.04667
597.5	0.01727	0.12302	708.333	0.02701	652.5	0.00692	0.03557	0.04285
597	0.01676	0.12585	708	0.02705	652	0.00687	0.03236	0.04221
596.5	0.0163	0.12573	707.667	0.02647	651.5	0.00697	0.03242	0.04662
596	0.01703	0.13183	707.333	0.02573	651	0.00655	0.03454	0.04572
595.5	0.01616	0.12958	707	0.02482	650.5	0.00669	0.03286	0.04895
595	0.01541	0.1324	706.667	0.02794	650	0.00727	0.03102	0.04946
594.5	0.01406	0.13229	706.333	0.02544	649.5	0.00694	0.03304	0.04474
594	0.01529	0.1376	706	0.02924	649	0.00711	0.03345	0.04868
593.5	0.01718	0.13805	705.667	0.02932	648.5	0.00685	0.03086	0.04709
593	0.01736	0.13986	705.333	0.02685	648	0.00709	0.03379	0.0432
592.5	0.01795	0.14257	705	0.02427	647.5	0.00696	0.03415	0.04674
592	0.01645	0.14279	704.667	0.02987	647	0.00714	0.03127	0.0511
591.5	0.01845	0.14483	704.333	0.02428	646.5	0.00723	0.03476	0.04584
591	0.01705	0.14788	704	0.02681	646	0.00746	0.03606	0.04482
590.5	0.01731	0.1507	703.667	0.02553	645.5	0.00726	0.03268	0.05069
590	0.01867	0.15183	703.333	0.02825	645	0.00758	0.03409	0.05371
589.5	0.0177	0.15556	703	0.0291	644.5	0.00789	0.0339	0.05864
589	0.01795	0.15872	702.667	0.02618	644	0.00712	0.03422	0.05418
588.5	0.0192	0.15895	702.333	0.03496	643.5	0.00809	0.03836	0.04773
588	0.02037	0.15929	702	0.02972	643	0.00765	0.03719	0.05217
587.5	0.01932	0.16256	701.667	0.02398	642.5	0.00754	0.03437	0.04725
587	0.01834	0.16493	701.333	0.02989	642	0.0078	0.03813	0.04863
586.5	0.01892	0.16505	701	0.02471	641.5	0.00778	0.03562	0.05675
586	0.01966	0.16968	700.667	0.02842	641	0.00819	0.03569	0.05359
585.5	0.01893	0.1742	700.333	0.02817	640.5	0.00788	0.03379	0.05048
585	0.02087	0.17646	700	0.02584	640	0.00804	0.03589	0.04963
584.5	0.02023	0.17691	699.667	0.02894	639.5	0.00843	0.03787	0.05526
584	0.02271	0.1803	699.333	0.02644	639	0.00837	0.03751	0.05575
583.5	0.01983	0.18301	699	0.02356	638.5	0.00819	0.03584	0.04698
583	0.02104	0.18753	698.667	0.02805	638	0.00878	0.0376	0.05688
582.5	0.02166	0.19001	698.333	0.02523	637.5	0.00807	0.03645	0.05552
582	0.02046	0.19487	698	0.03083	637	0.00837	0.03941	0.05427
581.5	0.02194	0.19702	697.667	0.0276	636.5	0.00854	0.04141	0.0576
581	0.02051	0.19984	697.333	0.02968	636	0.0084	0.03807	0.04959
580.5	0.01964	0.19871	697	0.02878	635.5	0.00899	0.03801	0.0585
580	0.02398	0.20639	696.667	0.02792	635	0.00853	0.03806	0.05543
579.5	0.02551	0.21046	696.333	0.03267	634.5	0.00878	0.03915	0.05505
579	0.02375	0.2134	696	0.032	634	0.00909	0.03681	0.05348
578.5	0.02535	0.21453	695.667	0.02916	633.5	0.00909	0.03535	0.05841
578	0.0247	0.21893	695.333	0.0312	633	0.00923	0.03914	0.05776
577.5	0.02365	0.22153	695	0.02753	632.5	0.00895	0.04108	0.05815
577	0.02508	0.22662	694.667	0.03189	632	0.00973	0.04172	0.05036
576.5	0.0274	0.23294	694.333	0.03245	631.5	0.00848	0.04058	0.05372
576	0.02312	0.23294	694	0.03339	631	0.00965	0.04168	0.0676
575.5	0.02264	0.23983	693.667	0.02703	630.5	0.00919	0.04106	0.05926
575	0.02414	0.24209	693.333	0.03118	630	0.00964	0.04348	0.05719
574.5	0.02657	0.24582	693	0.03128	629.5	0.00987	0.04306	0.05406
574	0.02611	0.25124	692.667	0.02923	629	0.00951	0.04131	0.06095
573.5	0.02679	0.25508	692.333	0.02943	628.5	0.00958	0.0392	0.05741
573	0.02691	0.25825	692	0.03194	628	0.00945	0.03976	0.05303
572.5	0.02784	0.26152	691.667	0.03357	627.5	0.01025	0.04528	0.05386
572	0.0273	0.27079	691.333	0.02937	627	0.00945	0.04242	0.05842
571.5	0.02744	0.27158	691	0.03233	626.5	0.00975	0.04109	0.05579
571	0.02874	0.27847	690.667	0.02868	626	0.01014	0.04305	0.05694
570.5	0.02796	0.28479	690.333	0.03267	625.5	0.00951	0.04104	0.06032
570	0.02921	0.28931	690	0.03181	625	0.01025	0.0455	0.06292
569.5	0.02934	0.2979	689.667	0.03333	624.5	0.01045	0.04516	0.06482
569	0.02899	0.30163	689.333	0.02775	624	0.01061	0.0437	0.06719
568.5	0.03141	0.30389	689	0.03042	623.5	0.01076	0.04396	0.06732
568	0.03168	0.31326	688.667	0.03349	623	0.01037	0.04373	0.06044
567.5	0.02971	0.31789	688.333	0.03394	622.5	0.01051	0.04266	0.06292
567	0.03105	0.31914	688	0.0354	622	0.01024	0.04612	0.0605
566.5	0.03099	0.32546	687.667	0.02955	621.5	0.0104	0.04336	0.06346
566	0.0331	0.33292	687.333	0.03197	621	0.01153	0.04708	0.05986
565.5	0.03541	0.3371	687	0.03403	620.5	0.01061	0.04505	0.05776
565	0.03248	0.33913	686.667	0.03266	620	0.01067	0.04848	0.0586
564.5	0.03277	0.35201	686.333	0.03148	619.5	0.01117	0.04616	0.06409
564	0.03404	0.35393	686	0.03236	619	0.01147	0.0466	0.06101
563.5	0.03686	0.36478	685.667	0.03367	618.5	0.01037	0.04311	0.06283
563	0.03489	0.37099	685.333	0.03611	618	0.01122	0.04441	0.06516
562.5	0.03672	0.37494	685	0.03372	617.5	0.01102	0.04511	0.06432
562	0.03857	0.38782	684.667	0.03067	617	0.01103	0.04707	0.0662
561.5	0.03946	0.39019	684.333	0.0315	616.5	0.01158	0.0483	0.0657
561	0.03897	0.39652	684	0.03315	616	0.0117	0.05176	0.06952
560.5	0.04037	0.40816	683.667	0.03292	615.5	0.01143	0.04768	0.0655
560	0.04177	0.41188	683.333	0.03241	615	0.01115	0.04446	0.06645
559.5	0.04113	0.42375	683	0.03158	614.5	0.0112	0.04633	0.0672
559	0.04187	0.4251	682.667	0.0308	614	0.01148	0.04873	0.06182
558.5	0.04194	0.43595	682.333	0.03314	613.5	0.01188	0.05036	0.06713
558	0.04224	0.44634	682	0.03576	613	0.01196	0.0507	0.06651
557.5	0.04379	0.44849	681.667	0.03145	612.5	0.01188	0.05231	0.05961
557	0.04139	0.46091	681.333	0.03374	612	0.01221	0.04759	0.0647
556.5	0.04291	0.4721	681	0.03173	611.5	0.01259	0.05058	0.06894
556	0.0477	0.47537	680.667	0.03189	611	0.01192	0.04984	0.07251
555.5	0.04761	0.48351	680.333	0.03204	610.5	0.01236	0.05111	0.06847
555	0.04672	0.49074	680	0.03461	610	0.01233	0.05032	0.06789
554.5	0.04939	0.49842	679.667	0.03489	609.5	0.01276	0.05257	0.06857
554	0.05032	0.50734	679.333	0.03388	609	0.01289	0.05284	0.06464
553.5	0.04946	0.51604	679	0.03453	608.5	0.01278	0.05295	0.07131
553	0.05023	0.52463	678.667	0.03525	608	0.01241	0.0496	0.06804
552.5	0.05138	0.53366	678.333	0.03606	607.5	0.01319	0.05607	0.06921
552	0.05283	0.5401	678	0.03466	607	0.0133	0.05402	0.06512
551.5	0.05651	0.55343	677.667	0.03266	606.5	0.01258	0.05149	0.07251
551	0.05345	0.56405	677.333	0.0319	606	0.01272	0.05457	0.06972
550.5	0.05628	0.5671	677	0.03645	605.5	0.01359	0.05291	0.06991
550	0.05697	0.57343	676.667	0.03119	605	0.01319	0.05544	0.07051
549.5	0.05928	0.58111	676.333	0.03637	604.5	0.01338	0.05641	0.06893
549	0.06075	0.5923	676	0.03324	604	0.01339	0.05616	0.07276
548.5	0.06121	0.59873	675.667	0.03606	603.5	0.01363	0.0577	0.06678
548	0.06062	0.60676	675.333	0.03648	603	0.01386	0.05416	0.07053
547.5	0.06455	0.6141	675	0.03504	602.5	0.01414	0.05528	0.07269
547	0.06354	0.62494	674.667	0.03547	602	0.01389	0.05539	0.06408
546.5	0.06686	0.63376	674.333	0.03593	601.5	0.01476	0.05857	0.07723
546	0.0652	0.63986	674	0.03579	601	0.01386	0.05622	0.07267
545.5	0.06965	0.64641	673.667	0.03674	600.5	0.01447	0.05941	0.0723
545	0.07235	0.6559	673.333	0.03617	600	0.01436	0.05768	0.07701
544.5	0.07047	0.66166	673	0.03374	599.5	0.0142	0.05813	0.07824
544	0.07248	0.66765	672.667	0.03564	599	0.01452	0.05636	0.06951
543.5	0.07252	0.67691	672.333	0.03365	598.5	0.01462	0.05752	0.07629
543	0.07397	0.68549	672	0.03194	598	0.01514	0.05903	0.07348
542.5	0.07658	0.69352	671.667	0.03463	597.5	0.01533	0.0606	0.075
542	0.08236	0.70368	671.333	0.03334	597	0.01488	0.05966	0.07684
541.5	0.08051	0.70029	671	0.03837	596.5	0.01522	0.0568	0.0715
541	0.08181	0.7143	670.667	0.03841	596	0.01548	0.06226	0.07836
540.5	0.08217	0.72052	670.333	0.0358	595.5	0.01594	0.06327	0.08045
540	0.08554	0.72933	670	0.03676	595	0.01532	0.06222	0.07897
539.5	0.08618	0.73701	669.667	0.0373	594.5	0.01595	0.06165	0.0752
539	0.08913	0.74311	669.333	0.03835	594	0.01604	0.06487	0.07979
538.5	0.0905	0.75158	669	0.03625	593.5	0.01568	0.06246	0.0781
538	0.09074	0.75712	668.667	0.03791	593	0.0168	0.06866	0.08312
537.5	0.09377	0.75825	668.333	0.03669	592.5	0.01662	0.06614	0.08628
537	0.09673	0.76615	668	0.0385	592	0.01644	0.06412	0.07635
536.5	0.09709	0.76875	667.667	0.0385	591.5	0.01706	0.06608	0.0779
536	0.10165	0.77406	667.333	0.03773	591	0.01654	0.06759	0.08434
535.5	0.1044	0.78028	667	0.03731	590.5	0.01731	0.06775	0.08292
535	0.10372	0.78649	666.667	0.03545	590	0.01677	0.06562	0.08191
534.5	0.1059	0.79135	666.333	0.03626	589.5	0.01778	0.07204	0.09017
534	0.11061	0.79677	666	0.03466	589	0.01796	0.07017	0.08169
533.5	0.11151	0.8005	665.667	0.04156	588.5	0.01787	0.07164	0.08866
533	0.11467	0.80592	665.333	0.04053	588	0.01758	0.06703	0.08724
532.5	0.1149	0.80761	665	0.038	587.5	0.01831	0.07129	0.08158
532	0.11807	0.81643	664.667	0.03951	587	0.01799	0.06974	0.08715
531.5	0.12225	0.81597	664.333	0.04001	586.5	0.01861	0.06831	0.08949
531	0.1244	0.81981	664	0.04035	586	0.01844	0.07029	0.09089
530.5	0.12595	0.82648	663.667	0.03934	585.5	0.01845	0.07341	0.08871
530	0.13222	0.83224	663.333	0.03664	585	0.01869	0.07352	0.08895
529.5	0.13376	0.83394	663	0.03668	584.5	0.01913	0.07518	0.08968
529	0.13748	0.83992	662.667	0.03946	584	0.01995	0.07746	0.08468
528.5	0.1378	0.83958	662.333	0.04072	583.5	0.01953	0.07568	0.09407
528	0.14468	0.8441	662	0.03909	583	0.02012	0.07465	0.09224
527.5	0.1451	0.84568	661.667	0.03719	582.5	0.01977	0.07529	0.085
527	0.14951	0.84535	661.333	0.03973	582	0.01989	0.07687	0.09492
526.5	0.15302	0.85145	661	0.04202	581.5	0.01955	0.07624	0.09211
526	0.1544	0.8528	660.667	0.04042	581	0.02104	0.08263	0.0903
525.5	0.15928	0.85856	660.333	0.03919	580.5	0.02086	0.0794	0.09284
525	0.16198	0.85901	660	0.04283	580	0.02044	0.08199	0.08412
524.5	0.16636	0.86353	659.667	0.04244	579.5	0.02121	0.08417	0.09812
524	0.17055	0.86568	659.333	0.03977	579	0.02098	0.08342	0.09645
523.5	0.1752	0.86941	659	0.04067	578.5	0.02172	0.08563	0.09503
523	0.17903	0.86907	658.667	0.04088	578	0.02193	0.08717	0.09391
522.5	0.18214	0.8728	658.333	0.04257	577.5	0.02194	0.08766	0.09559
522	0.18783	0.87201	658	0.04211	577	0.02216	0.08748	0.09428
521.5	0.19071	0.87709	657.667	0.04253	576.5	0.02266	0.09076	0.10077
521	0.19444	0.87709	657.333	0.04071	576	0.02241	0.0907	0.09489
520.5	0.19872	0.87777	657	0.04457	575.5	0.02345	0.09092	0.10282
520	0.20254	0.88692	656.667	0.04191	575	0.02265	0.09118	0.10402
519.5	0.21099	0.88398	656.333	0.0418	574.5	0.0232	0.09493	0.09508
519	0.21422	0.88104	656	0.0441	574	0.02382	0.09496	0.10698
518.5	0.2192	0.88692	655.667	0.04481	573.5	0.02466	0.09483	0.09735
518	0.22226	0.89381	655.333	0.04417	573	0.02363	0.09985	0.09919
517.5	0.22692	0.88918	655	0.04157	572.5	0.02395	0.09624	0.1077
517	0.23419	0.8937	654.667	0.04197	572	0.02487	0.10046	0.11351
516.5	0.23989	0.89099	654.333	0.04226	571.5	0.02461	0.09908	0.10536
516	0.2436	0.89279	654	0.04371	571	0.02526	0.09813	0.10522
515.5	0.24872	0.89415	653.667	0.04451	570.5	0.0259	0.10425	0.11287
515	0.25499	0.89596	653.333	0.0421	570	0.02494	0.10817	0.10903
514.5	0.25813	0.90228	653	0.04472	569.5	0.02656	0.10752	0.11578
514	0.26451	0.89742	652.667	0.04301	569	0.02677	0.11087	0.10602
513.5	0.26859	0.90014	652.333	0.04193	568.5	0.02666	0.1084	0.11109
513	0.27647	0.90059	652	0.046	568	0.02746	0.11327	0.1233
512.5	0.28035	0.89923	651.667	0.04376	567.5	0.02768	0.11091	0.11871
512	0.28569	0.90454	651.333	0.04588	567	0.02775	0.11368	0.11136
511.5	0.291	0.90499	651	0.04444	566.5	0.02728	0.11518	0.11683
511	0.29545	0.90296	650.667	0.04367	566	0.02806	0.11638	0.11775
510.5	0.30023	0.90725	650.333	0.04521	565.5	0.02783	0.11845	0.11303
510	0.30543	0.91053	650	0.04668	565	0.02833	0.11202	0.11858
509.5	0.31087	0.91143	649.667	0.04138	564.5	0.02962	0.12253	0.12011
509	0.31423	0.90906	649.333	0.04843	564	0.02892	0.11854	0.11856
508.5	0.31844	0.90883	649	0.04632	563.5	0.02904	0.1232	0.1218
508	0.32551	0.90917	648.667	0.0488	563	0.03024	0.1267	0.12363
507.5	0.32921	0.91121	648.333	0.04548	562.5	0.02981	0.12492	0.13084
507	0.33211	0.91268	648	0.04616	562	0.03159	0.13008	0.12998
506.5	0.34003	0.91121	647.667	0.04941	561.5	0.03144	0.13125	0.1214
506	0.34443	0.91629	647.333	0.04679	561	0.03206	0.1343	0.12587
505.5	0.34683	0.91471	647	0.04415	560.5	0.0326	0.13478	0.12737
505	0.35003	0.91798	646.667	0.04574	560	0.03242	0.13486	0.13066
504.5	0.35272	0.91561	646.333	0.04812	559.5	0.03307	0.13815	0.12647
504	0.35917	0.91731	646	0.04788	559	0.03266	0.1397	0.13501
503.5	0.363	0.91742	645.667	0.04805	558.5	0.03456	0.14625	0.13926
503	0.36773	0.92092	645.333	0.04605	558	0.03506	0.14543	0.13376
502.5	0.37186	0.92262	645	0.04409	557.5	0.03463	0.15003	0.14095
502	0.37376	0.92533	644.667	0.04978	557	0.03558	0.15517	0.14171
501.5	0.37791	0.92047	644.333	0.04746	556.5	0.03653	0.15276	0.14478
501	0.38111	0.92103	644	0.04789	556	0.03697	0.15827	0.13917
500.5	0.38279	0.92408	643.667	0.04924	555.5	0.03649	0.15684	0.14398
500	0.38445	0.92341	643.333	0.04887	555	0.03807	0.1619	0.14641
499.5	0.39109	0.92521	643	0.04941	554.5	0.0373	0.16691	0.1436
499	0.39271	0.9225	642.667	0.0491	554	0.03813	0.166	0.14958
498.5	0.40037	0.92578	642.333	0.04985	553.5	0.03938	0.17517	0.15447
498	0.40127	0.9277	642	0.04803	553	0.03949	0.17518	0.15318
497.5	0.40264	0.92736	641.667	0.04803	552.5	0.03997	0.17868	0.16065
497	0.40642	0.93007	641.333	0.04985	552	0.04083	0.18154	0.15757
496.5	0.40996	0.92906	641	0.05187	551.5	0.0413	0.1857	0.15884
496	0.41165	0.9225	640.667	0.04956	551	0.04305	0.19011	0.15599
495.5	0.41307	0.92747	640.333	0.05036	550.5	0.04305	0.18912	0.16
495	0.41774	0.92793	640	0.04917	550	0.04298	0.1961	0.16669
494.5	0.42057	0.92815	639.667	0.04786	549.5	0.04378	0.19458	0.16616
494	0.42253	0.93177	639.333	0.04799	549	0.04522	0.19993	0.16439
493.5	0.4254	0.92838	639	0.0526	548.5	0.04502	0.20071	0.17322
493	0.42669	0.93098	638.667	0.05029	548	0.04656	0.20847	0.16472
492.5	0.42693	0.92815	638.333	0.05257	547.5	0.04638	0.20912	0.17024
492	0.43262	0.93256	638	0.05181	547	0.04728	0.21412	0.18149
491.5	0.43385	0.93098	637.667	0.04987	546.5	0.0484	0.22502	0.18004
491	0.43655	0.92804	637.333	0.05372	546	0.04888	0.223	0.18135
490.5	0.4397	0.93007	637	0.04922	545.5	0.04977	0.23169	0.18352
490	0.44228	0.93052	636.667	0.05194	545	0.05062	0.23361	0.18901
489.5	0.44592	0.92962	636.333	0.05137	544.5	0.05125	0.23535	0.19215
489	0.44571	0.92951	636	0.05232	544	0.05221	0.24114	0.1939
488.5	0.4497	0.93267	635.667	0.05443	543.5	0.0537	0.24343	0.20037
488	0.44834	0.92973	635.333	0.05411	543	0.054	0.24543	0.20065
487.5	0.4535	0.93335	635	0.05031	542.5	0.0556	0.25928	0.19503
487	0.45562	0.93199	634.667	0.05242	542	0.05621	0.26268	0.20643
486.5	0.457	0.93629	634.333	0.05547	541.5	0.05621	0.26074	0.21098
486	0.46148	0.93516	634	0.05309	541	0.05896	0.26904	0.21183
485.5	0.46261	0.93357	633.667	0.05218	540.5	0.05885	0.28029	0.21916
485	0.46702	0.93211	633.333	0.05507	540	0.06036	0.28382	0.21608
484.5	0.46836	0.93775	633	0.0538	539.5	0.06113	0.28755	0.22608
484	0.47321	0.92939	632.667	0.05394	539	0.06248	0.29336	0.22683
483.5	0.47331	0.93549	632.333	0.0544	538.5	0.06326	0.30112	0.22819
483	0.4776	0.9373	632	0.05636	538	0.06515	0.30539	0.23216
482.5	0.47842	0.93595	631.667	0.05603	537.5	0.066	0.31433	0.23845
482	0.48118	0.93516	631.333	0.0557	537	0.06629	0.31858	0.24981
481.5	0.48723	0.93188	631	0.05375	536.5	0.06833	0.32744	0.24535
481	0.48833	0.93651	630.667	0.0569	536	0.06944	0.32708	0.25
480.5	0.48918	0.93549	630.333	0.05661	535.5	0.07059	0.33542	0.25758
480	0.49498	0.93696	630	0.0547	535	0.072	0.34741	0.26358
479.5	0.49828	0.93821	629.667	0.05787	534.5	0.0739	0.35248	0.26425
479	0.50147	0.93888	629.333	0.05876	534	0.0749	0.35739	0.27423
478.5	0.50417	0.93651	629	0.05596	533.5	0.07655	0.36288	0.27632
478	0.50743	0.93493	628.667	0.05551	533	0.07789	0.37697	0.27875
477.5	0.50759	0.93764	628.333	0.05783	532.5	0.07868	0.37811	0.28925
477	0.51457	0.94227	628	0.05663	532	0.08073	0.38692	0.28473
476.5	0.5183	0.93911	627.667	0.05609	531.5	0.08246	0.39634	0.29366
476	0.51966	0.94205	627.333	0.05541	531	0.08264	0.40167	0.29349
475.5	0.52307	0.93538	627	0.06035	530.5	0.08557	0.4109	0.30979
475	0.52707	0.94001	626.667	0.06023	530	0.08732	0.42067	0.31494
474.5	0.52937	0.93877	626.333	0.0578	529.5	0.08863	0.42533	0.31601
474	0.5342	0.93945	626	0.06048	529	0.09054	0.43456	0.32574
473.5	0.53884	0.9416	625.667	0.06064	528.5	0.09236	0.44255	0.32816
473	0.54372	0.94205	625.333	0.0591	528	0.0945	0.45139	0.33237
472.5	0.54589	0.94114	625	0.05938	527.5	0.09547	0.45653	0.34403
472	0.55192	0.93708	624.667	0.05982	527	0.09732	0.46197	0.34967
471.5	0.55349	0.93753	624.333	0.0592	526.5	0.09908	0.47454	0.3541
471	0.55579	0.94069	624	0.06174	526	0.10206	0.48426	0.36267
470.5	0.56011	0.94148	623.667	0.0609	525.5	0.10422	0.49601	0.36938
470	0.565	0.94205	623.333	0.06028	525	0.10527	0.50022	0.37511
469.5	0.56939	0.93775	623	0.06018	524.5	0.10758	0.50724	0.38217
469	0.57457	0.93979	622.667	0.06137	524	0.11006	0.51314	0.38621
468.5	0.58073	0.93696	622.333	0.05832	523.5	0.11189	0.52207	0.38958
468	0.58476	0.94329	622	0.06116	523	0.11393	0.53213	0.40008
467.5	0.59014	0.94024	621.667	0.06423	522.5	0.11671	0.53899	0.40158
467	0.59456	0.94126	621.333	0.06282	522	0.11888	0.54448	0.42459
466.5	0.59782	0.94058	621	0.06197	521.5	0.12157	0.55627	0.42639
466	0.60137	0.94047	620.667	0.06235	521	0.12323	0.557	0.43052
465.5	0.6059	0.94069	620.333	0.06315	520.5	0.12636	0.56683	0.4458
465	0.60893	0.93775	620	0.06588	520	0.12965	0.58053	0.44693
464.5	0.61577	0.94306	619.667	0.06542	519.5	0.13169	0.58396	0.44634
464	0.6176	0.93832	619.333	0.06314	519	0.13399	0.58909	0.46037
463.5	0.62575	0.94724	619	0.06415	518.5	0.13765	0.60155	0.46769
463	0.63026	0.93979	618.667	0.06356	518	0.13998	0.60866	0.46687
462.5	0.63654	0.94306	618.333	0.06663	517.5	0.14276	0.61062	0.47695
462	0.63836	0.93888	618	0.06626	517	0.14582	0.62045	0.49245
461.5	0.64084	0.94148	617.667	0.06763	516.5	0.14937	0.627	0.4969
461	0.64794	0.94092	617.333	0.0641	516	0.15184	0.62832	0.5071
460.5	0.65303	0.94013	617	0.06336	515.5	0.15534	0.63969	0.51086
460	0.65706	0.9451	616.667	0.06643	515	0.15833	0.64009	0.52198
459.5	0.66424	0.94047	616.333	0.06927	514.5	0.16299	0.65078	0.52459
459	0.66598	0.94148	616	0.06576	514	0.16577	0.65519	0.53306
458.5	0.67304	0.94126	615.667	0.06819	513.5	0.16975	0.66279	0.542
458	0.67632	0.9425	615.333	0.06983	513	0.1729	0.66384	0.54774
457.5	0.68276	0.94126	615	0.06824	512.5	0.1772	0.6668	0.55097
457	0.68646	0.94261	614.667	0.06905	512	0.18114	0.6793	0.56531
456.5	0.69093	0.94487	614.333	0.0664	511.5	0.185	0.68328	0.57379
456	0.69235	0.94544	614	0.07042	511	0.18926	0.68755	0.57434
455.5	0.6971	0.94318	613.667	0.06839	510.5	0.19357	0.69348	0.58952
455	0.70256	0.93832	613.333	0.06784	510	0.19843	0.6989	0.59357
454.5	0.70739	0.94431	613	0.07076	509.5	0.20308	0.70452	0.60255
454	0.71217	0.94465	612.667	0.0715	509	0.20747	0.70872	0.60895
453.5	0.71526	0.94137	612.333	0.0728	508.5	0.21223	0.70916	0.60976
453	0.71853	0.94555	612	0.06986	508	0.21752	0.71609	0.62178
452.5	0.72515	0.93809	611.667	0.07238	507.5	0.22358	0.71946	0.62732
452	0.72738	0.9399	611.333	0.0705	507	0.22783	0.71937	0.63229
451.5	0.73139	0.93866	611	0.07387	506.5	0.23318	0.72294	0.63775
451	0.73668	0.94397	610.667	0.07502	506	0.23992	0.73056	0.64743
450.5	0.73827	0.9408	610.333	0.07312	505.5	0.2454	0.73001	0.6544
450	0.74354	0.94024	610	0.07367	505	0.25203	0.73701	0.66617
449.5	0.74723	0.9416	609.667	0.07259	504.5	0.25803	0.73269	0.66128
449	0.75332	0.94363	609.333	0.07105	504	0.26491	0.74441	0.67436
448.5	0.75325	0.94532	609	0.07251	503.5	0.27208	0.74452	0.68097
448	0.7624	0.94306	608.667	0.07406	503	0.27856	0.74759	0.68241
447.5	0.76457	0.94419	608.333	0.07393	502.5	0.28622	0.75342	0.68499
447	0.76697	0.94261	608	0.0756	502	0.29358	0.75271	0.6951
446.5	0.76997	0.93775	607.667	0.07467	501.5	0.30126	0.75422	0.70441
446	0.77647	0.94261	607.333	0.07666	501	0.30947	0.75122	0.70506
445.5	0.77738	0.94182	607	0.07465	500.5	0.3172	0.75845	0.7095
445	0.78091	0.93956	606.667	0.07662	500	0.32631	0.76198	0.71913
444.5	0.78613	0.94555	606.333	0.07774	499.5	0.33447	0.76032	0.72597
444	0.79009	0.94442	606	0.07982	499	0.34369	0.76156	0.72239
443.5	0.79522	0.94385	605.667	0.07714	498.5	0.35344	0.76751	0.73591
443	0.79989	0.94013	605.333	0.0795	498	0.36363	0.7718	0.73629
442.5	0.80311	0.94476	605	0.08019	497.5	0.37279	0.76332	0.73771
442	0.80306	0.94171	604.667	0.07872	497	0.38358	0.76962	0.74846
441.5	0.80906	0.93934	604.333	0.07834	496.5	0.39351	0.76993	0.75029
441	0.814	0.94736	604	0.07983	496	0.40369	0.76854	0.75507
440.5	0.81843	0.94645	603.667	0.08381	495.5	0.41482	0.77483	0.76169
440	0.82156	0.94724	603.333	0.08382	495	0.42649	0.77662	0.765
439.5	0.82503	0.94103	603	0.0826	494.5	0.43712	0.7789	0.77143
439	0.82916	0.94645	602.667	0.08158	494	0.44881	0.78328	0.78001
438.5	0.83205	0.94182	602.333	0.08255	493.5	0.46007	0.78194	0.77231
438	0.83842	0.94318	602	0.08112	493	0.4712	0.78059	0.7848
437.5	0.83985	0.94182	601.667	0.08063	492.5	0.48336	0.78286	0.78616
437	0.84116	0.94645	601.333	0.08556	492	0.49567	0.79036	0.78981
436.5	0.85172	0.94792	601	0.08461	491.5	0.50756	0.78795	0.79225
436	0.8531	0.93945	600.667	0.08469	491	0.51937	0.78626	0.79461
435.5	0.85693	0.94905	600.333	0.08463	490.5	0.53199	0.78837	0.79466
435	0.86247	0.9416	600	0.08413	490	0.54411	0.78802	0.79996
434.5	0.86517	0.94352	599.667	0.08642	489.5	0.55592	0.79087	0.80592
434	0.86637	0.94532	599.333	0.08767	489	0.56881	0.79302	0.80579
433.5	0.87502	0.94487	599	0.08565	488.5	0.58039	0.78969	0.81184
433	0.87564	0.94352	598.667	0.08993	488	0.59236	0.79271	0.80781
432.5	0.88133	0.94295	598.333	0.08592	487.5	0.60472	0.79475	0.81909
432	0.88357	0.93911	598	0.08846	487	0.6162	0.79473	0.81543
431.5	0.88894	0.93945	597.667	0.09224	486.5	0.62782	0.79827	0.82411
431	0.89299	0.9416	597.333	0.09027	486	0.63985	0.79694	0.82416
430.5	0.89789	0.94724	597	0.09185	485.5	0.65074	0.80002	0.82893
430	0.90203	0.94815	596.667	0.09015	485	0.66172	0.79936	0.83034
429.5	0.90342	0.94261	596.333	0.09004	484.5	0.67257	0.80302	0.8351
429	0.90914	0.94329	596	0.09317	484	0.68215	0.79393	0.83199
428.5	0.91409	0.94205	595.667	0.09029	483.5	0.69376	0.80557	0.8385
428	0.9142	0.9486	595.333	0.09108	483	0.70494	0.80839	0.83937
427.5	0.92068	0.94476	595	0.09091	482.5	0.71454	0.80606	0.8398
427	0.92325	0.94702	594.667	0.09155	482	0.72384	0.80641	0.85078
426.5	0.92757	0.94634	594.333	0.09267	481.5	0.7319	0.80911	0.84694
426	0.93166	0.94747	594	0.09489	481	0.74157	0.81024	0.84648
425.5	0.93237	0.94645	593.667	0.09522	480.5	0.75059	0.80976	0.85712
425	0.93799	0.94295	593.333	0.09539	480	0.75975	0.81126	0.85334
424.5	0.943	0.95029	593	0.09769	479.5	0.76766	0.81094	0.85358
424	0.94302	0.94747	592.667	0.09544	479	0.77575	0.81022	0.85476
423.5	0.94949	0.94645	592.333	0.0996	478.5	0.78342	0.80895	0.85643
423	0.94954	0.94374	592	0.09736	478	0.79078	0.81105	0.85693
422.5	0.95226	0.94171	591.667	0.10041	477.5	0.79776	0.81335	0.86699
422	0.95723	0.9451	591.333	0.09958	477	0.80502	0.81709	0.8737
421.5	0.9575	0.95007	591	0.1006	476.5	0.81191	0.82101	0.86576
421	0.96082	0.94148	590.667	0.10344	476	0.81828	0.82211	0.86936
420.5	0.96608	0.95323	590.333	0.10098	475.5	0.82333	0.81621	0.88108
420	0.96102	0.94905	590	0.10526	475	0.82942	0.82093	0.88342
419.5	0.96787	0.93922	589.667	0.10365	474.5	0.8345	0.82406	0.87747
419	0.96941	0.9477	589.333	0.10161	474	0.84034	0.82238	0.88269
418.5	0.96966	0.94826	589	0.10487	473.5	0.84553	0.82746	0.87984
418	0.96663	0.9425	588.667	0.10612	473	0.84986	0.8227	0.89134
417.5	0.97323	0.94577	588.333	0.10365	472.5	0.85443	0.82482	0.8826
417	0.97509	0.94736	588	0.10891	472	0.85892	0.82362	0.8939
416.5	0.97471	0.94171	587.667	0.10627	471.5	0.86261	0.82537	0.88797
416	0.97505	0.94894	587.333	0.10834	471	0.8676	0.82929	0.89419
415.5	0.97578	0.94679	587	0.10889	470.5	0.87131	0.82455	0.89178
415	0.97965	0.94544	586.667	0.11369	470	0.87464	0.8288	0.90116
414.5	0.98118	0.94871	586.333	0.10911	469.5	0.87755	0.82475	0.89557
414	0.97956	0.9425	586	0.11182	469	0.88122	0.82756	0.90483
413.5	0.98176	0.94657	585.667	0.11322	468.5	0.8849	0.83037	0.90883
413	0.98261	0.94668	585.333	0.11335	468	0.88876	0.83318	0.90801
412.5	0.98093	0.94431	585	0.11677	467.5	0.89029	0.83407	0.90677
412	0.98325	0.95131	584.667	0.11566	467	0.89404	0.83618	0.91367
411.5	0.98322	0.9495	584.333	0.11626	466.5	0.89595	0.83497	0.91733
411	0.98439	0.94521	584	0.11626	466	0.89976	0.84035	0.91338
410.5	0.98511	0.93979	583.667	0.11848	465.5	0.90157	0.83425	0.91418
410	0.98443	0.94713	583.333	0.12114	465	0.90312	0.83734	0.92326
409.5	0.98397	0.94193	583	0.12135	464.5	0.90703	0.84167	0.92117
409	0.98216	0.95142	582.667	0.12227	464	0.9076	0.83713	0.92218
408.5	0.98791	0.94566	582.333	0.12215	463.5	0.91174	0.84305	0.92816
408	0.98899	0.94318	582	0.12285	463	0.91254	0.83891	0.92673
407.5	0.98728	0.94352	581.667	0.12379	462.5	0.91497	0.84408	0.93298
407	0.98609	0.94645	581.333	0.1276	462	0.91661	0.84407	0.92814
406.5	0.98958	0.9469	581	0.12843	461.5	0.91743	0.84463	0.92891
406	0.98566	0.94001	580.667	0.12716	461	0.92049	0.84506	0.92772
405.5	0.98994	0.93674	580.333	0.12917	460.5	0.9211	0.84516	0.92506
405	0.99486	0.94532	580	0.12759	460	0.92364	0.84628	0.93563
404.5	0.99013	0.94216	579.667	0.13451	459.5	0.92473	0.84769	0.93029
404	0.98781	0.95142	579.333	0.13131	459	0.9266	0.85326	0.94045
403.5	0.99046	0.94216	579	0.13219	458.5	0.92841	0.84793	0.94689
403	0.996	0.94498	578.667	0.13262	458	0.92998	0.85526	0.94143
402.5	0.99059	0.94826	578.333	0.13558	457.5	0.931	0.85592	0.94373
402	0.9911	0.94024	578	0.13611	457	0.93287	0.85057	0.9501
401.5	0.99518	0.93504	577.667	0.13827	456.5	0.93494	0.85361	0.94296
401	0.99079	0.94318	577.333	0.14159	456	0.93617	0.857	0.95112
400.5	0.99516	0.94679	577	0.13915	455.5	0.93663	0.85864	0.95222
400	0.99394	0.94261	576.667	0.14162	455	0.93772	0.861	0.94669
399.5	0.9965	0.94962	576.333	0.14602	454.5	0.93967	0.8617	0.95164
399	0.99713	0.93832	576	0.14365	454	0.94103	0.86538	0.95341
398.5	0.99294	0.94679	575.667	0.14677	453.5	0.94131	0.86148	0.95493
398	0.99252	0.94408	575.333	0.14748	453	0.94401	0.86879	0.95125
397.5	1	0.94126	575	0.14991	452.5	0.94301	0.86103	0.95969
397	0.99567	0.94747	574.667	0.14927	452	0.94624	0.86477	0.95697
396.5	0.98984	0.94126	574.333	0.15025	451.5	0.9462	0.86718	0.95976
396	0.99562	0.95131	574	0.15448	451	0.94806	0.86764	0.96521
395.5	0.99113	0.94623	573.667	0.15225	450.5	0.94909	0.86894	0.96683
395	0.98919	0.94058	573.333	0.158	450	0.95006	0.87397	0.96274
394.5	0.99421	0.94058	573	0.15785	449.5	0.95151	0.87356	0.96556
394	0.99186	0.94431	572.667	0.15855	449	0.95301	0.87585	0.96895
393.5	0.99269	0.94521	572.333	0.16262	448.5	0.95418	0.87931	0.96135
393	0.99143	0.94385	572	0.15985	448	0.9568	0.88265	0.97209
392.5	0.98198	0.94261	571.667	0.1649	447.5	0.95654	0.88026	0.96726
392	0.99036	0.94758	571.333	0.1656	447	0.95765	0.87949	0.96624
391.5	0.98181	0.94566	571	0.1664	446.5	0.95857	0.87613	0.96695
391	0.97995	0.93809	570.667	0.16554	446	0.95992	0.88241	0.97065
390.5	0.98261	0.94069	570.333	0.17023	445.5	0.9619	0.88616	0.97272
390	0.97967	0.94295	570	0.17529	445	0.96165	0.88737	0.96991
389.5	0.97281	0.94566	569.667	0.17848	444.5	0.96397	0.88737	0.97486
389	0.97144	0.94397	569.333	0.1799	444	0.96477	0.89	0.97633
388.5	0.97217	0.93753	569	0.17863	443.5	0.96585	0.89223	0.97337
388	0.96826	0.9469	568.667	0.18153	443	0.96688	0.89338	0.97355
387.5	0.96385	0.93854	568.333	0.18193	442.5	0.96819	0.89438	0.98177
387	0.96609	0.94532	568	0.18647	442	0.96897	0.89249	0.97711
386.5	0.96085	0.93798	567.667	0.19134	441.5	0.9696	0.89269	0.97841
386	0.96432	0.93708	567.333	0.191	441	0.97155	0.90457	0.98102
385.5	0.95578	0.95142	567	0.19516	440.5	0.97266	0.90551	0.97664
385	0.95854	0.94318	566.667	0.19771	440	0.97263	0.90191	0.98974
384.5	0.95866	0.94239	566.333	0.20063	439.5	0.97437	0.90194	0.98351
384	0.95462	0.92973	566	0.19839	439	0.97464	0.9067	0.975
383.5	0.9512	0.94352	565.667	0.20445	438.5	0.97618	0.90594	0.98504
383	0.94662	0.93911	565.333	0.20879	438	0.97624	0.90683	0.98328
382.5	0.9474	0.93979	565	0.21163	437.5	0.97875	0.91046	0.98418
382	0.94324	0.93504	564.667	0.20972	437	0.97784	0.90668	0.9881
381.5	0.94252	0.93956	564.333	0.21802	436.5	0.97861	0.91281	0.97853
381	0.94224	0.94001	564	0.21228	436	0.97963	0.9084	0.98362
380.5	0.93962	0.9425	563.667	0.21641	435.5	0.98102	0.91836	0.98485
380	0.93558	0.92781	563.333	0.21963	435	0.98133	0.91482	0.98427
379.5	0.9384	0.93188	563	0.22708	434.5	0.9832	0.91522	0.99255
379	0.93857	0.9425	562.667	0.22915	434	0.98383	0.91678	0.98714
378.5	0.94232	0.93086	562.333	0.23134	433.5	0.98389	0.91405	0.9903
378	0.93212	0.93922	562	0.23375	433	0.98441	0.92483	0.98796
377.5	0.93158	0.93911	561.667	0.23474	432.5	0.98572	0.92108	0.99042
377	0.93316	0.94035	561.333	0.23904	432	0.98536	0.92051	0.9819
376.5	0.93693	0.93674	561	0.24532	431.5	0.98591	0.92156	0.99375
376	0.93235	0.94171	560.667	0.24458	431	0.9883	0.92769	0.99993
375.5	0.92731	0.946	560.333	0.24937	430.5	0.98884	0.92917	0.99076
375	0.92862	0.93516	560	0.25082	430	0.98855	0.93203	0.98493
374.5	0.92968	0.93685	559.667	0.25946	429.5	0.98972	0.93364	0.98846
374	0.92332	0.9399	559.333	0.25755	429	0.98904	0.93381	0.99172
373.5	0.91991	0.9434	559	0.26193	428.5	0.99011	0.93186	0.98553
373	0.92423	0.94047	558.667	0.26756	428	0.99041	0.93612	0.98313
372.5	0.92154	0.9329	558.333	0.27091	427.5	0.99256	0.9368	0.98413
372	0.91686	0.94871	558	0.2732	427	0.99216	0.9362	0.9914
371.5	0.91861	0.93211	557.667	0.27799	426.5	0.99242	0.94024	0.99264
371	0.9114	0.94566	557.333	0.28093	426	0.99362	0.94006	0.99351
370.5	0.91203	0.93165	557	0.28784	425.5	0.99426	0.94302	0.98668
370	0.91174	0.92962	556.667	0.28503	425	0.99368	0.94347	1
369.5	0.91611	0.93369	556.333	0.29273	424.5	0.99372	0.94848	0.9867
369	0.91124	0.93832	556	0.2964	424	0.99429	0.94712	0.99323
368.5	0.91385	0.946	555.667	0.30073	423.5	0.9947	0.94435	0.99377
368	0.91226	0.93629	555.333	0.30481	423	0.99418	0.94899	0.9864
367.5	0.90864	0.93922	555	0.31007	422.5	0.99433	0.94987	0.98353
367	0.90356	0.93482	554.667	0.31328	422	0.99497	0.95515	0.99263
366.5	0.90978	0.93764	554.333	0.31945	421.5	0.99577	0.95223	0.98893
366	0.90444	0.94193	554	0.31855	421	0.99605	0.94654	0.98579
365.5	0.90707	0.94182	553.667	0.32524	420.5	0.99666	0.96375	0.98374
365	0.91055	0.94995	553.333	0.33127	420	0.99523	0.95189	0.98067
364.5	0.90637	0.94916	553	0.33329	419.5	0.99762	0.95269	0.98453
364	0.90126	0.94329	552.667	0.33709	419	0.99817	0.96027	0.98699
363.5	0.90064	0.93346	552.333	0.34114	418.5	0.99738	0.96318	0.9854
363	0.90084	0.93674	552	0.34503	418	0.99691	0.96549	0.98555
362.5	0.90391	0.94521	551.667	0.35418	417.5	0.99687	0.95881	0.98769
362	0.89914	0.92747	551.333	0.35739	417	1	0.96855	0.98224
361.5	0.90906	0.94465	551	0.36118	416.5	0.99613	0.96049	0.99118
361	0.90935	0.93922	550.667	0.3668	416	0.99774	0.96696	0.98244
360.5	0.90428	0.95278	550.333	0.37205	415.5	0.99813	0.96036	0.99202
360	0.91094	0.9408	550	0.37361	415	0.99875	0.9696	0.98154
359.5	0.90854	0.94916	549.667	0.38137	414.5	0.99843	0.96952	0.98505
359	0.91262	0.94668	549.333	0.38679	414	0.99846	0.96795	0.99625
358.5	0.91619	0.95447	549	0.38981	413.5	0.99857	0.97106	0.9938
358	0.916	0.94837	548.667	0.39659	413	0.99796	0.96987	0.97852
357.5	0.9174	0.95402	548.333	0.40294	412.5	0.99777	0.96922	0.97629
357	0.91532	0.94939	548	0.40749	412	0.99716	0.97641	0.98425
356.5	0.91909	0.95357	547.667	0.41386	411.5	0.99859	0.98202	0.98946
356	0.92015	0.94905	547.333	0.41631	411	0.99745	0.97856	0.98071
355.5	0.93205	0.95809	547	0.42004	410.5	0.99657	0.97301	0.9738
355	0.92217	0.96125	546.667	0.42921	410	0.99889	0.97437	0.9853
354.5	0.92487	0.9669	546.333	0.43051	409.5	0.99617	0.98418	0.9844
354	0.9309	0.96916	546	0.44078	409	0.998	0.97903	0.98136
353.5	0.9391	0.95606	545.667	0.44229	408.5	0.99553	0.97867	0.97088
353	0.93602	0.95978	545.333	0.4474	408	0.99628	0.98671	0.9771
352.5	0.94167	0.97176	545	0.45238	407.5	0.99543	0.97967	0.97283
352	0.93871	0.95967	544.667	0.45946	407	0.99499	0.99025	0.98398
351.5	0.9538	0.97402	544.333	0.46864	406.5	0.99493	0.99152	0.97408
351	0.94358	0.9704	544	0.47084	406	0.9949	0.9872	0.9705
350.5	0.94904	0.96905	543.667	0.47995	405.5	0.99474	0.9887	0.9668
350	0.95146	1	543.333	0.4801	405	0.99509	0.99034	0.96072
			543	0.48961	404.5	0.99368	0.98785	0.97807
			542.667	0.49265	404	0.99435	0.98994	0.97062
			542.333	0.50014	403.5	0.99275	0.99364	0.97082
			542	0.50529	403	0.99402	0.99783	0.97018
			541.667	0.50793	402.5	0.99372	0.99847	0.97326
			541.333	0.5135	402	0.99085	0.99443	0.96626
			541	0.51829	401.5	0.99164	0.9922	0.95804
			540.667	0.52522	401	0.99133	0.99698	0.96507
			540.333	0.53062	400.5	0.99005	1	0.96197
			540	0.53337	400	0.98961	0.99565	0.96581
			539.667	0.53956
			539.333	0.54676
			539	0.55061
			538.667	0.56031
			538.333	0.56328
			538	0.56771
			537.667	0.57396
			537.333	0.58065
			537	0.58614
			536.667	0.58776
			536.333	0.59706
			536	0.60137
			535.667	0.60632
			535.333	0.61009
			535	0.61611
			534.667	0.62036
			534.333	0.62776
			534	0.62893
			533.667	0.6351
			533.333	0.64204
			533	0.64667
			532.667	0.65474
			532.333	0.65494
			532	0.6583
			531.667	0.6634
			531.333	0.67006
			531	0.67143
			530.667	0.67748
			530.333	0.6838
			530	0.686
			529.667	0.69391
			529.333	0.69353
			529	0.70242
			528.667	0.70572
			528.333	0.70808
			528	0.71357
			527.667	0.71719
			527.333	0.71985
			527	0.72402
			526.667	0.72963
			526.333	0.73504
			526	0.73419
			525.667	0.74183
			525.333	0.74422
			525	0.74878
			524.667	0.75073
			524.333	0.75525
			524	0.75405
			523.667	0.75791
			523.333	0.76294
			523	0.76908
			522.667	0.77141
			522.333	0.77329
			522	0.77414
			521.667	0.78105
			521.333	0.78615
			521	0.79253
			520.667	0.79229
			520.333	0.79511
			520	0.79357
			519.667	0.79866
			519.333	0.79967
			519	0.80559
			518.667	0.80595
			518.333	0.80936
			518	0.812
			517.667	0.81756
			517.333	0.8197
			517	0.82068
			516.667	0.82449
			516.333	0.82679
			516	0.83063
			515.667	0.82977
			515.333	0.83535
			515	0.83735
			514.667	0.84147
			514.333	0.84634
			514	0.8447
			513.667	0.84703
			513.333	0.84936
			513	0.85298
			512.667	0.85272
			512.333	0.85815
			512	0.86197
			511.667	0.85891
			511.333	0.86613
			511	0.8664
			510.667	0.86927
			510.333	0.86923
			510	0.87324
			509.667	0.87204
			509.333	0.88007
			509	0.88023
			508.667	0.88346
			508.333	0.88669
			508	0.88237
			507.667	0.88425
			507.333	0.89188
			507	0.89526
			506.667	0.89613
			506.333	0.89527
			506	0.89887
			505.667	0.89895
			505.333	0.89945
			505	0.90248
			504.667	0.90436
			504.333	0.91016
			504	0.91086
			503.667	0.90668
			503.333	0.91077
			503	0.91469
			502.667	0.91471
			502.333	0.91352
			502	0.9161
			501.667	0.91782
			501.333	0.92134
			501	0.92272
			500.667	0.92329
			500.333	0.92396
			500	0.92792
			499.667	0.92449
			499.333	0.92798
			499	0.92771
			498.667	0.92914
			498.333	0.93151
			498	0.93182
			497.667	0.93519
			497.333	0.93418
			497	0.93579
			496.667	0.93692
			496.333	0.93662
			496	0.93534
			495.667	0.93886
			495.333	0.94009
			495	0.94107
			494.667	0.94052
			494.333	0.94303
			494	0.94041
			493.667	0.94368
			493.333	0.94461
			493	0.9446
			492.667	0.9469
			492.333	0.94664
			492	0.94116
			491.667	0.94505
			491.333	0.94915
			491	0.94505
			490.667	0.9458
			490.333	0.94758
			490	0.9511
			489.667	0.95094
			489.333	0.94907
			489	0.94715
			488.667	0.95035
			488.333	0.95318
			488	0.94758
			487.667	0.95485
			487.333	0.9542
			487	0.95417
			486.667	0.95348
			486.333	0.95479
			486	0.95488
			485.667	0.95418
			485.333	0.9537
			485	0.95452
			484.667	0.95682
			484.333	0.95556
			484	0.95609
			483.667	0.95634
			483.333	0.95711
			483	0.95997
			482.667	0.95667
			482.333	0.95856
			482	0.95909
			481.667	0.96071
			481.333	0.9595
			481	0.95951
			480.667	0.96037
			480.333	0.95745
			480	0.95867
			479.667	0.95664
			479.333	0.96086
			479	0.95797
			478.667	0.96489
			478.333	0.96402
			478	0.96024
			477.667	0.9664
			477.333	0.96337
			477	0.96133
			476.667	0.96342
			476.333	0.96494
			476	0.9659
			475.667	0.96684
			475.333	0.96677
			475	0.96678
			474.667	0.96611
			474.333	0.96583
			474	0.96816
			473.667	0.96781
			473.333	0.96518
			473	0.96654
			472.667	0.96765
			472.333	0.9677
			472	0.96914
			471.667	0.97308
			471.333	0.96951
			471	0.97171
			470.667	0.96769
			470.333	0.9722
			470	0.9715
			469.667	0.9697
			469.333	0.97575
			469	0.97319
			468.667	0.97267
			468.333	0.97322
			468	0.97553
			467.667	0.97386
			467.333	0.97336
			467	0.97179
			466.667	0.97414
			466.333	0.97355
			466	0.97446
			465.667	0.97298
			465.333	0.97604
			465	0.97765
			464.667	0.97676
			464.333	0.97411
			464	0.97586
			463.667	0.97926
			463.333	0.97804
			463	0.97667
			462.667	0.97739
			462.333	0.97653
			462	0.97737
			461.667	0.97839
			461.333	0.97783
			461	0.97943
			460.667	0.98105
			460.333	0.98247
			460	0.97943
			459.667	0.9813
			459.333	0.98183
			459	0.981
			458.667	0.97877
			458.333	0.97731
			458	0.98018
			457.667	0.98274
			457.333	0.9816
			457	0.97922
			456.667	0.98134
			456.333	0.98167
			456	0.98258
			455.667	0.98436
			455.333	0.98028
			455	0.98065
			454.667	0.98299
			454.333	0.98097
			454	0.98108
			453.667	0.98252
			453.333	0.98497
			453	0.98097
			452.667	0.98502
			452.333	0.98109
			452	0.98459
			451.667	0.98364
			451.333	0.98348
			451	0.98444
			450.667	0.98184
			450.333	0.98479
			450	0.98242
			449.667	0.9827
			449.333	0.98566
			449	0.98355
			448.667	0.98583
			448.333	0.98302
			448	0.98128
			447.667	0.98043
			447.333	0.98533
			447	0.981
			446.667	0.9833
			446.333	0.98693
			446	0.98346
			445.667	0.98377
			445.333	0.9861
			445	0.98299
			444.667	0.98661
			444.333	0.98345
			444	0.98459
			443.667	0.98548
			443.333	0.98564
			443	0.98569
			442.667	0.98399
			442.333	0.98234
			442	0.98577
			441.667	0.98889
			441.333	0.98789
			441	0.98523
			440.667	0.98533
			440.333	0.98575
			440	0.98379
			439.667	0.98499
			439.333	0.98946
			439	0.98426
			438.667	0.98603
			438.333	0.98603
			438	0.98822
			437.667	0.98813
			437.333	0.9897
			437	0.99167
			436.667	0.98589
			436.333	0.99211
			436	0.99147
			435.667	0.98686
			435.333	0.9923
			435	0.98788
			434.667	0.98868
			434.333	0.98877
			434	0.98941
			433.667	0.9887
			433.333	0.98681
			433	0.9887
			432.667	0.99391
			432.333	0.98709
			432	0.98904
			431.667	0.99091
			431.333	0.9899
			431	0.98961
			430.667	0.99299
			430.333	0.99265
			430	0.99194
			429.667	0.98711
			429.333	0.99094
			429	0.99095
			428.667	0.98934
			428.333	0.99073
			428	0.99397
			427.667	0.99617
			427.333	0.99059
			427	0.99472
			426.667	0.99243
			426.333	0.99314
			426	0.99154
			425.667	0.99186
			425.333	0.99346
			425	0.99365
			424.667	0.9931
			424.333	0.99478
			424	0.9954
			423.667	0.99516
			423.333	0.99342
			423	0.9903
			422.667	0.9946
			422.333	0.99332
			422	1
			421.667	0.99044
			421.333	0.99369
			421	0.99565
			420.667	0.9938
			420.333	0.99117
			420	0.99448
			419.667	0.99857
			419.333	0.99946
			419	0.99555
			418.667	0.99014
			418.333	0.99535
			418	0.99593
			417.667	0.99337
			417.333	0.99814
			417	0.99201
			416.667	0.9927
			416.333	0.99711
			416	0.9963
			415.667	0.99837
			415.333	0.99662
			415	0.99421
			414.667	0.99347
			414.333	0.98751
			414	0.99343
			413.667	0.99817
			413.333	0.99386
			413	0.99797
			412.667	0.991
			412.333	0.99415
			412	0.99302
			411.667	0.99133
			411.333	0.99229
			411	0.99262
			410.667	0.99704
			410.333	0.99315
			410	0.99473
			409.667	0.99209
			409.333	0.99622
			409	0.98907
			408.667	0.99089
			408.333	0.99443
			408	0.99404
			407.667	0.99371
			407.333	0.99768
			407	0.99212
			406.667	0.99165
			406.333	0.9899
			406	0.98878
			405.667	0.99027
			405.333	0.9922
			405	0.99382
			404.667	0.99153
			404.333	0.98545
			404	0.98966
			403.667	0.98939
			403.333	0.99082
			403	0.98804
			402.667	0.98643
			402.333	0.9873
			402	0.99421
			401.667	0.98844
			401.333	0.99489
			401	0.99001
			400.667	0.98314
			400.333	0.98804
			400	0.98861

## Sheet: fig-6b
x1	2DPAV-BTT-P(Kn)	x2	2DPAV-BTT-BP(Kn)	x3	2DPAV-BTT-BP	2DPAV-BTT-P
-1.8	6.13682e-07	-1.8	9.45055e-05	-3.2	1.27011e-05	1.20799e-05
-1.7	-0.000100563	-1.7	-4.4346e-05	-3.1	4.2227e-05	2.02766e-05
-1.6	-1.14789e-05	-1.6	2.92095e-05	-3	1.74995e-05	-2.23471e-06
-1.5	-4.49095e-05	-1.5	4.1581e-05	-2.9	2.3477e-05	8.47422e-06
-1.4	-6.61167e-05	-1.4	0.000120312	-2.8	1.93079e-05	-2.51925e-05
-1.3	4.97485e-05	-1.3	1.31868e-05	-2.7	1.73773e-05	-3.34572e-05
-1.2	-1.13682e-06	-1.2	0.000109039	-2.6	9.82968e-06	-9.07287e-06
-1.1	8.71227e-06	-1.1	-8.97909e-05	-2.5	3.92059e-06	5.97334e-06
-1	1.07847e-05	-1	3.07692e-05	-2.4	8.06404e-06	2.39713e-05
-0.9	1.86821e-05	-0.9	-6.94435e-05	-2.3	-1.17649e-05	2.90044e-05
-0.8	4.27565e-06	-0.8	4.60475e-05	-2.2	-1.65511e-05	3.14887e-05
-0.7	-3.30483e-05	-0.7	2.62318e-06	-2.1	-2.09975e-05	5.7693e-06
-0.6	-4.19517e-05	-0.6	-9.87593e-05	-2	-9.66568e-06	-1.07236e-05
-0.5	3.4507e-05	-0.5	0.000154165	-1.9	-1.94616e-05	-1.03817e-05
-0.4	-8.05835e-06	-0.4	0.000164374	-1.8	-3.08717e-05	-4.90825e-05
-0.3	-4.3008e-05	-0.3	0.00011776	-1.7	-6.89625e-07	9.70721e-06
-0.2	4.59557e-05	-0.2	4.71464e-06	-1.6	1.45474e-05	-1.06329e-05
-0.1	4.06942e-05	-0.1	0.000118504	-1.5	-4.99149e-05	-3.66565e-06
2.84217e-13	-6.77867e-05	2.84217e-13	0.000153314	-1.4	-2.4998e-05	-1.04611e-05
0.1	3.00302e-05	0.1	0.0001162	-1.3	1.59709e-05	1.81647e-05
0.2	8.27264e-05	0.2	0.000167423	-1.2	-3.02241e-05	1.21244e-05
0.3	0.000137797	0.3	0.000172953	-1.1	-1.43254e-06	8.87359e-06
0.4	7.28571e-05	0.4	0.00016441	-1	-2.0521e-05	7.89783e-06
0.5	0.00017838	0.5	0.000203226	-0.9	-4.80406e-05	-8.55316e-06
0.6	0.000199849	0.6	-1.74052e-05	-0.8	-7.68132e-06	3.06681e-05
0.7	0.000145785	0.7	-2.16235e-05	-0.7	-2.59487e-05	2.257e-05
0.8	0.000118994	0.8	-4.6402e-05	-0.6	2.46409e-06	-5.91016e-06
0.9	3.88229e-05	0.9	7.16058e-05	-0.5	2.2246e-06	1.46933e-05
1	7.17203e-05	1	-5.99078e-06	-0.4	1.91674e-05	-1.78128e-06
1.1	0.000101499	1.1	0.000115845	-0.3	1.13925e-05	3.86451e-05
1.2	7.68209e-05	1.2	-0.000112549	-0.2	5.70193e-05	9.59123e-05
1.3	8.86318e-05	1.3	0.000102127	-0.1	0.000167319	0.000134736
1.4	5.22032e-05	1.4	0.000112655	5.22959e-12	0.000152545	0.000124374
1.5	7.37525e-05	1.5	8.75931e-05	0.1	0.000395898	0.000295317
1.6	0.000138602	1.6	3.31443e-05	0.2	0.000987319	0.000773189
1.7	0.000170543	1.7	0.000213719	0.3	0.00113	0.000948715
1.8	0.000170272	1.8	0.000146792	0.4	0.000801099	0.000705364
1.9	0.000118662	1.9	4.17228e-05	0.5	0.000739335	0.000644877
2	5.3169e-05	2	-5.28181e-05	0.6	0.000685694	0.00070307
2.1	-6.29276e-05	2.1	-5.28181e-06	0.7	0.000554266	0.000585745
2.2	-1.31187e-05	2.2	-0.000109358	0.8	0.000433684	0.000481392
2.3	5.28773e-05	2.3	-0.000120702	0.9	0.000346568	0.000402889
2.4	4.86016e-05	2.4	9.486e-05	1	0.000307829	0.000332844
2.5	-3.53119e-06	2.5	-6.38072e-05	1.1	0.000278079	0.000318729
2.6	-9.39638e-06	2.6	0.000229103	1.2	0.000257122	0.00030836
2.7	0.000107374	2.7	4.48423e-05	1.3	0.000273268	0.000283289
2.8	7.27062e-05	2.8	0.000134101	1.4	0.000222294	0.000232941
2.9	-3.47887e-05	2.9	-2.78979e-05	1.5	0.00018097	0.000227743
3	0.000123682	3	2.26515e-05	1.6	0.000172994	0.000218249
3.1	2.57948e-05	3.1	7.1145e-05	1.7	0.000172146	0.000230266
3.2	3.74547e-05	3.2	2.19426e-05	1.8	0.000168008	0.000201242
3.3	2.74547e-05	3.3	-2.12336e-05	1.9	0.000184855	0.000183611
3.4	5.69416e-06	3.4	3.21872e-05	2	0.000186313	0.000126761
3.5	4.97586e-05	3.5	1.0989e-05	2.1	0.000179403	0.000168094
3.6	6.80785e-05	3.6	5.50868e-05	2.2	0.000135703	0.000174222
3.7	5.97787e-05	3.7	-3.2648e-05	2.3	0.000170078	0.000172749
3.8	6.40946e-05	3.8	4.19355e-05	2.4	0.000159308	0.000152026
3.9	1.77767e-05	3.9	-4.07657e-06	2.5	0.000134501	0.000172566
4	5.99698e-05	4	9.85466e-06	2.6	0.000150634	0.000154335
4.1	2.12676e-05	4.1	0.00017944	2.7	0.000158032	0.000143949
4.2	-5.74044e-05	4.2	-1.41794e-05	2.8	0.00012874	0.000135209
4.3	9.72032e-05	4.3	-0.000171287	2.9	0.000111368	0.000120858
4.4	2.41549e-05	4.4	1.70507e-05	3	0.00011662	0.000189966
4.5	5.16097e-06	4.5	0.000115066	3.1	9.92517e-05	0.000168234
4.6	2.03622e-05	4.6	3.85679e-05	3.2	8.29382e-05	0.000123242
4.7	6.00905e-05	4.7	-2.49911e-05	3.3	0.000102947	0.000135223
4.8	-2.14386e-05	4.8	-4.29635e-05	3.4	8.47319e-05	0.000127233
4.9	7.30382e-06	4.9	0.000108189	3.5	9.37336e-05	0.000115454
5	5.56942e-05	5	1.60227e-05	3.6	7.85931e-05	0.000138132
5.1	3.63179e-05	5.1	3.13364e-05	3.7	0.000106956	9.46872e-05
5.2	6.71026e-06	5.2	-1.98511e-06	3.8	0.000113108	0.000113046
5.3	-4.87928e-06	5.3	4.5374e-06	3.9	0.000103162	8.35797e-05
5.4	1.69014e-05	5.4	5.39879e-05	4	8.50337e-05	7.72587e-05
5.5	1.34507e-05	5.5	-2.80752e-05	4.1	8.59282e-05	8.72552e-05
5.6	1.73441e-05	5.6	6.67848e-05	4.2	0.000111088	9.88535e-05
5.7	2.92857e-05	5.7	5.64339e-05	4.3	0.000103296	0.000121147
5.8	1.24346e-05	5.8	5.2251e-05	4.4	9.37434e-05	0.000132138
5.9	3.43863e-05	5.9	0.000138426	4.5	0.000108644	0.000113823
6	1.56942e-06	6	-3.52357e-05	4.6	6.08854e-05	0.000108213
6.1	5.50402e-05	6.1	0.000110528	4.7	7.49311e-05	8.02984e-05
6.2	-2.48491e-06	6.2	-4.60829e-06	4.8	7.15794e-05	0.000108053
6.3	6.37726e-05	6.3	9.99646e-06	4.9	9.32779e-05	0.000119972
6.4	-8.21932e-06	6.4	1.19107e-05	5	7.52256e-05	0.000110225
6.5	5.28571e-05	6.5	0.000112655	5.1	7.09404e-05	8.55269e-05
6.6	-4.75352e-05	6.6	-3.03793e-05	5.2	9.04687e-05	6.50883e-05
6.7	4.75956e-05	6.7	0.000100213	5.3	6.60833e-05	5.83391e-05
6.8	3.84105e-05	6.8	-0.000248706	5.4	4.80372e-05	7.56446e-05
6.9	-6.43863e-07	6.9	-8.70968e-05	5.5	7.55433e-05	6.30748e-05
7	5.23139e-06	7	4.49486e-05	5.6	9.06435e-05	8.92119e-05
7.1	-8.98793e-05	7.1	-0.000151117	5.7	6.67652e-05	5.11521e-05
7.2	-1.16298e-05	7.2	-0.000163311	5.8	6.62129e-05	6.05871e-05
7.3	-8.01006e-05	7.3	1.69089e-05	5.9	6.55787e-05	9.57065e-05
7.4	-8.75855e-05	7.4	-9.71287e-06	6	9.84257e-05	8.33766e-05
7.5	3.85312e-05	7.5	7.50089e-05	6.1	0.000125193	8.56751e-05
7.6	-5.84507e-06	7.6	6.67494e-05	6.2	0.000112816	7.97369e-05
7.7	-2.42958e-05	7.7	7.4548e-05	6.3	9.00264e-05	9.39137e-05
7.8	4.60463e-05	7.8	4.25027e-05	6.4	0.000123867	0.000119524
7.9	0.000104879	7.9	-1.38603e-05	6.5	8.12776e-05	0.00015275
8	4.18511e-05	8	8.85856e-05	6.6	8.21769e-05	0.000152958
8.1	0.000104829	8.1	-3.20454e-05	6.7	5.95474e-05	0.000106946
8.2	5.77867e-05	8.2	4.05175e-05	6.8	4.50447e-05	9.4116e-05
8.3	1.13581e-05	8.3	2.38568e-05	6.9	3.25924e-05	5.95686e-05
8.4	-1.52616e-05	8.4	9.37611e-05	7	7.0751e-05	3.53263e-05
8.5	3.64286e-05	8.5	2.85714e-05	7.1	2.89181e-05	9.85065e-05
8.6	4.64789e-06	8.6	-1.8185e-05	7.2	4.32742e-05	7.32492e-05
8.7	1.26056e-05	8.7	-2.00284e-05	7.3	1.71122e-05	5.97325e-05
8.8	2.95775e-05	8.8	0.000116732	7.4	4.56557e-05	5.67206e-05
8.9	-1.34406e-05	8.9	-6.92308e-05	7.5	5.66809e-05	4.87367e-05
9	7.84809e-05	9	8.50762e-06	7.6	6.56264e-05	4.81865e-05
9.1	0.000104316	9.1	5.68593e-05	7.7	9.5393e-05	3.6739e-05
9.2	5.95473e-05	9.2	0.000232754	7.8	8.29626e-05	9.64992e-05
9.3	-1.27767e-05	9.3	0.000148812	7.9	5.24812e-05	9.93654e-05
9.4	0.000170352	9.4	0.000134101	8	8.04492e-05	9.92764e-05
9.5	6.01207e-05	9.5	0.000168345	8.1	3.87532e-05	0.00011204
9.6	7.00101e-05	9.6	0.000164339	8.2	4.27268e-05	6.3537e-05
9.7	-2.32193e-05	9.7	-4.64374e-06	8.3	4.98676e-05	5.22142e-05
9.8	1.12777e-05	9.8	-5.27118e-05	8.4	7.82424e-05	6.89826e-05
9.9	-5.93662e-05	9.9	-0.000115136	8.5	7.49262e-05	5.63928e-05
10	-5.86821e-05	10	-0.000157356	8.6	9.6175e-05	1.1916e-05
10.1	-5.84909e-05	10.1	5.28181e-05	8.7	8.54333e-05	3.01092e-05
10.2	-0.000120765	10.2	-0.000132471	8.8	6.70022e-05	3.44648e-05
10.3	1.52616e-05	10.3	-0.000115987	8.9	9.57498e-05	3.7427e-05
10.4	-0.000120644	10.4	-0.000139738	9	8.09832e-05	4.46061e-05
10.5	3.01308e-05	10.5	-1.1698e-06	9.1	8.70291e-05	9.90898e-05
10.6	3.10865e-06	10.6	0.000112513	9.2	7.6511e-05	8.75124e-05
10.7	5.06036e-05	10.7	-0.000154023	9.3	6.69057e-05	0.000131313
10.8	2.01408e-05	10.8	-8.84438e-05	9.4	4.13314e-05	0.000113405
10.9	2.40946e-05	10.9	-5.16484e-05	9.5	4.08671e-05	6.78473e-05
11	-2.75352e-05	11	-4.43105e-05	9.6	4.26193e-05	8.67206e-05
11.1	-3.7334e-05	11.1	-7.85183e-05	9.7	2.73847e-05	6.63466e-05
11.2	-1.30181e-05	11.2	0.000158135
11.3	-4.04628e-05	11.3	-1.25842e-05
11.4	1.17103e-05	11.4	8.81248e-05
11.5	6.59155e-05	11.5	2.45303e-05
11.6	-4.53722e-06	11.6	3.55548e-05
11.7	-6.55131e-05	11.7	6.5296e-05
11.8	1.07143e-05	11.8	-6.94789e-05
11.9	-1.87123e-06	11.9	0.000112761
12	8.63783e-05	12	2.86423e-05
12.1	7.75352e-05	12.1	0.0001447

## Sheet: fig-6c
Raw data	Raw data	Raw data	Fitting data	Fitting data	Fitting data
Frequency	Real part of Photoconductivity	Imaginary part of Photoconductivity	Frequency	Real part of Photoconductivity	Imaginary part of Photoconductivity
0.39063	0.21313	-1.42122	0.03773	0.98993	-0.07186
0.46875	0.42453	-1.27412	0.04063	0.99027	-0.07738
0.54688	1.21289	-1.00859	0.04353	0.99063	-0.0829
0.625	1.31322	-1.17558	0.04644	0.99101	-0.08841
0.70313	1.43838	-1.14541	0.04934	0.99142	-0.09393
0.78125	1.55541	-1.01157	0.05224	0.99186	-0.09944
0.85938	1.76402	-0.99641	0.05514	0.99232	-0.10495
0.9375	1.77426	-0.99222	0.05804	0.9928	-0.11046
1.01563	1.84934	-0.87744	0.06095	0.99331	-0.11597
1.09375	2.22254	-0.97147	0.06385	0.99384	-0.12147
1.17188	2.18294	-0.59431	0.06675	0.9944	-0.12697
1.25	2.39001	-0.80728	0.06965	0.99498	-0.13247
1.32813	2.30624	-0.86299	0.07256	0.99559	-0.13797
1.40625	2.16841	-1.02591	0.07546	0.99622	-0.14346
1.48438	2.65038	-1.20315	0.07836	0.99687	-0.14895
1.5625	2.79369	-1.30016	0.08126	0.99755	-0.15443
1.64063	3.44077	-0.9126	0.08417	0.99826	-0.15992
1.71875	3.71427	-0.99922	0.08707	0.99899	-0.1654
1.79688	3.81735	-1.31217	0.08997	0.99974	-0.17087
1.875	4.01252	-0.80942	0.09287	1.00052	-0.17635
1.95313	4.86224	-0.14138	0.09577	1.00132	-0.18181
2.03125	3.4598	0.00032877	0.09868	1.00215	-0.18728
2.10938	4.98998	-0.29853	0.10158	1.003	-0.19274
2.1875	4.22774	0.35438	0.10448	1.00388	-0.1982
2.26563	4.77909	0.56173	0.10738	1.00478	-0.20365
2.34375	3.65921	1.53461	0.11029	1.00571	-0.2091
2.42188	5.82927	1.58836	0.11319	1.00666	-0.21454
2.5	4.31382	2.09012	0.11609	1.00763	-0.21998
			0.11899	1.00863	-0.22541
			0.12189	1.00965	-0.23084
			0.1248	1.0107	-0.23627
			0.1277	1.01177	-0.24169
			0.1306	1.01286	-0.2471
			0.1335	1.01398	-0.25251
			0.13641	1.01513	-0.25792
			0.13931	1.01629	-0.26332
			0.14221	1.01749	-0.26871
			0.14511	1.0187	-0.2741
			0.14801	1.01994	-0.27948
			0.15092	1.02121	-0.28485
			0.15382	1.02249	-0.29022
			0.15672	1.0238	-0.29559
			0.15962	1.02514	-0.30094
			0.16253	1.0265	-0.30629
			0.16543	1.02788	-0.31164
			0.16833	1.02929	-0.31698
			0.17123	1.03072	-0.32231
			0.17413	1.03217	-0.32763
			0.17704	1.03365	-0.33295
			0.17994	1.03515	-0.33826
			0.18284	1.03668	-0.34356
			0.18574	1.03823	-0.34886
			0.18865	1.0398	-0.35415
			0.19155	1.0414	-0.35943
			0.19445	1.04302	-0.3647
			0.19735	1.04466	-0.36997
			0.20025	1.04632	-0.37522
			0.20316	1.04801	-0.38047
			0.20606	1.04973	-0.38571
			0.20896	1.05146	-0.39095
			0.21186	1.05322	-0.39617
			0.21477	1.055	-0.40139
			0.21767	1.05681	-0.4066
			0.22057	1.05864	-0.4118
			0.22347	1.06049	-0.41699
			0.22637	1.06236	-0.42217
			0.22928	1.06426	-0.42735
			0.23218	1.06618	-0.43251
			0.23508	1.06812	-0.43767
			0.23798	1.07008	-0.44281
			0.24089	1.07207	-0.44795
			0.24379	1.07408	-0.45308
			0.24669	1.07612	-0.4582
			0.24959	1.07817	-0.46331
			0.2525	1.08025	-0.46841
			0.2554	1.08235	-0.4735
			0.2583	1.08447	-0.47857
			0.2612	1.08662	-0.48364
			0.2641	1.08879	-0.4887
			0.26701	1.09098	-0.49375
			0.26991	1.09319	-0.49879
			0.27281	1.09542	-0.50382
			0.27571	1.09768	-0.50884
			0.27862	1.09995	-0.51384
			0.28152	1.10225	-0.51884
			0.28442	1.10458	-0.52382
			0.28732	1.10692	-0.5288
			0.29022	1.10928	-0.53376
			0.29313	1.11167	-0.53872
			0.29603	1.11408	-0.54366
			0.29893	1.11651	-0.54859
			0.30183	1.11896	-0.5535
			0.30474	1.12143	-0.55841
			0.30764	1.12393	-0.56331
			0.31054	1.12644	-0.56819
			0.31344	1.12898	-0.57306
			0.31634	1.13154	-0.57792
			0.31925	1.13412	-0.58277
			0.32215	1.13672	-0.58761
			0.32505	1.13934	-0.59243
			0.32795	1.14198	-0.59724
			0.33086	1.14464	-0.60204
			0.33376	1.14733	-0.60683
			0.33666	1.15003	-0.6116
			0.33956	1.15276	-0.61636
			0.34246	1.1555	-0.62111
			0.34537	1.15827	-0.62585
			0.34827	1.16106	-0.63057
			0.35117	1.16386	-0.63528
			0.35407	1.16669	-0.63998
			0.35698	1.16954	-0.64466
			0.35988	1.1724	-0.64933
			0.36278	1.17529	-0.65399
			0.36568	1.1782	-0.65863
			0.36858	1.18113	-0.66326
			0.37149	1.18408	-0.66788
			0.37439	1.18704	-0.67248
			0.37729	1.19003	-0.67707
			0.38019	1.19304	-0.68165
			0.3831	1.19606	-0.68621
			0.386	1.19911	-0.69075
			0.3889	1.20217	-0.69529
			0.3918	1.20526	-0.69981
			0.3947	1.20836	-0.70431
			0.39761	1.21148	-0.7088
			0.40051	1.21463	-0.71328
			0.40341	1.21779	-0.71774
			0.40631	1.22097	-0.72218
			0.40922	1.22417	-0.72662
			0.41212	1.22738	-0.73103
			0.41502	1.23062	-0.73544
			0.41792	1.23388	-0.73982
			0.42083	1.23715	-0.7442
			0.42373	1.24044	-0.74855
			0.42663	1.24375	-0.7529
			0.42953	1.24708	-0.75722
			0.43243	1.25043	-0.76153
			0.43534	1.25379	-0.76583
			0.43824	1.25718	-0.77011
			0.44114	1.26058	-0.77438
			0.44404	1.264	-0.77862
			0.44695	1.26743	-0.78286
			0.44985	1.27089	-0.78708
			0.45275	1.27436	-0.79128
			0.45565	1.27785	-0.79546
			0.45855	1.28136	-0.79963
			0.46146	1.28488	-0.80379
			0.46436	1.28843	-0.80793
			0.46726	1.29199	-0.81205
			0.47016	1.29556	-0.81615
			0.47307	1.29916	-0.82024
			0.47597	1.30277	-0.82432
			0.47887	1.30639	-0.82837
			0.48177	1.31004	-0.83241
			0.48467	1.3137	-0.83643
			0.48758	1.31738	-0.84044
			0.49048	1.32107	-0.84443
			0.49338	1.32478	-0.8484
			0.49628	1.32851	-0.85236
			0.49919	1.33225	-0.8563
			0.50209	1.33601	-0.86022
			0.50499	1.33979	-0.86412
			0.50789	1.34358	-0.86801
			0.51079	1.34739	-0.87188
			0.5137	1.35121	-0.87574
			0.5166	1.35505	-0.87957
			0.5195	1.35891	-0.88339
			0.5224	1.36278	-0.88719
			0.52531	1.36666	-0.89098
			0.52821	1.37056	-0.89474
			0.53111	1.37448	-0.89849
			0.53401	1.37841	-0.90222
			0.53691	1.38236	-0.90593
			0.53982	1.38632	-0.90963
			0.54272	1.3903	-0.91331
			0.54562	1.39429	-0.91697
			0.54852	1.3983	-0.92061
			0.55143	1.40232	-0.92423
			0.55433	1.40635	-0.92784
			0.55723	1.4104	-0.93142
			0.56013	1.41447	-0.93499
			0.56303	1.41855	-0.93854
			0.56594	1.42264	-0.94207
			0.56884	1.42674	-0.94559
			0.57174	1.43087	-0.94908
			0.57464	1.435	-0.95256
			0.57755	1.43915	-0.95602
			0.58045	1.44331	-0.95946
			0.58335	1.44749	-0.96288
			0.58625	1.45168	-0.96628
			0.58916	1.45588	-0.96967
			0.59206	1.4601	-0.97303
			0.59496	1.46433	-0.97638
			0.59786	1.46857	-0.97971
			0.60076	1.47282	-0.98302
			0.60367	1.47709	-0.98631
			0.60657	1.48137	-0.98958
			0.60947	1.48567	-0.99283
			0.61237	1.48997	-0.99606
			0.61528	1.49429	-0.99928
			0.61818	1.49863	-1.00247
			0.62108	1.50297	-1.00565
			0.62398	1.50733	-1.00881
			0.62688	1.51169	-1.01194
			0.62979	1.51607	-1.01506
			0.63269	1.52047	-1.01816
			0.63559	1.52487	-1.02124
			0.63849	1.52929	-1.0243
			0.6414	1.53372	-1.02734
			0.6443	1.53816	-1.03036
			0.6472	1.54261	-1.03336
			0.6501	1.54707	-1.03634
			0.653	1.55154	-1.0393
			0.65591	1.55603	-1.04225
			0.65881	1.56052	-1.04517
			0.66171	1.56503	-1.04807
			0.66461	1.56955	-1.05096
			0.66752	1.57408	-1.05382
			0.67042	1.57862	-1.05666
			0.67332	1.58317	-1.05949
			0.67622	1.58773	-1.06229
			0.67912	1.5923	-1.06507
			0.68203	1.59688	-1.06784
			0.68493	1.60147	-1.07058
			0.68783	1.60607	-1.07331
			0.69073	1.61068	-1.07601
			0.69364	1.6153	-1.0787
			0.69654	1.61994	-1.08136
			0.69944	1.62458	-1.084
			0.70234	1.62923	-1.08663
			0.70524	1.63389	-1.08923
			0.70815	1.63856	-1.09181
			0.71105	1.64324	-1.09438
			0.71395	1.64792	-1.09692
			0.71685	1.65262	-1.09944
			0.71976	1.65733	-1.10195
			0.72266	1.66204	-1.10443
			0.72556	1.66677	-1.10689
			0.72846	1.6715	-1.10933
			0.73137	1.67624	-1.11175
			0.73427	1.68099	-1.11415
			0.73717	1.68575	-1.11654
			0.74007	1.69051	-1.1189
			0.74297	1.69529	-1.12124
			0.74588	1.70007	-1.12355
			0.74878	1.70486	-1.12585
			0.75168	1.70966	-1.12813
			0.75458	1.71447	-1.13039
			0.75749	1.71928	-1.13263
			0.76039	1.7241	-1.13484
			0.76329	1.72893	-1.13704
			0.76619	1.73377	-1.13921
			0.76909	1.73861	-1.14137
			0.772	1.74347	-1.1435
			0.7749	1.74833	-1.14562
			0.7778	1.75319	-1.14771
			0.7807	1.75806	-1.14978
			0.78361	1.76294	-1.15184
			0.78651	1.76783	-1.15387
			0.78941	1.77272	-1.15588
			0.79231	1.77762	-1.15787
			0.79521	1.78253	-1.15984
			0.79812	1.78744	-1.16179
			0.80102	1.79236	-1.16371
			0.80392	1.79728	-1.16562
			0.80682	1.80221	-1.16751
			0.80973	1.80715	-1.16937
			0.81263	1.81209	-1.17122
			0.81553	1.81704	-1.17304
			0.81843	1.822	-1.17485
			0.82133	1.82696	-1.17663
			0.82424	1.83192	-1.17839
			0.82714	1.83689	-1.18013
			0.83004	1.84187	-1.18185
			0.83294	1.84685	-1.18355
			0.83585	1.85183	-1.18523
			0.83875	1.85683	-1.18689
			0.84165	1.86182	-1.18853
			0.84455	1.86682	-1.19014
			0.84745	1.87183	-1.19174
			0.85036	1.87684	-1.19332
			0.85326	1.88185	-1.19487
			0.85616	1.88687	-1.1964
			0.85906	1.89189	-1.19792
			0.86197	1.89692	-1.19941
			0.86487	1.90195	-1.20088
			0.86777	1.90699	-1.20233
			0.87067	1.91203	-1.20376
			0.87357	1.91707	-1.20517
			0.87648	1.92212	-1.20656
			0.87938	1.92717	-1.20793
			0.88228	1.93223	-1.20928
			0.88518	1.93728	-1.2106
			0.88809	1.94235	-1.21191
			0.89099	1.94741	-1.21319
			0.89389	1.95248	-1.21446
			0.89679	1.95755	-1.2157
			0.8997	1.96262	-1.21692
			0.9026	1.9677	-1.21813
			0.9055	1.97278	-1.21931
			0.9084	1.97786	-1.22047
			0.9113	1.98295	-1.22161
			0.91421	1.98803	-1.22273
			0.91711	1.99312	-1.22383
			0.92001	1.99822	-1.22491
			0.92291	2.00331	-1.22597
			0.92582	2.00841	-1.227
			0.92872	2.01351	-1.22802
			0.93162	2.01861	-1.22902
			0.93452	2.02371	-1.22999
			0.93742	2.02882	-1.23095
			0.94033	2.03392	-1.23188
			0.94323	2.03903	-1.2328
			0.94613	2.04414	-1.23369
			0.94903	2.04925	-1.23457
			0.95194	2.05436	-1.23542
			0.95484	2.05948	-1.23625
			0.95774	2.06459	-1.23706
			0.96064	2.06971	-1.23786
			0.96354	2.07482	-1.23863
			0.96645	2.07994	-1.23938
			0.96935	2.08506	-1.24011
			0.97225	2.09018	-1.24082
			0.97515	2.0953	-1.24151
			0.97806	2.10042	-1.24218
			0.98096	2.10554	-1.24283
			0.98386	2.11066	-1.24346
			0.98676	2.11578	-1.24407
			0.98966	2.12091	-1.24466
			0.99257	2.12603	-1.24523
			0.99547	2.13115	-1.24578
			0.99837	2.13627	-1.2463
			1.00127	2.1414	-1.24681
			1.00418	2.14652	-1.2473
			1.00708	2.15164	-1.24777
			1.00998	2.15676	-1.24822
			1.01288	2.16188	-1.24865
			1.01578	2.167	-1.24905
			1.01869	2.17212	-1.24944
			1.02159	2.17724	-1.24981
			1.02449	2.18236	-1.25016
			1.02739	2.18747	-1.25049
			1.0303	2.19259	-1.2508
			1.0332	2.1977	-1.25109
			1.0361	2.20282	-1.25136
			1.039	2.20793	-1.25161
			1.0419	2.21304	-1.25184
			1.04481	2.21815	-1.25205
			1.04771	2.22326	-1.25224
			1.05061	2.22837	-1.25241
			1.05351	2.23347	-1.25256
			1.05642	2.23857	-1.25269
			1.05932	2.24368	-1.2528
			1.06222	2.24878	-1.2529
			1.06512	2.25387	-1.25297
			1.06803	2.25897	-1.25302
			1.07093	2.26406	-1.25306
			1.07383	2.26916	-1.25307
			1.07673	2.27424	-1.25307
			1.07963	2.27933	-1.25305
			1.08254	2.28442	-1.253
			1.08544	2.2895	-1.25294
			1.08834	2.29458	-1.25286
			1.09124	2.29965	-1.25276
			1.09415	2.30473	-1.25264
			1.09705	2.3098	-1.2525
			1.09995	2.31487	-1.25234
			1.10285	2.31993	-1.25217
			1.10575	2.325	-1.25197
			1.10866	2.33005	-1.25176
			1.11156	2.33511	-1.25152
			1.11446	2.34016	-1.25127
			1.11736	2.34521	-1.251
			1.12027	2.35026	-1.25071
			1.12317	2.3553	-1.2504
			1.12607	2.36034	-1.25007
			1.12897	2.36538	-1.24972
			1.13187	2.37041	-1.24936
			1.13478	2.37544	-1.24898
			1.13768	2.38046	-1.24857
			1.14058	2.38548	-1.24815
			1.14348	2.3905	-1.24771
			1.14639	2.39551	-1.24726
			1.14929	2.40052	-1.24678
			1.15219	2.40552	-1.24628
			1.15509	2.41052	-1.24577
			1.15799	2.41551	-1.24524
			1.1609	2.4205	-1.24469
			1.1638	2.42549	-1.24412
			1.1667	2.43047	-1.24354
			1.1696	2.43545	-1.24293
			1.17251	2.44042	-1.24231
			1.17541	2.44539	-1.24167
			1.17831	2.45035	-1.24101
			1.18121	2.45531	-1.24034
			1.18411	2.46026	-1.23964
			1.18702	2.46521	-1.23893
			1.18992	2.47015	-1.2382
			1.19282	2.47509	-1.23745
			1.19572	2.48002	-1.23669
			1.19863	2.48495	-1.2359
			1.20153	2.48987	-1.2351
			1.20443	2.49479	-1.23429
			1.20733	2.4997	-1.23345
			1.21023	2.5046	-1.2326
			1.21314	2.5095	-1.23173
			1.21604	2.5144	-1.23084
			1.21894	2.51929	-1.22993
			1.22184	2.52417	-1.22901
			1.22475	2.52905	-1.22807
			1.22765	2.53392	-1.22711
			1.23055	2.53878	-1.22614
			1.23345	2.54364	-1.22515
			1.23636	2.54849	-1.22414
			1.23926	2.55334	-1.22311
			1.24216	2.55818	-1.22207
			1.24506	2.56301	-1.22101
			1.24796	2.56784	-1.21993
			1.25087	2.57266	-1.21884
			1.25377	2.57747	-1.21773
			1.25667	2.58228	-1.2166
			1.25957	2.58708	-1.21546
			1.26248	2.59188	-1.2143
			1.26538	2.59667	-1.21312
			1.26828	2.60145	-1.21193
			1.27118	2.60622	-1.21072
			1.27408	2.61099	-1.20949
			1.27699	2.61575	-1.20825
			1.27989	2.6205	-1.20699
			1.28279	2.62525	-1.20571
			1.28569	2.62999	-1.20442
			1.2886	2.63472	-1.20311
			1.2915	2.63945	-1.20179
			1.2944	2.64417	-1.20045
			1.2973	2.64888	-1.19909
			1.3002	2.65358	-1.19772
			1.30311	2.65827	-1.19633
			1.30601	2.66296	-1.19493
			1.30891	2.66764	-1.19351
			1.31181	2.67232	-1.19207
			1.31472	2.67698	-1.19062
			1.31762	2.68164	-1.18915
			1.32052	2.68629	-1.18767
			1.32342	2.69093	-1.18617
			1.32632	2.69557	-1.18466
			1.32923	2.70019	-1.18313
			1.33213	2.70481	-1.18158
			1.33503	2.70942	-1.18002
			1.33793	2.71402	-1.17845
			1.34084	2.71862	-1.17685
			1.34374	2.7232	-1.17525
			1.34664	2.72778	-1.17363
			1.34954	2.73235	-1.17199
			1.35244	2.73691	-1.17034
			1.35535	2.74147	-1.16867
			1.35825	2.74601	-1.16699
			1.36115	2.75055	-1.1653
			1.36405	2.75508	-1.16359
			1.36696	2.7596	-1.16186
			1.36986	2.76411	-1.16012
			1.37276	2.76861	-1.15836
			1.37566	2.7731	-1.1566
			1.37856	2.77759	-1.15481
			1.38147	2.78206	-1.15301
			1.38437	2.78653	-1.1512
			1.38727	2.79099	-1.14937
			1.39017	2.79544	-1.14753
			1.39308	2.79988	-1.14567
			1.39598	2.80431	-1.1438
			1.39888	2.80874	-1.14192
			1.40178	2.81315	-1.14002
			1.40469	2.81755	-1.13811
			1.40759	2.82195	-1.13618
			1.41049	2.82634	-1.13424
			1.41339	2.83071	-1.13229
			1.41629	2.83508	-1.13032
			1.4192	2.83944	-1.12834
			1.4221	2.84379	-1.12634
			1.425	2.84813	-1.12433
			1.4279	2.85246	-1.12231
			1.43081	2.85678	-1.12027
			1.43371	2.86109	-1.11822
			1.43661	2.86539	-1.11616
			1.43951	2.86969	-1.11408
			1.44241	2.87397	-1.11199
			1.44532	2.87824	-1.10989
			1.44822	2.88251	-1.10777
			1.45112	2.88676	-1.10564
			1.45402	2.891	-1.1035
			1.45693	2.89524	-1.10134
			1.45983	2.89946	-1.09917
			1.46273	2.90368	-1.09699
			1.46563	2.90788	-1.09479
			1.46853	2.91208	-1.09259
			1.47144	2.91626	-1.09037
			1.47434	2.92044	-1.08813
			1.47724	2.9246	-1.08589
			1.48014	2.92876	-1.08363
			1.48305	2.9329	-1.08136
			1.48595	2.93704	-1.07907
			1.48885	2.94116	-1.07678
			1.49175	2.94528	-1.07447
			1.49465	2.94938	-1.07215
			1.49756	2.95348	-1.06982
			1.50046	2.95756	-1.06747
			1.50336	2.96163	-1.06512
			1.50626	2.9657	-1.06275
			1.50917	2.96975	-1.06037
			1.51207	2.97379	-1.05797
			1.51497	2.97782	-1.05557
			1.51787	2.98184	-1.05315
			1.52077	2.98586	-1.05072
			1.52368	2.98986	-1.04828
			1.52658	2.99385	-1.04583
			1.52948	2.99783	-1.04337
			1.53238	3.00179	-1.04089
			1.53529	3.00575	-1.03841
			1.53819	3.0097	-1.03591
			1.54109	3.01364	-1.0334
			1.54399	3.01756	-1.03088
			1.5469	3.02148	-1.02835
			1.5498	3.02538	-1.0258
			1.5527	3.02928	-1.02325
			1.5556	3.03316	-1.02068
			1.5585	3.03703	-1.01811
			1.56141	3.04089	-1.01552
			1.56431	3.04475	-1.01292
			1.56721	3.04858	-1.01031
			1.57011	3.05241	-1.00769
			1.57302	3.05623	-1.00506
			1.57592	3.06004	-1.00242
			1.57882	3.06383	-0.99977
			1.58172	3.06762	-0.99711
			1.58462	3.07139	-0.99443
			1.58753	3.07516	-0.99175
			1.59043	3.07891	-0.98905
			1.59333	3.08265	-0.98635
			1.59623	3.08638	-0.98364
			1.59914	3.0901	-0.98091
			1.60204	3.0938	-0.97818
			1.60494	3.0975	-0.97543
			1.60784	3.10118	-0.97268
			1.61074	3.10486	-0.96991
			1.61365	3.10852	-0.96713
			1.61655	3.11217	-0.96435
			1.61945	3.11581	-0.96155
			1.62235	3.11944	-0.95875
			1.62526	3.12306	-0.95594
			1.62816	3.12666	-0.95311
			1.63106	3.13026	-0.95028
			1.63396	3.13384	-0.94743
			1.63686	3.13741	-0.94458
			1.63977	3.14097	-0.94172
			1.64267	3.14452	-0.93885
			1.64557	3.14806	-0.93597
			1.64847	3.15159	-0.93308
			1.65138	3.1551	-0.93018
			1.65428	3.15861	-0.92727
			1.65718	3.1621	-0.92435
			1.66008	3.16558	-0.92142
			1.66298	3.16905	-0.91849
			1.66589	3.1725	-0.91554
			1.66879	3.17595	-0.91259
			1.67169	3.17938	-0.90963
			1.67459	3.18281	-0.90666
			1.6775	3.18622	-0.90368
			1.6804	3.18962	-0.90069
			1.6833	3.19301	-0.89769
			1.6862	3.19638	-0.89469
			1.6891	3.19975	-0.89167
			1.69201	3.2031	-0.88865
			1.69491	3.20644	-0.88562
			1.69781	3.20977	-0.88258
			1.70071	3.21309	-0.87953
			1.70362	3.21639	-0.87648
			1.70652	3.21969	-0.87341
			1.70942	3.22297	-0.87034
			1.71232	3.22624	-0.86726
			1.71523	3.2295	-0.86417
			1.71813	3.23275	-0.86108
			1.72103	3.23599	-0.85797
			1.72393	3.23921	-0.85486
			1.72683	3.24242	-0.85174
			1.72974	3.24562	-0.84861
			1.73264	3.24881	-0.84548
			1.73554	3.25199	-0.84234
			1.73844	3.25515	-0.83919
			1.74135	3.25831	-0.83603
			1.74425	3.26145	-0.83286
			1.74715	3.26458	-0.82969
			1.75005	3.2677	-0.82651
			1.75295	3.2708	-0.82333
			1.75586	3.2739	-0.82013
			1.75876	3.27698	-0.81693
			1.76166	3.28005	-0.81372
			1.76456	3.28311	-0.81051
			1.76747	3.28615	-0.80728
			1.77037	3.28919	-0.80405
			1.77327	3.29221	-0.80082
			1.77617	3.29522	-0.79757
			1.77907	3.29822	-0.79432
			1.78198	3.30121	-0.79107
			1.78488	3.30419	-0.7878
			1.78778	3.30715	-0.78453
			1.79068	3.3101	-0.78126
			1.79359	3.31304	-0.77797
			1.79649	3.31597	-0.77468
			1.79939	3.31889	-0.77139
			1.80229	3.32179	-0.76808
			1.80519	3.32468	-0.76477
			1.8081	3.32756	-0.76146
			1.811	3.33043	-0.75814
			1.8139	3.33329	-0.75481
			1.8168	3.33613	-0.75147
			1.81971	3.33896	-0.74813
			1.82261	3.34178	-0.74479
			1.82551	3.34459	-0.74144
			1.82841	3.34739	-0.73808
			1.83131	3.35017	-0.73471
			1.83422	3.35295	-0.73134
			1.83712	3.35571	-0.72797
			1.84002	3.35846	-0.72459
			1.84292	3.36119	-0.7212
			1.84583	3.36392	-0.71781
			1.84873	3.36663	-0.71441
			1.85163	3.36933	-0.71101
			1.85453	3.37202	-0.7076
			1.85743	3.3747	-0.70418
			1.86034	3.37737	-0.70076
			1.86324	3.38002	-0.69734
			1.86614	3.38266	-0.69391
			1.86904	3.38529	-0.69047
			1.87195	3.38791	-0.68703
			1.87485	3.39052	-0.68359
			1.87775	3.39311	-0.68013
			1.88065	3.39569	-0.67668
			1.88356	3.39826	-0.67322
			1.88646	3.40082	-0.66975
			1.88936	3.40337	-0.66628
			1.89226	3.4059	-0.6628
			1.89516	3.40842	-0.65932
			1.89807	3.41094	-0.65584
			1.90097	3.41343	-0.65235
			1.90387	3.41592	-0.64885
			1.90677	3.4184	-0.64535
			1.90968	3.42086	-0.64185
			1.91258	3.42331	-0.63834
			1.91548	3.42575	-0.63483
			1.91838	3.42818	-0.63131
			1.92128	3.43059	-0.62779
			1.92419	3.433	-0.62427
			1.92709	3.43539	-0.62074
			1.92999	3.43777	-0.6172
			1.93289	3.44014	-0.61366
			1.9358	3.44249	-0.61012
			1.9387	3.44484	-0.60657
			1.9416	3.44717	-0.60302
			1.9445	3.44949	-0.59947
			1.9474	3.4518	-0.59591
			1.95031	3.4541	-0.59235
			1.95321	3.45639	-0.58878
			1.95611	3.45866	-0.58521
			1.95901	3.46092	-0.58164
			1.96192	3.46317	-0.57806
			1.96482	3.46541	-0.57448
			1.96772	3.46764	-0.57089
			1.97062	3.46985	-0.56731
			1.97352	3.47206	-0.56371
			1.97643	3.47425	-0.56012
			1.97933	3.47643	-0.55652
			1.98223	3.4786	-0.55292
			1.98513	3.48075	-0.54931
			1.98804	3.4829	-0.5457
			1.99094	3.48503	-0.54209
			1.99384	3.48715	-0.53847
			1.99674	3.48926	-0.53486
			1.99964	3.49136	-0.53123
			2.00255	3.49345	-0.52761
			2.00545	3.49552	-0.52398
			2.00835	3.49759	-0.52035
			2.01125	3.49964	-0.51672
			2.01416	3.50168	-0.51308
			2.01706	3.50371	-0.50944
			2.01996	3.50572	-0.5058
			2.02286	3.50773	-0.50215
			2.02576	3.50972	-0.4985
			2.02867	3.51171	-0.49485
			2.03157	3.51368	-0.4912
			2.03447	3.51564	-0.48754
			2.03737	3.51758	-0.48389
			2.04028	3.51952	-0.48022
			2.04318	3.52145	-0.47656
			2.04608	3.52336	-0.47289
			2.04898	3.52526	-0.46923
			2.05189	3.52715	-0.46556
			2.05479	3.52903	-0.46188
			2.05769	3.5309	-0.45821
			2.06059	3.53275	-0.45453
			2.06349	3.5346	-0.45085
			2.0664	3.53643	-0.44717
			2.0693	3.53825	-0.44348
			2.0722	3.54006	-0.4398
			2.0751	3.54186	-0.43611
			2.07801	3.54365	-0.43242
			2.08091	3.54543	-0.42873
			2.08381	3.54719	-0.42503
			2.08671	3.54895	-0.42133
			2.08961	3.55069	-0.41764
			2.09252	3.55242	-0.41394
			2.09542	3.55414	-0.41024
			2.09832	3.55585	-0.40653
			2.10122	3.55755	-0.40283
			2.10413	3.55923	-0.39912
			2.10703	3.56091	-0.39541
			2.10993	3.56257	-0.3917
			2.11283	3.56422	-0.38799
			2.11573	3.56586	-0.38428
			2.11864	3.56749	-0.38056
			2.12154	3.56911	-0.37685
			2.12444	3.57072	-0.37313
			2.12734	3.57232	-0.36941
			2.13025	3.57391	-0.36569
			2.13315	3.57548	-0.36197
			2.13605	3.57704	-0.35825
			2.13895	3.5786	-0.35452
			2.14185	3.58014	-0.3508
			2.14476	3.58167	-0.34707
			2.14766	3.58319	-0.34335
			2.15056	3.5847	-0.33962
			2.15346	3.58619	-0.33589
			2.15637	3.58768	-0.33216
			2.15927	3.58916	-0.32843
			2.16217	3.59062	-0.3247
			2.16507	3.59208	-0.32096
			2.16797	3.59352	-0.31723
			2.17088	3.59495	-0.3135
			2.17378	3.59637	-0.30976
			2.17668	3.59778	-0.30602
			2.17958	3.59918	-0.30229
			2.18249	3.60057	-0.29855
			2.18539	3.60195	-0.29481
			2.18829	3.60332	-0.29107
			2.19119	3.60467	-0.28734
			2.1941	3.60602	-0.2836
			2.197	3.60735	-0.27986
			2.1999	3.60868	-0.27611
			2.2028	3.60999	-0.27237
			2.2057	3.6113	-0.26863
			2.20861	3.61259	-0.26489
			2.21151	3.61387	-0.26115
			2.21441	3.61514	-0.25741
			2.21731	3.6164	-0.25366
			2.22022	3.61765	-0.24992
			2.22312	3.61889	-0.24618
			2.22602	3.62012	-0.24243
			2.22892	3.62134	-0.23869
			2.23182	3.62255	-0.23495
			2.23473	3.62374	-0.2312
			2.23763	3.62493	-0.22746
			2.24053	3.62611	-0.22372
			2.24343	3.62727	-0.21997
			2.24634	3.62843	-0.21623
			2.24924	3.62957	-0.21249
			2.25214	3.63071	-0.20874
			2.25504	3.63183	-0.205
			2.25794	3.63295	-0.20126
			2.26085	3.63405	-0.19751
			2.26375	3.63514	-0.19377
			2.26665	3.63623	-0.19003
			2.26955	3.6373	-0.18629
			2.27246	3.63836	-0.18254
			2.27536	3.63941	-0.1788
			2.27826	3.64046	-0.17506
			2.28116	3.64149	-0.17132
			2.28406	3.64251	-0.16758
			2.28697	3.64352	-0.16384
			2.28987	3.64452	-0.1601
			2.29277	3.64551	-0.15636
			2.29567	3.6465	-0.15263
			2.29858	3.64747	-0.14889
			2.30148	3.64843	-0.14515
			2.30438	3.64938	-0.14142
			2.30728	3.65032	-0.13768
			2.31018	3.65125	-0.13395
			2.31309	3.65217	-0.13021
			2.31599	3.65308	-0.12648
			2.31889	3.65398	-0.12275
			2.32179	3.65488	-0.11902
			2.3247	3.65576	-0.11529
			2.3276	3.65663	-0.11156
			2.3305	3.65749	-0.10783
			2.3334	3.65834	-0.1041
			2.3363	3.65918	-0.10037
			2.33921	3.66002	-0.09665
			2.34211	3.66084	-0.09292
			2.34501	3.66165	-0.0892
			2.34791	3.66245	-0.08548
			2.35082	3.66325	-0.08175
			2.35372	3.66403	-0.07803
			2.35662	3.6648	-0.07431
			2.35952	3.66557	-0.0706
			2.36243	3.66632	-0.06688
			2.36533	3.66707	-0.06316
			2.36823	3.6678	-0.05945
			2.37113	3.66853	-0.05574
			2.37403	3.66924	-0.05202
			2.37694	3.66995	-0.04831
			2.37984	3.67065	-0.04461
			2.38274	3.67134	-0.0409
			2.38564	3.67201	-0.03719
			2.38855	3.67268	-0.03349
			2.39145	3.67334	-0.02978
			2.39435	3.67399	-0.02608
			2.39725	3.67463	-0.02238
			2.40015	3.67526	-0.01868
			2.40306	3.67588	-0.01498
			2.40596	3.6765	-0.01129
			2.40886	3.6771	-0.00759
			2.41176	3.67769	-0.0039
			2.41467	3.67828	-0.000211457
			2.41757	3.67885	0.00348
			2.42047	3.67942	0.00717
			2.42337	3.67998	0.01085
			2.42627	3.68052	0.01453
			2.42918	3.68106	0.01822
			2.43208	3.68159	0.0219
			2.43498	3.68211	0.02558
			2.43788	3.68262	0.02925
			2.44079	3.68313	0.03293
			2.44369	3.68362	0.0366
			2.44659	3.6841	0.04027
			2.44949	3.68458	0.04394
			2.45239	3.68504	0.04761
			2.4553	3.6855	0.05127
			2.4582	3.68595	0.05494
			2.4611	3.68639	0.0586
			2.464	3.68682	0.06226
			2.46691	3.68724	0.06591
			2.46981	3.68765	0.06957
			2.47271	3.68806	0.07322
			2.47561	3.68845	0.07687
			2.47851	3.68884	0.08052
			2.48142	3.68921	0.08417
			2.48432	3.68958	0.08781
			2.48722	3.68994	0.09145
			2.49012	3.69029	0.09509
			2.49303	3.69064	0.09873
			2.49593	3.69097	0.10236
			2.49883	3.69129	0.106
			2.50173	3.69161	0.10963

## Sheet: fig-6d
X-axis	Y1-mobility (cm2 V-1 s-1)	Y2-conductivity (S. cm-1)
2DPAV-BTT-BP	12.89	4.5E10-7
2DPAV-BTT-BP(Kn)	0.1	1.3E10-7
2DPI-BTT-BP	1.49
